# Supplementary material for: Crystal structure of poly[(2,2′-bi­pyridine-κ2 N,N′)tetra-μ2-cyanido-κ4 C:N;κ4 N:C-manganese(II)disilver(I)]
Source: Acta Crystallogr E Crystallogr Commun. 2015 Sep 12;71(Pt 10):m179–80. doi: 10.1107/S205698901501676X (PMC4647358; doi:10.1107/S205698901501676X)
Supplement: Supplementary file 1 [file e-71-0m179-sup1.cif]

##############################################################################
#                                                                            #
# This CIF contains the data in a paper accepted for publication in          #
# Acta Crystallographica Section E. It conforms to the requirements of       #
# Notes for Authors for Acta Crystallographica Section E, and has been       #
# peer reviewed under the auspices of the IUCr Commission on Journals.       #
#                                                                            #
# Full details of the Crystallographic Information File format               #
# are given in the paper "The Crystallographic Information File (CIF):       #
# a New Standard Archive File for Crystallography" by S. R. Hall, F. H.      #
# Allen and I. D. Brown [Acta Cryst. (1991), A47, 655-685].                  #
#                                                                            #
# The current version of the core CIF dictionary is obtainable from          #
# ftp://ftp.iucr.org/pub/cif_core.dic.                                       #
#                                                                            #
# Software is freely available for graphical display of the structure(s)     #
# in this CIF. For information consult the CIF software page                 #
# http://www.iucr.org/resources/cif/software.                                #
#                                                                            #
# This file may be used for bona fide research purposes within the           #
# scientific community so long as proper attribution is given to the journal # 
# article from which it was obtained.                                        #
#                                                                            #
##############################################################################
data_I
_audit_creation_method
;
Olex2 1.2
(compiled 2015.01.26 svn.r3150 for OlexSys, GUI svn.r4998)
;
_journal_date_recd_electronic     2015-09-04
_journal_date_accepted     2015-09-08
_journal_name_full     'Acta Crystallographica, Section E'
_journal_year     2015
_journal_volume     71
_journal_issue     10
_journal_page_first     m179
_journal_page_last     m180
_journal_paper_category     HM
_journal_paper_doi     10.1107/S205698901501676X
_journal_coeditor_code     VN2098
_publ_contact_author_name     'Dr Kittipong Chainok'
_publ_contact_author_address
;
Department of Physics
Faculty of Science and Technology
Thammasat University
Khlong Luang
Pathum Thani
12120
Thailand
;
_publ_contact_author_email     kc@tu.ac.th
_publ_contact_author_fax      6625644485
_publ_contact_author_phone     '+6625644490 # 2810'
_publ_section_title
;\
Crystal structure of
poly[(2,2'-bipyridine-\k^2^<i>N</i>,<i>N</i>')tetra-\m~2~-cyanido-\
\k^4^<i>C</i>:<i>N</i>;\k^4^<i>N</i>:<i>C</i>-manganese(II)disilver(I)]
;
loop_
    _publ_author_name
    _publ_author_address
    'Theppitak, Chatphorn'
;
Department of Chemistry
Faculty of Science
Naresuan University
Muang
Phitsanulok
65000
Thailand
;
    'Chainok, Kittipong'
;
Department of Physics
Faculty of Science and Technology
Thammasat University
Khlong Luang
Pathum Thani
12120
Thailand
;
_database_code_depnum_ccdc_archive     'CCDC 1422937'
_chemical_name_systematic
;\
Poly[(2,2'-bipyridine-\k^2^<i>N</i>,<i>N</i>')tetra-\m~2~-cyanido-\
\k^4^<i>C</i>:<i>N</i>;\k^4^<i>N</i>:<i>C</i>-manganese(II)disilver(I)]
;
_chemical_name_common     ?
_chemical_formula_moiety     'C14 H8 Ag2 Mn N6'
_chemical_formula_sum     'C14 H8 Ag2 Mn N6'
_chemical_formula_iupac     '[Ag2 Mn (C N)4 (C10 H8 N2)]'
_chemical_formula_weight     530.94
_chemical_melting_point     ?
_shelx_space_group_comment
;
The symmetry employed for this shelxl refinement is uniquely defined
by the following loop, which should always be used as a source of
symmetry information in preference to the above space-group names.
They are only intended as comments.
;
_space_group_crystal_system     trigonal
_space_group_name_H-M_alt     'P 31 1 2'
_space_group_name_Hall     'P 31 2c (0 0 1)'
loop_
    _space_group_symop_operation_xyz
    'x, y, z'
    '-y, x-y, z+1/3'
    '-x+y, -x, z+2/3'
    '-y, -x, -z+2/3'
    '-x+y, y, -z+1/3'
    'x, x-y, -z'
_cell_length_a     8.7215(3)
_cell_length_b     8.7215(3)
_cell_length_c     20.9874(9)
_cell_angle_alpha     90
_cell_angle_beta     90
_cell_angle_gamma     120
_cell_volume     1382.52(13)
_cell_formula_units_Z     3
_cell_measurement_reflns_used     720
_cell_measurement_theta_min     3.323
_cell_measurement_theta_max     26.343
_cell_measurement_temperature     296
_exptl_crystal_description     block
_exptl_crystal_colour     'light yellow'
_exptl_crystal_size_max     0.36
_exptl_crystal_size_mid     0.22
_exptl_crystal_size_min     0.22
_exptl_crystal_density_diffrn     1.913
_exptl_crystal_density_meas     ?
_exptl_crystal_density_method     ?
_exptl_crystal_F_000     759
_exptl_absorpt_coefficient_mu     2.783
_exptl_absorpt_correction_type     multi-scan
_exptl_absorpt_process_details
;
(SADABS; Bruker,2014)
;
_shelx_estimated_absorpt_T_min     ?
_shelx_estimated_absorpt_T_max     ?
_exptl_absorpt_correction_T_min     0.484
_exptl_absorpt_correction_T_max     0.542
_diffrn_ambient_temperature     296.0
_diffrn_radiation_type     MoK\a
_diffrn_radiation_wavelength     0.71073
_diffrn_radiation_monochromator     'graphiteDouble Bounce Multilayer Mirror'
_diffrn_measurement_device_type     'Bruker D8 QUEST CMOS'
_diffrn_measurement_device     'four-circle KAPPA diffractometer'
_diffrn_measurement_method     '\w and \f scans'
_diffrn_detector_area_resol_mean     10.5
_diffrn_reflns_number     25845
_diffrn_reflns_av_R_equivalents     0.0239
_diffrn_reflns_theta_min     3.323
_diffrn_reflns_theta_max     26.343
_diffrn_reflns_theta_full     26.000
_diffrn_measured_fraction_theta_max     0.993
_diffrn_measured_fraction_theta_full     0.993
_diffrn_reflns_limit_h_min     -10
_diffrn_reflns_limit_h_max     10
_diffrn_reflns_limit_k_min     -10
_diffrn_reflns_limit_k_max     10
_diffrn_reflns_limit_l_min     -26
_diffrn_reflns_limit_l_max     26
_diffrn_standards_number     0
_refine_special_details     ?
_reflns_number_total     1874
_reflns_number_gt     1856
_reflns_threshold_expression     'I > 2\s(I)'
_refine_ls_structure_factor_coef     Fsqd
_refine_ls_matrix_type     full
_refine_ls_R_factor_all     0.0153
_refine_ls_R_factor_gt     0.0150
_refine_ls_wR_factor_gt     0.0381
_refine_ls_wR_factor_ref     0.0383
_refine_ls_goodness_of_fit_ref     1.072
_refine_ls_restrained_S_all     1.072
_refine_ls_number_reflns     1874
_refine_ls_number_parameters     105
_refine_ls_number_restraints     0
_refine_ls_hydrogen_treatment     constr
_refine_ls_weighting_scheme     calc
_refine_ls_weighting_details
              'w=1/[\s^2^(Fo^2^)+(0.0231P)^2^+0.1949P] where P=(Fo^2^+2Fc^2^)/3'
_atom_sites_solution_hydrogens     geom
_atom_sites_solution_primary     direct
_atom_sites_solution_secondary     ?
_refine_ls_shift/su_max     0.001
_refine_ls_shift/su_mean     0.000
_refine_diff_density_max     0.150
_refine_diff_density_min     -0.280
_refine_ls_extinction_method     none
_refine_ls_extinction_coef     .
_refine_ls_abs_structure_details
;
Flack <i>x</i> determined using 824 quotients
[(<i>I</i>^+^)-(<i>I</i>^-^)]/[(<i>I</i>^+^)+(<i>I</i>^-^)]
(Parsons <i>et al.</i>,  2013)
;
_refine_ls_abs_structure_Flack     0.037(6)
loop_
    _atom_type_symbol
    _atom_type_description
    _atom_type_scat_dispersion_real
    _atom_type_scat_dispersion_imag
    _atom_type_scat_source
    'C' 'C' 0.0033 0.0016
                         'International Tables Vol C Tables 4.2.6.8 and 6.1.1.4'
    'H' 'H' 0.0000 0.0000
                         'International Tables Vol C Tables 4.2.6.8 and 6.1.1.4'
    'Ag' 'Ag' -0.8971 1.1015
                         'International Tables Vol C Tables 4.2.6.8 and 6.1.1.4'
    'Mn' 'Mn' 0.3368 0.7283
                         'International Tables Vol C Tables 4.2.6.8 and 6.1.1.4'
    'N' 'N' 0.0061 0.0033
                         'International Tables Vol C Tables 4.2.6.8 and 6.1.1.4'
_computing_data_collection
;
APEX2 (Bruker, 2014)
;
_computing_cell_refinement
;
SAINT (Bruker, 2014)
;
_computing_data_reduction
;
SAINT (Bruker, 2014)
;
_computing_structure_solution
;
<i>SHELXT</i> (Sheldrick, 2015a)
;
_computing_structure_refinement
;
SHELXL2014 (Sheldrick, 2015b)
;
_computing_molecular_graphics
;
OLEX2 (Dolomanov <i>et al.</i>,  2009)
;
_computing_publication_material
;
publCIF (Westrip, 2010) and enCIFer (Allen <i>et al.</i>,  2004)
;
loop_
    _atom_site_type_symbol
    _atom_site_label
    _atom_site_fract_x
    _atom_site_fract_y
    _atom_site_fract_z
    _atom_site_U_iso_or_equiv
    _atom_site_adp_type
    _atom_site_calc_flag
    _atom_site_occupancy
    _atom_site_disorder_assembly
    _atom_site_disorder_group
    Ag Ag1 0.46725(4) 0.05832(4) 0.84789(2) 0.07435(11) Uani d 1 . .
    Mn Mn1 0.89941(6) -0.05030(3) 1.0000 0.03424(11) Uani d 1 . .
    N N2 0.2249(4) 0.0953(4) 0.74313(13) 0.0600(6) Uani d 1 . .
    N N3 1.1424(3) 0.1907(3) 0.96099(11) 0.0511(5) Uani d 1 . .
    N N1 0.7178(3) -0.0053(4) 0.94131(11) 0.0547(6) Uani d 1 . .
    C C7 1.3017(3) 0.2186(3) 0.97859(12) 0.0438(5) Uani d 1 . .
    C C4 1.2821(5) 0.4635(6) 0.9044(3) 0.0981(17) Uani d 1 . .
    H H4 1.2710 0.5468 0.8803 0.118 Uiso calc 1 . .
    C C2 0.3101(5) 0.0826(5) 0.78142(16) 0.0638(8) Uani d 1 . .
    C C1 0.6284(4) 0.0198(5) 0.90861(14) 0.0612(7) Uani d 1 . .
    C C6 1.4560(4) 0.3673(4) 0.95830(15) 0.0599(7) Uani d 1 . .
    H H6 1.5658 0.3828 0.9698 0.072 Uiso calc 1 . .
    C C3 1.1344(5) 0.3099(6) 0.9239(2) 0.0848(13) Uani d 1 . .
    H H3 1.0238 0.2887 0.9106 0.102 Uiso calc 1 . .
    C C5 1.4453(4) 0.4911(5) 0.92118(18) 0.0807(11) Uani d 1 . .
    H H5 1.5474 0.5920 0.9077 0.097 Uiso calc 1 . .
loop_
    _atom_site_aniso_label
    _atom_site_aniso_U_11
    _atom_site_aniso_U_22
    _atom_site_aniso_U_33
    _atom_site_aniso_U_12
    _atom_site_aniso_U_13
    _atom_site_aniso_U_23
    Ag1 0.0916(2) 0.1011(2) 0.05771(15) 0.06867(18) -0.02819(13) -0.00888(13)
    Mn1 0.0307(2) 0.03718(18) 0.0327(2) 0.01535(11) 0.000 -0.00120(16)
    N2 0.0675(15) 0.0575(14) 0.0588(14) 0.0342(13) -0.0179(12) 0.0000(12)
    N3 0.0375(11) 0.0535(13) 0.0546(12) 0.0170(9) 0.0022(9) 0.0141(10)
    N1 0.0530(13) 0.0719(16) 0.0470(12) 0.0371(12) -0.0084(10) -0.0012(12)
    C7 0.0365(11) 0.0497(13) 0.0359(11) 0.0146(10) 0.0005(9) -0.0054(9)
    C4 0.063(2) 0.080(3) 0.124(4) 0.0157(19) 0.000(2) 0.056(3)
    C2 0.0752(19) 0.0685(19) 0.0578(17) 0.0435(17) -0.0227(14) -0.0033(14)
    C1 0.0654(18) 0.081(2) 0.0514(15) 0.0473(18) -0.0097(13) -0.0030(14)
    C6 0.0363(13) 0.0621(17) 0.0594(16) 0.0082(12) -0.0054(11) 0.0016(13)
    C3 0.0467(17) 0.082(2) 0.109(3) 0.0199(17) -0.0021(18) 0.050(2)
    C5 0.0511(17) 0.064(2) 0.088(2) -0.0001(14) 0.0002(16) 0.0260(18)
_geom_special_details
;
All e.s.d.'s (except the e.s.d. in the dihedral angle between two l.s. planes)
are estimated using the full covariance matrix. The cell e.s.d.'s are taken
into account individually in the estimation of e.s.d.'s in distances, angles
and torsion angles; correlations between e.s.d.'s in cell parameters are only
used when they are defined by crystal symmetry. An approximate (isotropic)
treatment of cell e.s.d.'s is used for estimating e.s.d.'s involving l.s.
planes.
;
loop_
    _geom_bond_atom_site_label_1
    _geom_bond_atom_site_label_2
    _geom_bond_site_symmetry_2
    _geom_bond_distance
    _geom_bond_publ_flag
    Ag1 C2 . 2.039(3) ?
    Ag1 C1 . 2.046(3) ?
    Mn1 N2 4_656 2.229(3) ?
    Mn1 N2 2_655 2.229(3) ?
    Mn1 N3 6_547 2.264(2) ?
    Mn1 N3 . 2.264(2) ?
    Mn1 N1 6_547 2.192(2) ?
    Mn1 N1 . 2.192(2) ?
    N2 Mn1 3_664 2.229(3) ?
    N2 C2 . 1.137(4) ?
    N3 C7 . 1.337(3) ?
    N3 C3 . 1.328(4) ?
    N1 C1 . 1.139(4) ?
    C7 C7 6_547 1.485(5) ?
    C7 C6 . 1.388(4) ?
    C4 H4 . 0.9300 ?
    C4 C3 . 1.377(5) ?
    C4 C5 . 1.365(6) ?
    C6 H6 . 0.9300 ?
    C6 C5 . 1.372(5) ?
    C3 H3 . 0.9300 ?
    C5 H5 . 0.9300 ?
loop_
    _geom_angle_atom_site_label_1
    _geom_angle_atom_site_label_2
    _geom_angle_atom_site_label_3
    _geom_angle_site_symmetry_1
    _geom_angle_site_symmetry_3
    _geom_angle
    _geom_angle_publ_flag
    C2 Ag1 C1 . . 174.70(14) ?
    N2 Mn1 N2 4_656 2_655 177.94(15) ?
    N2 Mn1 N3 2_655 . 85.78(10) ?
    N2 Mn1 N3 2_655 6_547 92.55(10) ?
    N2 Mn1 N3 4_656 6_547 85.78(10) ?
    N2 Mn1 N3 4_656 . 92.55(10) ?
    N3 Mn1 N3 6_547 . 71.65(12) ?
    N1 Mn1 N2 6_547 4_656 92.34(11) ?
    N1 Mn1 N2 . 4_656 88.95(10) ?
    N1 Mn1 N2 . 2_655 92.34(10) ?
    N1 Mn1 N2 6_547 2_655 88.94(10) ?
    N1 Mn1 N3 . . 93.18(10) ?
    N1 Mn1 N3 6_547 . 163.66(9) ?
    N1 Mn1 N3 6_547 6_547 93.18(10) ?
    N1 Mn1 N3 . 6_547 163.66(9) ?
    N1 Mn1 N1 6_547 . 102.49(15) ?
    C2 N2 Mn1 . 3_664 176.1(3) ?
    C7 N3 Mn1 . . 118.32(18) ?
    C3 N3 Mn1 . . 123.2(2) ?
    C3 N3 C7 . . 118.4(2) ?
    C1 N1 Mn1 . . 177.0(3) ?
    N3 C7 C7 . 6_547 115.84(15) ?
    N3 C7 C6 . . 121.3(3) ?
    C6 C7 C7 . 6_547 122.90(17) ?
    C3 C4 H4 . . 120.6 ?
    C5 C4 H4 . . 120.6 ?
    C5 C4 C3 . . 118.7(4) ?
    N2 C2 Ag1 . . 178.2(3) ?
    N1 C1 Ag1 . . 178.1(3) ?
    C7 C6 H6 . . 120.2 ?
    C5 C6 C7 . . 119.6(3) ?
    C5 C6 H6 . . 120.2 ?
    N3 C3 C4 . . 123.1(3) ?
    N3 C3 H3 . . 118.5 ?
    C4 C3 H3 . . 118.5 ?
    C4 C5 C6 . . 118.9(3) ?
    C4 C5 H5 . . 120.6 ?
    C6 C5 H5 . . 120.6 ?
loop_
    _geom_torsion_atom_site_label_1
    _geom_torsion_atom_site_label_2
    _geom_torsion_atom_site_label_3
    _geom_torsion_atom_site_label_4
    _geom_torsion_site_symmetry_1
    _geom_torsion_site_symmetry_2
    _geom_torsion_site_symmetry_3
    _geom_torsion_site_symmetry_4
    _geom_torsion
    _geom_torsion_publ_flag
    Mn1 N3 C7 C7 . . . 6_547 1.5(4) ?
    Mn1 N3 C7 C6 . . . . -177.6(2) ?
    Mn1 N3 C3 C4 . . . . 174.7(5) ?
    N3 C7 C6 C5 . . . . 2.2(5) ?
    C7 N3 C3 C4 . . . . -2.0(7) ?
    C7 C7 C6 C5 6_547 . . . -176.9(4) ?
    C7 C6 C5 C4 . . . . -0.8(7) ?
    C3 N3 C7 C7 . . . 6_547 178.4(4) ?
    C3 N3 C7 C6 . . . . -0.7(5) ?
    C3 C4 C5 C6 . . . . -1.8(9) ?
    C5 C4 C3 N3 . . . . 3.3(10) ?
_shelx_hkl_file
;
   1   1   0 2331.07   70.79
   1   1   0 2229.28   74.29
   1   1   0 2208.78   68.69
   1   1   0 2244.48   70.79
  -2   1   0 2241.28   68.19
  -2   1   0 2169.18   70.49
   1  -2   0 2185.48   70.79
   1  -2   0 2169.28   70.59
   1  -2   0 2145.59   68.59
   1  -2   0 2322.57   73.89
  -1   2   0 2228.68   70.79
  -1   2   0 2112.39   70.49
  -1   2   0 2282.27   69.09
   2  -1   0 2230.68   73.09
   2  -1   0 2317.97   68.29
   2  -1   0 2204.28   70.19
  -1  -1   0 2268.87   68.79
  -1  -1   0 2291.17   74.19
  -1   2   0 2272.87   73.99
  -1  -1   0 2188.78   70.69
   0  -2   0 8426.36  276.67
   0  -2   0 9166.68  297.27
  -2   2   0 8725.43  276.37
   0  -2   0 9600.24  284.37
   0  -2   0 9290.47  284.37
   2  -2   0 9386.26  283.87
   2  -2   0 8607.14  283.77
   0   2   0 9042.59  297.37
   0   2   0 9163.58  284.07
   0   2   0 9438.06  284.17
   0   2   0 8911.61  276.97
  -3   1   0 1959.00   64.89
   2  -3   0 1968.20   64.59
   1   2   0 1916.61   60.89
   2  -3   0 1877.51   61.49
   2  -3   0 2020.10   60.69
   1   2   0 1859.71   65.49
  -3   1   0 1810.92   61.79
   1   2   0 1951.20   62.29
   1   2   0 1854.71   61.59
  -3   1   0 1949.20   62.39
   2  -3   0 1933.61   62.49
  -1  -2   0 2051.49   62.49
   3  -1   0 2105.89   59.99
  -2   3   0 1943.31   62.09
  -1  -2   0 1920.81   62.49
  -1  -2   0 2039.10   65.49
   3  -1   0 2012.50   64.99
  -1  -2   0 2029.00   60.69
  -2   3   0 2033.70   65.19
  -2   3   0 2066.29   60.99
  -2   3   0 1963.60   62.59
   3  -1   0 1946.41   61.89
   2   1   0 2048.20   65.49
   1  -3   0 1964.70   61.99
   1  -3   0 2027.50   61.39
   2   1   0 2077.19   62.39
   2   1   0 2067.59   62.29
  -3   2   0 1933.41   62.29
   1  -3   0 2077.09   60.59
  -3   2   0 2047.60   60.49
   2   1   0 2005.60   60.49
   1  -3   0 1698.63   64.59
  -2  -1   0 1823.32   61.49
  -2  -1   0 1965.10   60.59
  -1   3   0 1880.91   65.29
   3  -2   0 1937.01   64.09
   3  -2   0 1922.81   62.19
  -1   3   0 1935.21   62.29
  -2  -1   0 1990.80   65.19
  -1   3   0 1900.61   62.39
   3  -2   0 1957.00   64.09
   3  -2   0 1982.00   60.19
   3  -2   0 1944.01   62.09
  -1   3   0 1928.51   60.89
   3   0   0 2303.77   73.99
  -3   3   0 2328.37   76.99
  -3   3   0 2355.16   72.29
  -3   3   0 2238.98   74.49
   0  -3   0 2280.47   71.69
   0  -3   0 2371.16   74.19
   0  -3   0 2408.56   74.89
   0  -3   0 2427.36   77.79
   3   0   0 2280.17   73.89
   3   0   0 2355.16   77.99
   3   0   0 2375.26   71.69
   3  -3   0 2312.57   73.99
   3  -3   0 2376.46   72.39
   0   3   0 2376.76   73.99
   3  -3   0 2380.66   77.09
   0   3   0 2364.76   78.39
  -3   0   0 2370.26   77.29
  -3   0   0 2331.47   73.89
  -3   0   0 2257.87   74.39
   0   3   0 2357.56   72.89
   0   3   0 2284.57   74.19
   3  -3   0 2434.36   74.29
  -4   1   0  949.80   30.50
   1   3   0  926.81   29.40
   3  -4   0  984.80   28.70
   3  -4   0  923.21   29.40
   1   3   0  938.51   28.70
   3  -4   0  961.30   30.60
  -4   1   0  913.21   29.30
   1   3   0  928.11   29.40
   3  -4   0  937.01   29.40
   4  -1   0  941.41   28.30
   4  -1   0  977.90   29.30
   4  -1   0  935.01   30.50
  -3   4   0  933.71   30.50
  -3   4   0  782.12   29.30
  -1  -3   0  968.70   28.70
  -1  -3   0  925.61   29.40
  -1  -3   0  911.91   29.40
  -3   4   0  934.71   28.70
   4  -1   0  924.41   28.30
  -3   4   0  896.61   29.40
  -1  -3   0  904.01   30.80
   2  -4   0  493.35   15.80
  -4   2   0  487.75   15.70
   2  -4   0  496.25   15.80
   2  -4   0  504.45   15.50
   2   2   0  469.25   15.80
   2   2   0  508.15   15.80
   2   2   0  485.15   16.70
   2  -4   0  500.55   16.50
  -4   2   0  487.45   15.10
   2   2   0  465.35   15.30
  -2   4   0  500.65   15.90
  -2  -2   0  498.25   15.30
  -2  -2   0  471.45   15.80
  -2  -2   0  474.95   15.80
   4  -2   0  519.05   15.60
  -2   4   0  463.45   15.80
  -2   4   0  500.75   15.60
   4  -2   0  505.65   15.10
  -2   4   0  497.35   16.50
   4  -2   0  485.75   16.10
   4  -2   0  496.95   16.20
  -2  -2   0  502.75   16.60
   3   1   0  963.80   29.90
   3   1   0  938.81   29.00
   1  -4   0  977.50   30.00
   1  -4   0  927.91   30.00
   3   1   0  932.71   31.40
   1  -4   0  963.40   29.30
   1  -4   0  977.60   31.40
  -4   3   0  928.41   29.00
   3   1   0  940.51   29.90
  -1   4   0  976.70   31.40
  -1   4   0  930.21   30.00
  -3  -1   0  853.11   29.90
   4  -3   0  972.90   29.80
   4  -3   0  915.41   29.90
  -3  -1   0  950.00   29.00
  -3  -1   0  974.00   31.40
   4  -3   0  967.60   29.00
  -1   4   0  948.41   30.00
  -4   4   0  122.89    4.40
   0  -4   0  122.69    4.60
   0  -4   0  129.19    4.60
  -4   4   0  121.49    4.30
   4   0   0  124.29    4.40
   0  -4   0  130.79    4.60
   0  -4   0  131.89    4.90
   4   0   0  122.79    4.00
  -4   4   0  126.89    4.50
   4   0   0  123.89    4.70
   4   0   0  133.49    4.30
   0   4   0  128.19    5.10
   0   4   0  120.19    4.70
   4  -4   0  122.39    4.30
   4  -4   0  121.29    4.40
   0   4   0  127.69    4.60
   4  -4   0  121.39    4.40
   0   4   0  120.09    4.60
  -4   0   0  122.39    4.40
   4  -4   0  131.89    4.40
  -4   0   0  117.89    4.40
  -4   0   0  115.69    4.70
   4  -5   0 1054.49   33.50
   1   4   0 1054.19   35.20
   1   4   0 1074.39   32.70
   1   4   0 1029.30   33.50
  -5   1   0 1013.60   33.30
   4  -5   0 1064.49   33.40
   4  -5   0 1084.59   32.70
   1   4   0 1079.89   33.50
  -5   1   0 1103.59   34.80
  -5   1   0 1050.39   33.30
  -1  -4   0  991.60   33.60
  -1  -4   0 1071.09   32.70
  -4   5   0 1044.00   33.50
  -4   5   0  982.80   33.40
   5  -1   0 1044.10   33.30
   5  -1   0 1081.09   34.80
  -4   5   0 1069.79   32.70
  -4   5   0 1056.89   34.70
  -1  -4   0 1079.29   35.20
  -1  -4   0 1077.39   33.60
   3  -5   0  236.18    8.40
   2   3   0  235.38    8.30
   3  -5   0  225.98    8.40
   2   3   0  233.78    9.10
   2   3   0  245.58    8.40
   3  -5   0  248.78    8.40
  -5   2   0  234.48    8.30
   3  -5   0  244.58    8.70
   2   3   0  247.98    8.50
  -5   2   0  248.38    8.30
   5  -2   0  282.77    8.30
  -2  -3   0  258.47    8.50
  -3   5   0  265.57    8.50
   5  -2   0  269.67    7.80
  -3   5   0  260.27    8.50
  -2  -3   0  253.57    9.00
  -3   5   0  236.38    8.60
  -2  -3   0  259.27    8.30
  -3   5   0  257.87    8.80
   5  -2   0  268.27    8.50
   2  -5   0  273.37    8.90
   3   2   0  273.57    8.40
  -5   3   0  264.17    8.00
   3   2   0  248.98    8.50
   2  -5   0  269.27    8.50
  -5   3   0  260.57    8.40
   3   2   0  256.07    8.20
   2  -5   0  259.27    8.60
   2  -5   0  268.37    8.60
   3   2   0  266.87    9.10
   5  -3   0  246.98    8.00
  -2   5   0  241.28    8.60
   5  -3   0  243.18    8.30
   5  -3   0  248.48    8.30
  -2   5   0  246.18    8.60
  -3  -2   0  240.38    9.00
  -3  -2   0  228.98    8.40
  -2   5   0  231.08    8.50
  -3  -2   0  244.98    8.10
  -3  -2   0  227.78    8.40
   4   1   0 1054.79   33.60
   1  -5   0 1055.99   33.80
   1  -5   0 1082.39   33.00
  -5   4   0 1024.50   33.60
   4   1   0 1069.49   32.50
  -5   4   0 1075.89   32.70
   4   1   0 1046.80   33.60
   1  -5   0 1061.49   33.80
   1  -5   0 1113.89   35.40
   4   1   0 1003.10   35.30
   5  -4   0 1027.50   33.60
   5  -4   0 1051.39   33.60
  -1   5   0 1055.39   35.40
   5  -4   0 1102.69   32.70
  -1   5   0 1057.99   33.10
  -1   5   0 1077.69   33.80
  -4  -1   0 1062.69   33.60
  -4  -1   0 1056.39   33.60
  -4  -1   0 1067.99   35.30
  -4  -1   0 1094.39   32.50
  -1   5   0 1080.99   33.80
   5   0   0   87.39    2.70
   0  -5   0   82.29    3.50
   0  -5   0   81.39    3.90
  -5   5   0   80.69    3.40
  -5   5   0   82.39    3.00
  -5   5   0   79.49    3.50
  -5   5   0   83.29    3.30
   5   0   0   81.59    3.00
   5   0   0   92.29    3.30
   5   0   0   85.59    2.70
   0  -5   0   83.39    3.70
   0  -5   0   86.99    3.60
  -5   0   0   76.69    3.30
   5  -5   0   77.69    3.30
   5  -5   0   75.59    3.00
  -5   0   0   69.39    3.50
   0   5   0   73.09    3.90
   0   5   0   81.89    3.50
   0   5   0   74.89    3.60
  -5   0   0   77.29    3.30
   0   5   0   75.79    4.20
   5  -5   0   81.79    3.20
   5  -5   0   80.09    3.50
   1   5   0  478.15   15.70
   1   5   0  487.05   16.00
   5  -6   0  481.25   15.80
   5  -6   0  500.85   16.20
   5  -6   0  501.05   15.60
  -6   1   0  489.75   15.70
   1   5   0  491.15   15.90
  -6   1   0  480.85   15.70
   5  -6   0  478.85   15.80
   1   5   0  453.85   16.90
  -6   1   0  491.05   16.30
  -5   6   0  478.05   15.60
  -5   6   0  487.65   16.10
  -1  -5   0  465.55   16.00
   6  -1   0  497.05   16.40
  -5   6   0  476.15   15.90
  -1  -5   0  492.45   15.60
  -1  -5   0  481.35   16.80
   6  -1   0  457.05   15.60
  -1  -5   0  496.75   16.00
   4  -6   0  688.03   22.90
  -6   2   0  722.23   22.70
   2   4   0  732.13   22.90
   2   4   0  676.83   24.20
   4  -6   0  718.03   22.90
   4  -6   0  720.43   23.70
  -6   2   0  678.73   22.70
   2   4   0  708.33   22.40
   2   4   0  705.43   22.90
   4  -6   0  721.03   22.40
  -4   6   0  715.53   22.50
  -4   6   0  717.03   23.70
  -2  -4   0  707.43   23.00
  -4   6   0  698.43   22.90
  -2  -4   0  719.13   22.30
  -2  -4   0  715.63   24.10
   6  -2   0  705.43   22.60
  -2  -4   0  729.03   22.90
  -4   6   0  718.03   22.90
   6  -2   0  713.33   23.50
   3  -6   0  124.89    5.20
   3  -6   0  143.09    5.20
   3  -6   0  134.69    5.30
  -6   3   0  134.59    4.90
   3   3   0  136.29    5.20
  -6   3   0  135.59    4.40
   3  -6   0  135.69    5.10
  -6   3   0  133.99    4.90
   3   3   0  133.79    4.90
   3   3   0  149.29    5.90
   6  -3   0  144.49    4.50
   6  -3   0  130.79    4.70
  -3   6   0  131.89    5.30
  -3  -3   0  132.89    5.20
  -3  -3   0  140.19    5.60
   6  -3   0  138.09    4.90
  -3  -3   0  140.89    5.00
  -3  -3   0  133.99    5.10
  -3   6   0  134.59    5.50
  -3   6   0  137.79    5.20
   6  -3   0  143.59    4.70
  -3   6   0  131.69    5.50
   6  -3   0  139.99    4.60
   2  -6   0  725.43   23.70
  -6   4   0  692.83   21.70
   2  -6   0  699.13   22.30
   4   2   0  710.13   21.80
   2  -6   0  719.63   22.80
   2  -6   0  737.33   22.80
  -6   4   0  680.03   22.50
   4   2   0  680.13   23.80
   4   2   0  694.13   22.50
   4   2   0  689.73   22.50
  -2   6   0  707.53   22.70
   6  -4   0  738.93   21.80
   6  -4   0  701.73   22.40
  -2   6   0  665.13   23.80
  -4  -2   0  727.93   21.80
  -4  -2   0  679.73   22.60
  -4  -2   0  732.03   23.80
   6  -4   0  708.73   22.50
  -2   6   0  664.83   22.30
  -2   6   0  694.73   22.80
   1  -6   0  496.85   16.10
   5   1   0  491.15   15.80
   5   1   0  475.65   15.70
   1  -6   0  469.65   15.80
   5   1   0  508.55   15.10
  -6   5   0  484.25   15.90
   5   1   0  497.35   16.80
   1  -6   0  507.95   16.10
   1  -6   0  468.25   16.80
   6  -5   0  468.75   15.70
  -1   6   0  491.65   16.10
  -5  -1   0  495.35   16.70
   6  -5   0  512.95   15.50
  -5  -1   0  496.55   15.90
  -5  -1   0  451.75   15.80
  -1   6   0  475.55   17.00
   6  -5   0  495.25   15.80
  -1   6   0  464.05   15.80
   6   0   0  868.41   26.80
  -6   6   0  878.41   27.50
  -6   6   0  848.92   27.00
   0  -6   0  855.21   27.20
   0  -6   0  843.12   27.10
  -6   6   0  842.12   26.30
   6   0   0  843.42   28.10
   6  -6   0  837.42   26.90
   0   6   0  818.02   26.60
  -6   0   0  810.62   26.80
  -6   0   0  827.22   28.10
   6  -6   0  837.12   27.60
   0   6   0  824.02   27.10
  -6   0   0  830.62   26.80
   0   6   0  833.32   28.60
   0   6   0  827.42   27.10
   6  -6   0  845.42   26.30
   1   6   0  239.08    8.50
   6  -7   0  244.38    8.10
  -7   1   0  240.88    8.10
   6  -7   0  240.28    8.30
  -7   1   0  244.18    8.10
   6  -7   0  221.38    8.20
   1   6   0  232.68    8.50
   1   6   0  247.38    9.40
   1   6   0  242.28    8.40
   7  -1   0  226.08    8.40
  -6   7   0  220.48    8.30
  -6   7   0  210.58    8.20
  -1  -6   0  225.48    8.50
  -6   7   0  221.68    8.00
  -1  -6   0  220.08    8.50
   2   5   0  309.17   10.40
  -7   2   0  308.37   10.10
   5  -7   0  308.57   10.50
   2   5   0  317.97   11.40
  -7   2   0  308.27   10.10
   2   5   0  288.37   10.30
   5  -7   0  302.97   10.40
   2   5   0  311.77   10.60
  -5   7   0  299.37   10.50
  -5   7   0  301.17   10.40
  -2  -5   0  300.97   10.50
   7  -2   0  293.57   10.40
  -5   7   0  295.17   10.50
  -2  -5   0  285.37   10.50
  -2  -5   0  293.97   10.20
   4  -7   0  175.38    6.40
  -7   3   0  170.58    6.00
   3   4   0  169.28    6.10
   3   4   0  173.78    7.10
   3   4   0  176.68    6.20
   4  -7   0  168.98    6.40
   4  -7   0  166.48    6.10
  -7   3   0  173.38    6.00
   3   4   0  168.88    6.40
  -4   7   0  163.48    6.30
   7  -3   0  168.48    5.80
   7  -3   0  160.68    5.70
   7  -3   0  165.48    5.30
  -4   7   0  157.08    6.50
  -3  -4   0  168.98    6.40
  -3  -4   0  168.98    6.30
  -4   7   0  159.28    6.40
  -4   7   0  155.68    6.60
  -3  -4   0  164.58    6.10
   4   3   0  172.58    7.10
   4   3   0  166.98    6.10
  -7   4   0  162.68    6.10
  -7   4   0  163.18    5.60
   3  -7   0  168.28    6.30
  -7   4   0  160.38    6.10
   4   3   0  164.48    6.40
   3  -7   0  157.88    6.50
   3  -7   0  171.68    6.40
  -4  -3   0  169.28    6.40
  -4  -3   0  177.78    6.00
  -3   7   0  173.68    6.60
   7  -4   0  171.68    6.10
  -3   7   0  171.28    6.80
   7  -4   0  175.58    5.70
  -4  -3   0  179.08    6.30
  -3   7   0  182.48    6.50
  -3   7   0  170.68    6.80
  -7   5   0  293.67   10.20
   5   2   0  302.97    9.70
   5   2   0  298.97   11.10
   2  -7   0  294.17   10.50
   2  -7   0  295.87   10.40
  -7   5   0  288.97    9.70
   2  -7   0  278.07   10.80
   5   2   0  290.37   10.20
   7  -5   0  308.37   10.10
  -5  -2   0  292.47   10.90
  -5  -2   0  306.67    9.70
  -2   7   0  307.47   10.60
   7  -5   0  310.87    9.80
  -2   7   0  307.27   10.50
  -2   7   0  307.07   11.10
  -2   7   0  299.87   10.60
  -5  -2   0  315.97   10.30
  -7   6   0  212.98    8.10
   6   1   0  223.98    8.70
   6   1   0  220.18    8.10
   6   1   0  223.88    7.30
   1  -7   0  226.48    8.40
   1  -7   0  221.18    8.40
  -7   6   0  214.68    7.80
  -6  -1   0  235.28    8.10
  -6  -1   0  229.88    8.60
  -1   7   0  231.58    8.60
  -1   7   0  235.78    9.10
   7  -6   0  234.98    8.00
  -1   7   0  247.88    8.60
  -6  -1   0  234.18    8.10
  -1   7   0  245.18    8.40
   7  -6   0  233.98    8.10
  -7   7   0  657.83   21.50
  -7   7   0  660.73   20.90
   7   0   0  654.93   22.40
   0  -7   0  658.13   21.70
   0  -7   0  653.73   21.70
   7   0   0  644.34   21.30
   0   7   0  651.53   21.70
   0   7   0  641.54   21.30
   7  -7   0  671.43   21.40
   7  -7   0  636.14   21.00
   0   7   0  644.34   21.60
   0   7   0  654.03   22.90
  -7   0   0  698.33   21.30
  -7   0   0  660.63   22.40
  -7   0   0  659.33   21.30
   1   7   0   98.49    5.70
   7  -8   0   96.49    4.60
   1   7   0   99.19    5.20
  -8   1   0  100.99    4.20
  -8   1   0  104.39    4.50
   7  -8   0   98.59    4.00
  -7   8   0   97.79    4.60
  -1  -7   0   97.69    5.00
  -7   8   0   93.89    4.80
  -7   8   0   99.79    3.90
  -1  -7   0   98.79    5.00
   8  -1   0   97.19    4.60
   6  -8   0  237.18    8.80
   6  -8   0  233.68    8.90
   2   6   0  236.88    8.90
  -8   2   0  240.18    8.50
   2   6   0  236.68    9.90
   2   6   0  230.78    9.00
  -8   2   0  230.78    8.50
  -6   8   0  255.27    9.00
   8  -2   0  249.97    8.80
  -6   8   0  247.98    9.00
  -2  -6   0  266.87    9.20
  -6   8   0  257.67    9.00
  -2  -6   0  265.37    9.20
   3   5   0   57.49    4.30
   5  -8   0   47.70    3.20
  -8   3   0   50.29    2.90
  -8   3   0   51.19    2.80
   3   5   0   51.69    3.50
   3   5   0   50.89    3.50
   5  -8   0   53.09    3.30
  -5   8   0   50.59    3.20
  -3  -5   0   60.19    3.50
  -3  -5   0   50.69    3.50
  -3  -5   0   50.89    3.40
  -5   8   0   49.80    3.90
  -5   8   0   57.29    3.50
  -5   8   0   54.19    3.40
   8  -3   0   50.79    2.30
   8  -3   0   52.99    2.40
   4  -8   0  255.27    9.20
  -8   4   0  249.58    8.70
   4  -8   0  243.98    9.30
   4   4   0  258.17    9.20
   4   4   0  256.07    8.80
   4   4   0  259.77   10.00
  -8   4   0  246.28    8.70
   8  -4   0  249.97    8.00
  -4  -4   0  260.97    9.10
  -4   8   0  266.77    9.40
  -4  -4   0  258.97    9.10
  -4   8   0  246.88    9.40
   8  -4   0  254.87    8.70
  -4   8   0  255.17    9.30
  -4  -4   0  243.78    8.70
  -4   8   0  245.98    9.50
   5   3   0   58.89    4.20
  -8   5   0   53.19    2.90
   3  -8   0   53.49    3.20
   5   3   0   54.69    3.40
  -8   5   0   50.79    3.00
   5   3   0   50.09    2.90
  -8   5   0   55.29    2.40
   3  -8   0   54.39    3.40
  -3   8   0   49.90    3.80
  -3   8   0   52.69    3.50
   8  -5   0   49.30    2.80
  -5  -3   0   50.69    3.00
  -3   8   0   52.69    3.60
  -5  -3   0   49.70    3.10
  -5  -3   0   53.09    3.10
   8  -5   0   50.79    2.70
  -3   8   0   50.09    4.10
   6   2   0  253.17    9.50
   6   2   0  258.57    8.00
   6   2   0  247.18    8.80
   2  -8   0  257.27    9.10
   2  -8   0  247.08    9.00
  -8   6   0  250.17    8.60
  -8   6   0  241.88    8.10
   8  -6   0  228.18    8.50
   8  -6   0  233.48    8.40
  -6  -2   0  227.28    8.60
  -6  -2   0  242.58    8.70
  -2   8   0  241.58    9.00
  -2   8   0  229.08    9.20
  -2   8   0  241.68    9.60
  -2   8   0  236.48    9.10
  -8   7   0   97.79    4.40
   1  -8   0  103.79    5.10
   1  -8   0   95.49    5.10
   7   1   0  100.49    5.10
  -8   7   0  101.59    4.30
   7   1   0   96.69    4.70
   7   1   0   92.59    3.30
  -7  -1   0   99.59    4.40
   8  -7   0   91.39    4.80
  -1   8   0   99.39    4.90
  -7  -1   0  100.49    4.50
   8  -7   0  102.39    4.50
  -1   8   0   93.49    5.50
  -1   8   0   99.29    5.50
  -1   8   0  102.39    5.10
   0  -8   0   47.30    4.10
   0  -8   0   51.89    4.30
  -8   8   0   43.70    3.40
  -8   8   0   48.20    3.30
   8   0   0   49.10    3.70
   8  -8   0   52.79    3.40
  -8   0   0   53.29    3.00
   0   8   0   44.60    4.60
  -8   0   0   51.79    3.40
   0   8   0   44.00    4.50
   0   8   0   57.89    4.20
   1   8   0   20.40    3.40
   1   8   0   25.20    3.20
   1   8   0   21.40    3.20
  -9   1   0   22.00    2.40
   8  -9   0   22.90    3.40
  -9   1   0   20.10    3.00
  -8   9   0   21.50    2.70
   9  -1   0   23.60    2.60
  -8   9   0   22.90    1.70
  -1  -8   0   29.90    3.80
  -8   9   0   22.40    2.90
   2   7   0  120.79    6.10
  -9   2   0  120.59    5.30
   2   7   0  115.29    6.10
   7  -9   0  115.89    5.50
   2   7   0  121.39    6.70
   7  -9   0  113.59    5.10
  -9   2   0  124.59    5.00
  -2  -7   0  121.19    6.30
  -7   9   0  117.89    5.70
  -7   9   0  124.89    5.80
  -2  -7   0  133.89    5.80
  -7   9   0  133.29    5.60
   9  -2   0  121.89    5.10
   6  -9   0   19.80    3.10
   3   6   0   20.40    2.60
  -9   3   0   20.50    2.60
   3   6   0   18.70    3.10
   3   6   0   21.00    2.70
  -9   3   0   22.90    2.20
   6  -9   0   20.70    3.00
  -6   9   0   19.70    2.80
  -3  -6   0   20.50    3.10
  -6   9   0   20.10    2.70
   9  -3   0   16.40    1.80
   9  -3   0   15.90    1.90
  -6   9   0   19.80    2.80
  -6   9   0   13.90    2.20
  -3  -6   0   18.90    2.70
   5  -9   0   22.10    3.40
   4   5   0   22.70    3.50
   4   5   0   25.60    2.60
   4   5   0   23.70    3.20
   5  -9   0   24.40    3.00
  -9   4   0   27.30    2.60
  -9   4   0   26.00    2.20
  -4  -5   0   28.10    3.10
   9  -4   0   30.40    2.80
  -4  -5   0   29.00    3.40
  -5   9   0   24.70    2.90
  -5   9   0   31.10    3.60
  -5   9   0   31.50    3.30
  -5   9   0   27.50    3.10
   5   4   0   25.20    3.00
   5   4   0   31.50    3.40
   5   4   0   33.20    4.00
   4  -9   0   28.50    3.10
  -9   5   0   29.70    2.70
  -9   5   0   31.40    2.40
  -5  -4   0   25.90    2.60
  -4   9   0   27.00    3.40
  -4   9   0   22.40    3.30
  -4   9   0   27.30    3.20
  -4   9   0   24.80    3.80
   9  -5   0   25.20    2.70
  -5  -4   0   28.70    3.10
  -9   6   0   19.60    2.70
  -9   6   0   18.20    2.20
   3  -9   0   19.70    2.70
   6   3   0   20.40    3.00
   6   3   0   21.60    2.60
   6   3   0   16.30    2.40
  -6  -3   0   20.50    2.80
  -3   9   0   23.20    2.90
   9  -6   0   19.30    2.70
  -6  -3   0   18.40    2.50
  -3   9   0   21.20    2.80
   9  -6   0   21.10    2.60
  -3   9   0   19.90    3.10
  -3   9   0   19.90    2.50
   7   2   0  123.09    6.20
   7   2   0  128.59    5.70
  -9   7   0  129.39    5.20
   7   2   0  123.39    4.40
   2  -9   0  128.29    6.00
  -9   7   0  120.29    4.80
  -2   9   0  119.19    6.50
  -2   9   0  111.79    6.30
  -2   9   0  117.09    6.30
   9  -7   0  115.29    5.20
  -7  -2   0  116.69    5.40
  -7  -2   0  120.89    5.20
   9  -7   0  106.69    5.60
  -2   9   0  120.69    6.00
  -9   8   0   22.30    3.00
  -9   8   0   22.10    2.80
   8   1   0   20.70    2.80
   1  -9   0   28.80    3.20
  -1   9   0   21.00    3.30
  -1   9   0   20.50    3.30
  -8  -1   0   22.10    2.60
  -1   9   0   30.10    3.40
  -8  -1   0   23.90    3.30
   0  -9   0  153.28    7.20
  -9   9   0  144.49    6.20
  -9   9   0  139.39    6.30
   9   0   0  134.99    6.60
  -9   0   0  132.79    6.20
  -9   0   0  149.79    5.90
   0   9   0  145.09    7.30
   0   9   0  155.28    7.40
   0   9   0  148.89    7.70
   1   9   0    1.90    3.20
 -10   1   0    1.30    1.30
   1   9   0    0.90    3.10
   1   9   0    2.90    3.10
  -1  -9   0    5.00    2.40
  -9  10   0    1.60    2.50
  10  -1   0    1.40    2.40
  -9  10   0   -0.30    1.60
   2   8   0    4.00    3.00
   2   8   0    9.60    3.00
   2   8   0    6.30    3.00
 -10   2   0    7.60    1.40
  -8  10   0   10.50    2.20
  -2  -8   0    9.10    2.40
  -8  10   0   10.00    2.80
  10  -2   0    9.90    2.10
 -10   3   0    6.20    1.40
   3   7   0    4.00    2.90
   3   7   0    2.00    2.50
   3   7   0    2.70    3.10
   7 -10   0    4.40    2.20
  -7  10   0    6.70    2.00
  -7  10   0    6.20    2.20
  -7  10   0    4.00    2.50
  -3  -7   0    6.50    2.20
  10  -3   0    6.30    1.50
   6 -10   0    2.70    2.00
   4   6   0    1.90    2.50
   4   6   0    2.90    2.90
 -10   4   0    2.20    1.20
   4   6   0    0.70    2.40
  -6  10   0    3.10    2.70
  -4  -6   0    4.00    1.90
  -6  10   0    2.30    2.10
  -6  10   0    4.10    2.00
   5   5   0    8.70    2.50
   5   5   0    8.10    3.00
   5   5   0    8.50    2.20
   5 -10   0    6.00    2.00
 -10   5   0    8.40    1.50
  -5  10   0    8.90    2.50
  -5  10   0    5.90    2.70
  -5  10   0    6.40    2.20
  -5  -5   0    6.10    1.70
   6   4   0   -0.30    2.60
   4 -10   0    2.30    2.50
 -10   6   0    2.70    1.80
 -10   6   0    4.60    1.30
   6   4   0    4.60    2.70
   6   4   0    2.00    1.80
  -4  10   0    0.50    2.80
  -4  10   0    2.60    2.50
  -4  10   0    4.10    2.50
  -6  -4   0    3.90    1.70
   7   3   0    2.10    2.60
 -10   7   0    2.10    2.10
   3 -10   0    5.60    2.70
 -10   7   0    5.90    1.50
   7   3   0    6.00    1.60
 -10   7   0    6.60    1.60
  -3  10   0    4.70    2.80
  -3  10   0    2.60    2.40
  -7  -3   0    5.00    1.70
  -3  10   0    5.50    2.70
 -10   8   0   12.10    2.00
 -10   8   0    8.00    1.70
   2 -10   0    7.80    2.80
   8   2   0    6.60    2.90
  -2  10   0    9.40    3.30
  -8  -2   0    9.40    1.70
  -2  10   0   11.10    2.90
  -2  10   0   11.20    3.00
 -10   9   0    2.20    1.60
 -10   9   0    2.90    2.20
   9   1   0    1.00    2.70
   1 -10   0    0.40    2.80
  -9  -1   0    2.20    1.40
  -1  10   0    3.20    3.30
  -1  10   0    1.40    3.10
  -1  10   0   -0.30    3.10
 -10  10   0    7.40    2.80
  10   0   0    4.60    3.00
 -10  10   0    4.10    1.90
   0 -10   0    8.30    3.00
 -10   0   0    8.00    1.70
   0  10   0    7.30    3.60
   0  10   0    6.60    3.80
   0  10   0    7.90    3.80
   1  10   0    3.50    3.70
   1  10   0    3.10    3.60
 -11   1   0    0.00    1.30
 -10  11   0    3.50    3.50
  -1 -10   0    0.70    3.30
 -10  11   0    4.60    2.00
 -11   2   0    6.80    1.60
   2   9   0    5.70    3.50
   2   9   0   15.30    3.80
  -9  11   0    9.40    3.20
  -9  11   0    8.90    2.40
  -2  -9   0    5.90    2.90
 -11   3   0   21.50    2.40
   3   8   0   16.10    3.50
   3   8   0   20.60    3.90
  -3  -8   0   21.00    3.30
  -8  11   0   13.80    3.30
  -8  11   0   26.30    4.00
   4   7   0   20.20    3.40
 -11   4   0   18.20    2.30
   4   7   0   22.30    3.90
  -7  11   0   26.40    4.00
  -4  -7   0   20.70    3.00
  -7  11   0   20.30    2.90
  -7  11   0   15.80    3.20
 -11   5   0   32.30    2.80
   5   6   0   42.20    4.70
 -11   5   0   36.50    3.80
   5   6   0   40.50    5.30
  -5  -6   0   37.50    3.70
  -6  11   0   46.40    4.60
  -6  11   0   36.40    4.40
  -6  11   0   30.30    3.90
 -11   6   0   38.10    2.90
   6   5   0   41.40    4.20
   6   5   0   29.70    4.00
  -5  11   0   43.30    4.90
  -5  11   0   42.50    4.80
  -5  11   0   43.70    5.20
  -6  -5   0   36.20    3.50
   7   4   0   18.70    2.40
   4 -11   0   23.60    3.80
   7   4   0   18.50    3.80
 -11   7   0   18.70    2.50
  -7  -4   0   15.10    2.30
  -4  11   0   20.40    3.80
  -4  11   0   21.10    3.30
  -4  11   0   23.80    3.90
   8   3   0   14.80    3.60
 -11   8   0   17.70    2.70
   3 -11   0   14.80    3.50
  -3  11   0   21.50    4.00
  -3  11   0   20.40    3.50
  -8  -3   0   20.30    3.00
  -3  11   0   20.50    3.90
 -11   9   0    9.80    2.50
 -11   9   0    9.00    1.80
   2 -11   0    2.50    3.40
   9   2   0    8.80    3.50
  -2  11   0   13.30    3.50
  -2  11   0   12.80    3.90
  -9  -2   0   10.00    1.80
  -2  11   0   11.00    3.80
 -11  10   0    3.20    1.70
 -11  10   0    3.30    2.80
   1 -11   0    5.70    3.60
  10   1   0    1.80    3.50
  -1  11   0    2.80    4.10
  -1  11   0    2.10    3.60
  -1  11   0    2.90    3.90
 -10  -1   0   -1.30    1.50
   0 -11   0   15.70    4.30
 -11  11   0   11.40    2.30
 -11  11   0   10.60    3.60
 -11   0   0   17.40    2.60
   0  11   0   14.70    4.30
   0  11   0   17.90    4.60
   1  11   0   11.20    4.30
   1  11   0   14.50    4.80
 -12   1   0    7.90    1.70
  -1 -11   0    7.40    4.60
 -11  12   0   11.10    4.30
 -11  12   0   11.60    2.60
 -12   2   0    5.00    1.40
   2  10   0    6.90    4.30
   2  10   0    7.60    4.20
 -10  12   0    4.70    4.00
 -10  12   0    7.90    2.60
  -2 -10   0    1.60    3.70
   3   9   0    4.20    3.90
   3   9   0    4.60    3.90
  -9  12   0    5.60    3.70
  -9  12   0    2.10    2.50
  -3  -9   0    0.20    3.20
   4   8   0   22.50    4.40
   4   8   0   20.20    4.10
 -12   4   0   15.70    1.90
  -8  12   0   17.60    3.80
  -4  -8   0   21.80    3.50
  -8  12   0   14.50    2.80
   5   7   0    6.40    3.40
   5   7   0    2.40    3.60
  -7  12   0    8.70    3.30
  -7  12   0    4.20    3.60
  -5  -7   0   10.90    2.70
  -7  12   0    7.80    2.90
   6   6   0   21.90    4.20
   6   6   0   23.40    3.50
 -12   6   0   22.90    2.60
  -6  12   0   26.30    4.00
  -6  12   0   22.00    4.20
  -6  -6   0   25.10    3.70
  -6  12   0   22.00    3.50
   7   5   0    6.40    3.80
 -12   7   0    4.30    1.40
  -5  12   0    3.30    3.00
  -7  -5   0    2.00    1.90
  -5  12   0   10.40    3.90
  -5  12   0    7.70    3.60
 -12   8   0   17.70    2.70
   8   4   0   16.10    4.20
  -8  -4   0   19.70    2.60
  -4  12   0   19.30    4.00
  -4  12   0   20.70    3.90
  -4  12   0   21.20    4.50
   9   3   0    1.50    3.90
 -12   9   0    2.90    1.70
  -3  12   0    0.00    4.20
  -9  -3   0    2.00    1.70
  -3  12   0    5.20    4.30
  -3  12   0    4.80    4.00
  10   2   0    5.40    4.40
 -12  10   0    3.20    1.70
  -2  12   0    4.50    3.90
 -10  -2   0    1.70    1.60
  -2  12   0    6.80    4.30
 -12  11   0    8.70    2.10
 -11  -1   0    8.70    1.70
  -1  12   0   14.90    4.50
  -1  12   0    7.30    4.60
   4   9   0    2.90    4.90
   4   9   0    2.30    3.80
 -13   4   0    2.60    1.30
  -9  13   0    6.70    4.50
  -9  13   0    9.60    3.20
  -4  -9   0    1.30    3.30
   5   8   0   15.90    4.50
 -13   5   0    6.10    1.50
   5   8   0   10.10    4.50
  -8  13   0    9.10    3.20
  -5  -8   0    7.00    2.90
  -8  13   0    3.10    4.30
   6   7   0   11.00    4.50
 -13   6   0    4.60    1.40
  -6  -7   0    4.20    2.90
  -7  13   0   10.80    4.10
  -7  13   0    4.30    3.40
 -13   7   0    6.30    1.60
   7   6   0    5.50    4.10
  -6  13   0   10.60    4.60
  -6  13   0    1.80    4.10
  -7  -6   0    4.50    2.50
  -6  13   0    9.10    4.30
   8   5   0    4.50    4.50
  -5  13   0    8.60    5.10
  -5  13   0    3.40    4.00
  -5  13   0   14.30    4.70
  -8  -5   0   10.10    2.20
 -13   9   0    3.30    1.60
   9   4   0    1.60    4.80
  -4  13   0    9.60    5.20
  -4  13   0    3.00    4.30
  -9  -4   0    3.90    2.00
  -4  13   0   10.70    5.30
   2  -1  -1 1061.29   31.80
  -1   2  -1  978.60   31.70
   2  -1  -1 1059.49   34.30
  -1  -1  -1 1016.20   32.60
  -1  -1  -1 1092.39   32.20
  -1   2  -1 1028.10   32.90
   2  -1  -1 1056.99   32.90
  -1   2  -1 1013.80   32.80
  -1  -1  -1 1085.09   34.50
  -1  -1  -1 1008.60   32.90
  -1   2  -1 1030.30   34.60
   1   1   1 1042.50   33.00
  -2   1   1 1025.60   32.90
  -2   1   1 1039.60   31.80
   1   1   1 1062.49   32.20
   1  -2   1 1009.40   31.70
   1  -2   1 1028.40   32.90
   1  -2   1 1030.70   33.00
   1  -2   1 1064.29   34.50
   1   1   1 1082.49   33.10
   1   1   1  946.51   34.20
   3  -2  -1  471.05   14.30
   3  -2  -1  460.85   13.80
  -2  -1  -1  451.15   13.90
   3  -2  -1  474.15   13.40
  -2  -1  -1  485.85   14.60
  -2  -1  -1  476.05   13.40
  -1   3  -1  456.05   14.00
   3  -2  -1  459.35   13.80
  -1   3  -1  446.66   13.70
  -1   3  -1  443.56   14.00
  -1   3  -1  455.35   14.60
  -3   2   1  389.56   13.80
   1  -3   1  428.86   13.70
   2   1   1  411.76   13.40
   2   1   1  401.76   13.80
   2   1   1  388.66   13.90
   1  -3   1  407.26   13.90
   1  -3   1  407.46   13.90
  -3   2   1  399.76   13.40
   2   1   1  366.16   14.50
  -2   0  -1 5311.27  164.98
   0   2  -1 5122.19  161.18
   0   2  -1 5263.57  164.98
  -2   0  -1 5147.79  172.08
   2  -2  -1 5490.15  171.68
   0   2  -1 4615.54  172.38
   0   2  -1 5163.98  165.08
   2  -2  -1 5172.28  164.68
   2  -2  -1 5551.94  160.68
   2  -2  -1 5355.66  164.68
   2   0   1 5230.68  172.28
   0  -2   1 5375.56  161.08
  -2   2   1 5004.60  164.58
  -2   2   1 5427.56  171.68
   0  -2   1 5282.17  172.78
  -2   2   1 5384.86  160.48
   0  -2   1 5178.78  165.08
   2   0   1 5247.38  164.78
   2   0   1 5416.86  164.88
   0  -2   1 5342.47  165.08
  -2   2   1 5019.70  164.58
   1  -2  -1 2533.15   83.89
   1   1  -1 2641.04   83.99
   1  -2  -1 2799.22   82.29
  -2   1  -1 2696.23   81.19
   1   1  -1 2597.94   81.79
  -2   1  -1 2534.15   83.99
   1  -2  -1 2753.92   87.99
   1  -2  -1 2605.14   83.89
   1   1  -1 2654.83   88.29
   1   1  -1 2537.05   83.89
   2  -1   1 2674.03   83.99
  -1  -1   1 2731.43   88.29
  -1  -1   1 2641.24   84.09
   2  -1   1 2690.83   86.89
  -1   2   1 2677.33   87.89
  -1   2   1 2723.23   82.29
  -1   2   1 2592.94   84.19
  -1  -1   1 2683.13   81.89
   2  -1   1 2722.73   81.19
   2   0  -1 5492.05  160.68
   2   0  -1 5434.46  173.38
   0  -2  -1 5314.37  173.58
   0  -2  -1 5241.48  165.68
   0  -2  -1 5162.98  165.78
   0  -2  -1 5051.19  161.38
   2   0  -1 5354.76  165.28
  -2   2  -1 5455.25  161.48
  -2   2  -1 5156.38  165.78
   2   0  -1 5360.46  165.18
  -2   0   1 5254.07  165.28
  -2   0   1 5320.37  173.08
   0   2   1 5440.66  166.08
   0   2   1 4963.50  173.58
   2  -2   1 5241.68  165.78
   2  -2   1 5070.69  161.18
   0   2   1 5306.07  161.78
   2  -2   1 5072.29  165.68
  -2   0   1 5387.86  165.28
   0   2   1 5294.67  165.98
  -2   3  -1  408.66   14.30
   3  -1  -1  410.66   14.30
  -1  -2  -1  414.26   13.80
  -1  -2  -1  411.96   13.80
  -1  -2  -1  408.96   13.40
  -2   3  -1  406.26   13.80
  -2   3  -1  400.86   13.80
   3  -1  -1  414.96   13.20
  -1  -2  -1  400.86   14.50
  -2   3  -1  386.46   13.50
   3  -1  -1  419.36   13.60
   2  -3   1  451.95   13.90
   2  -3   1  462.65   14.30
   1   2   1  464.75   13.90
   2  -3   1  486.65   13.60
   1   2   1  470.45   13.50
   1   2   1  459.15   14.60
  -3   1   1  454.15   13.70
   1   2   1  459.45   13.90
  -3   1   1  449.16   13.70
   2  -3   1  413.06   13.80
  -2  -2  -1 6995.00  211.98
   4  -2  -1 7104.69  226.38
  -2   4  -1 6831.82  227.88
  -2   4  -1 6684.33  217.68
  -2  -2  -1 7010.70  217.88
  -2   4  -1 6656.73  218.28
   4  -2  -1 7143.49  216.98
   4  -2  -1 7226.98  211.08
  -2  -2  -1 7049.19  217.88
   4  -2  -1 7035.00  226.28
  -2   4  -1 6560.14  212.88
  -2  -2  -1 6683.13  227.58
   2   2   1 6898.81  211.98
   2  -4   1 7220.18  227.88
   2   2   1 6855.71  228.78
   2  -4   1 7376.76  213.08
   2  -4   1 6699.33  218.38
  -4   2   1 6634.84  217.38
   2  -4   1 6727.83  217.58
   2   2   1 6961.80  217.98
   2   2   1 7013.30  218.38
  -4   2   1 6910.11  210.98
   5  -3  -1 1578.74   53.09
  -2   5  -1 1567.04   49.80
   5  -3  -1 1630.04   50.79
  -2   5  -1 1632.44   51.09
   5  -3  -1 1668.93   50.79
  -2   5  -1 1617.04   51.09
  -3  -2  -1 1625.44   49.50
  -3  -2  -1 1594.74   53.39
   5  -3  -1 1644.14   49.60
  -3  -2  -1 1639.24   50.99
  -3  -2  -1 1588.44   50.99
   5  -3  -1 1592.14   53.09
   3   2   1 1600.24   53.39
   3   2   1 1659.13   49.50
  -5   3   1 1613.04   49.60
   2  -5   1 1529.45   50.99
   2  -5   1 1635.54   53.29
   2  -5   1 1653.63   51.09
   2  -5   1 1630.04   49.80
   3   2   1 1646.54   50.99
  -5   3   1 1563.84   50.99
   3   2   1 1715.73   50.99
  -3  -1  -1  238.88    8.00
  -1   4  -1  245.68    8.50
   4  -3  -1  243.18    7.90
  -1   4  -1  244.78    8.10
  -1   4  -1  240.18    8.10
  -3  -1  -1  251.97    7.60
   4  -3  -1  220.38    7.70
   4  -3  -1  256.47    7.90
   4  -3  -1  253.97    8.00
  -3  -1  -1  257.77    8.50
   1  -4   1  214.08    8.00
   3   1   1  230.18    7.90
  -4   3   1  232.98    7.70
   3   1   1  242.08    7.60
   3   1   1  237.78    8.00
   1  -4   1  225.58    8.10
   1  -4   1  240.98    8.50
   1  -4   1  246.38    8.00
   3   1   1  244.08    8.50
  -3   0  -1  786.62   25.40
   3  -3  -1  787.92   23.70
   3  -3  -1  790.92   25.20
   0   3  -1  771.32   24.40
   3  -3  -1  775.92   24.20
   0   3  -1  748.73   24.30
  -3   0  -1  746.33   24.20
   0   3  -1  753.22   25.50
   0   3  -1  781.02   23.80
   3  -3  -1  755.02   24.20
  -3   0  -1  779.02   23.50
  -3   3   1  775.72   24.20
  -3   3   1  757.32   25.20
   3   0   1  773.32   24.30
   3   0   1  766.62   23.50
   0  -3   1  777.52   24.40
  -3   3   1  775.72   23.60
   0  -3   1  783.42   23.80
   0  -3   1  731.83   24.30
   3   0   1  770.62   24.20
  -3   3   1  731.23   24.20
   3   0   1  734.93   25.30
   0  -3   1  791.02   25.50
  -3   1  -1   89.39    3.20
   1   2  -1   81.19    3.70
   2  -3  -1   85.69    3.30
  -3   1  -1   88.59    3.20
  -3   1  -1   90.79    3.20
   2  -3  -1   81.89    3.30
   1   2  -1   90.59    3.30
   2  -3  -1   87.69    3.30
   2  -3  -1   89.09    3.40
   1   2  -1   84.39    3.30
   1   2  -1   85.39    3.40
  -1  -2   1   99.39    3.30
   3  -1   1   96.19    3.30
  -1  -2   1   87.99    3.60
  -1  -2   1   90.19    3.30
  -2   3   1   87.19    3.40
  -2   3   1   86.09    3.40
   3  -1   1   99.19    3.20
  -3   2  -1   88.79    3.10
   2   1  -1   90.89    3.20
   1  -3  -1   96.79    3.60
   1  -3  -1  104.39    3.40
   2   1  -1   89.29    3.30
   1  -3  -1   86.99    3.40
   2   1  -1   90.29    3.20
   2   1  -1   91.99    3.70
  -3   2  -1   87.59    3.30
  -2  -1   1   89.39    3.60
  -1   3   1   94.69    3.40
  -2  -1   1   87.89    3.20
  -1   3   1   83.59    3.60
  -2  -1   1   85.79    3.30
   3  -2   1   89.89    3.20
  -1   3   1   83.69    3.30
   3  -2   1   89.19    3.30
  -1   3   1   86.49    3.50
   3  -2   1   91.99    3.10
   3   0  -1  783.32   24.30
   3   0  -1  763.72   23.80
   0  -3  -1  782.42   23.90
  -3   3  -1  732.13   23.80
   3   0  -1  781.62   24.30
   0  -3  -1  730.13   24.50
   0  -3  -1  790.22   24.50
  -3   3  -1  764.42   25.40
   3   0  -1  731.03   25.50
   0  -3  -1  810.12   25.70
  -3   3  -1  730.43   24.40
   3  -3   1  787.52   25.30
   0   3   1  772.02   25.70
  -3   0   1  728.23   24.30
   0   3   1  796.32   24.50
   0   3   1  795.92   24.50
  -3   0   1  798.62   24.30
   3  -3   1  792.72   24.40
   3  -3   1  762.32   24.40
  -3   0   1  790.42   25.50
   0   3   1  786.12   23.90
   4  -1  -1  235.68    7.50
  -1  -3  -1  221.58    8.10
  -1  -3  -1  243.08    7.90
  -3   4  -1  242.88    8.30
  -1  -3  -1  240.28    8.60
  -3   4  -1  241.38    8.00
  -3   4  -1  229.08    8.10
   4  -1  -1  235.48    7.90
   4  -1  -1  241.98    7.50
  -1  -3  -1  232.58    8.10
   4  -1  -1  228.88    8.30
  -3   4  -1  238.78    8.10
   1   3   1  244.68    8.10
   1   3   1  253.57    8.10
  -4   1   1  256.97    7.90
   3  -4   1  259.77    8.30
   3  -4   1  249.08    8.10
   3  -4   1  257.67    8.10
   1   3   1  234.68    8.00
   3  -4   1  264.37    8.00
  -3   5  -1 1653.63   53.49
  -3   5  -1 1645.84   51.09
   5  -2  -1 1646.04   49.50
   5  -2  -1 1662.93   50.79
  -2  -3  -1 1704.43   53.59
   5  -2  -1 1634.84   53.29
  -3   5  -1 1547.25   49.90
   5  -2  -1 1660.33   53.49
  -2  -3  -1 1688.83   49.80
  -2  -3  -1 1601.24   51.09
   3  -5   1 1638.24   51.19
   2   3   1 1603.94   49.70
   2   3   1 1626.24   51.09
   3  -5   1 1622.34   49.90
  -5   2   1 1567.94   51.59
   3  -5   1 1568.14   53.29
  -5   2   1 1572.64   50.89
   2   3   1 1578.74   51.09
   2   3   1 1590.94   53.59
   3  -5   1 1633.24   51.09
   6  -3  -1  390.76   12.00
  -3  -3  -1  389.86   12.30
  -3  -3  -1  380.26   12.70
  -3   6  -1  368.66   12.80
  -3  -3  -1  379.96   13.50
  -3  -3  -1  379.36   12.80
  -3   6  -1  386.56   12.80
   6  -3  -1  387.76   12.50
   6  -3  -1  394.76   12.70
  -3   6  -1  382.76   13.30
   6  -3  -1  374.16   12.40
   6  -3  -1  395.96   12.80
  -3   6  -1  372.96   12.70
   3   3   1  386.56   12.70
  -6   3   1  394.56   12.50
   3   3   1  377.86   13.60
   3  -6   1  395.26   12.70
  -6   3   1  372.06   12.50
  -6   3   1  384.06   11.90
   3   3   1  377.86   12.80
   3  -6   1  385.16   12.80
   3  -6   1  382.86   12.80
   3  -6   1  391.86   13.20
   7  -4  -1  676.83   21.60
  -3   7  -1  660.53   22.90
  -4  -3  -1  671.73   21.90
   7  -4  -1  688.13   20.90
  -4  -3  -1  683.73   21.90
  -4  -3  -1  688.43   21.10
  -3   7  -1  675.13   22.00
  -3   7  -1  686.83   22.00
  -3   7  -1  688.73   21.70
   4   3   1  677.73   23.10
  -7   4   1  669.73   21.60
   3  -7   1  685.23   22.80
  -7   4   1  678.13   21.60
   3  -7   1  679.53   22.00
   3  -7   1  666.63   21.90
   4   3   1  625.14   21.70
   4   3   1  650.33   21.80
  -7   4   1  669.23   20.80
  -4  -2  -1  925.01   29.10
   6  -4  -1  907.41   28.90
  -2   6  -1  901.01   28.60
  -2   6  -1  958.40   29.30
  -4  -2  -1  972.00   30.60
  -2   6  -1  899.91   30.60
  -4  -2  -1  890.31   29.10
   6  -4  -1  853.81   28.80
  -2   6  -1  869.51   29.30
  -4  -2  -1  920.51   28.10
   6  -4  -1  926.51   28.10
  -6   4   1  892.51   28.00
   2  -6   1  945.41   29.20
   2  -6   1  903.71   29.20
   2  -6   1  890.21   28.60
   2  -6   1  935.51   30.50
   4   2   1  917.41   29.00
   4   2   1  896.81   29.10
  -6   4   1  894.01   28.90
   4   2   1  913.51   28.10
   4   2   1  922.91   30.60
   5  -4  -1  237.28    7.60
  -4  -1  -1  235.98    7.40
  -1   5  -1  224.78    8.10
  -1   5  -1  224.78    8.60
   5  -4  -1  240.08    7.80
  -4  -1  -1  222.98    7.90
  -4  -1  -1  240.78    8.40
  -1   5  -1  235.58    8.00
   5  -4  -1  231.08    7.80
  -1   5  -1  229.18    8.10
   5  -4  -1  240.88    7.70
   1  -5   1  246.28    8.50
   1  -5   1  239.48    8.00
   4   1   1  240.78    7.40
   1  -5   1  224.78    8.00
   1  -5   1  235.48    8.10
   4   1   1  226.28    7.90
  -5   4   1  229.48    7.60
   4   1   1  238.38    7.80
  -5   4   1  224.68    7.80
   4  -4  -1 4202.58  125.89
   0   4  -1 3884.91  125.49
   4  -4  -1 4214.78  134.39
   0   4  -1 4043.60  129.69
  -4   0  -1 4136.09  134.79
   4  -4  -1 4085.39  129.89
   0   4  -1 3919.21  136.19
   0   4  -1 4208.88  129.89
   4  -4  -1 4103.79  128.49
  -4   0  -1 4098.49  129.89
  -4   0  -1 3875.61  129.49
  -4   4   1 4152.88  134.49
  -4   4   1 3883.91  129.09
   4   0   1 4134.59  129.59
   0  -4   1 4283.07  126.29
   0  -4   1 4266.07  135.39
   4   0   1 3945.11  134.89
   4   0   1 4155.88  124.59
  -4   4   1 4044.80  125.69
   4   0   1 4272.77  129.49
   0  -4   1 4129.49  129.79
  -4   4   1 4117.79  129.69
   0  -4   1 4049.40  129.89
   1   3  -1 3970.40  124.39
   3  -4  -1 3758.92  123.39
   3  -4  -1 4009.40  128.99
  -4   1  -1 4008.30  128.99
   3  -4  -1 3848.01  123.09
   1   3  -1 3905.61  123.09
   3  -4  -1 4066.99  120.89
  -4   1  -1 3874.41  123.39
   1   3  -1 3677.63  120.49
  -3   4   1 3940.11  121.09
   4  -1   1 3879.71  128.89
  -1  -3   1 3948.00  129.49
  -3   4   1 3854.71  129.19
   4  -1   1 4125.39  123.89
  -1  -3   1 3867.51  124.39
  -3   4   1 3890.51  124.59
  -1  -3   1 3919.51  123.69
  -1  -3   1 4018.20  120.89
   2  -4  -1 2481.05   73.29
   2   2  -1 2389.66   73.89
  -4   2  -1 2399.46   73.09
   2  -4  -1 2336.57   74.89
  -4   2  -1 2304.07   75.29
   2   2  -1 2412.66   74.79
   2  -4  -1 2464.55   79.19
   2   2  -1 2455.75   75.89
   2  -4  -1 2425.66   75.49
   2   2  -1 2394.06   79.39
  -2   4   1 2356.36   76.19
  -2   4   1 2292.07   75.29
   4  -2   1 2392.96   73.19
  -2  -2   1 2420.16   73.69
   4  -2   1 2412.16   78.19
  -2  -2   1 2354.66   76.09
  -2   4   1 2304.77   73.99
  -2   4   1 2350.76   78.79
   4  -2   1 2354.06   75.39
  -2  -2   1 2493.45   78.79
   1  -4  -1 4024.30  131.29
  -4   3  -1 3923.01  121.69
   3   1  -1 3806.32  125.09
   1  -4  -1 3786.12  125.39
   1  -4  -1 4150.68  122.49
   1  -4  -1 3907.71  125.69
   3   1  -1 3991.60  124.89
   3   1  -1 3856.81  131.59
   3   1  -1 3949.10  121.99
   4  -3   1 4057.29  121.59
  -1   4   1 3945.91  125.79
   4  -3   1 4019.70  125.69
   4  -3   1 4074.89  125.49
  -1   4   1 3898.91  131.69
  -3  -1   1 4030.60  125.59
  -1   4   1 3836.72  125.59
  -3  -1   1 4138.79  131.69
  -3  -1   1 4015.00  121.59
   4   0  -1 4074.49  128.29
   0  -4  -1 4133.59  128.79
   4   0  -1 4033.00  134.99
  -4   4  -1 3971.90  129.49
   0  -4  -1 3901.11  128.59
   0  -4  -1 4100.09  134.39
   0  -4  -1 4266.37  125.49
  -4   4  -1 4034.00  133.29
   4   0  -1 4245.48  124.59
   4   0  -1 4080.39  128.39
  -4   4  -1 4152.48  125.89
   0   4   1 4021.30  126.19
   4  -4   1 3935.01  128.59
  -4   0   1 4015.50  128.89
   0   4   1 4125.79  129.49
   0   4   1 4005.40  127.99
   4  -4   1 4124.69  133.39
   0   4   1 3819.52  134.49
  -4   0   1 4116.49  133.99
  -4   0   1 4094.39  128.59
   4  -4   1 4125.69  127.69
   4  -4   1 4234.88  125.69
  -1  -4  -1  226.48    8.00
  -4   5  -1  241.58    8.00
  -1  -4  -1  227.18    8.00
  -4   5  -1  226.18    8.00
  -4   5  -1  236.38    7.90
   5  -1  -1  232.98    8.20
  -1  -4  -1  239.98    7.90
   5  -1  -1  237.98    7.30
  -4   5  -1  231.58    8.00
  -1  -4  -1  231.48    8.50
   5  -1  -1  236.38    7.20
   5  -1  -1  242.28    7.70
   4  -5   1  223.18    7.90
  -5   1   1  235.18    7.80
   4  -5   1  242.08    7.90
   1   4   1  226.58    8.00
   1   4   1  216.68    7.90
   1   4   1  240.08    8.00
   1   4   1  226.08    8.60
   4  -5   1  237.08    7.90
   4  -5   1  243.48    8.00
  -5   1   1  229.08    7.70
   6  -2  -1  932.61   30.10
  -4   6  -1  931.41   29.30
  -2  -4  -1  917.91   28.40
   6  -2  -1  890.91   27.80
   6  -2  -1  931.21   27.80
  -2  -4  -1  899.91   29.20
  -4   6  -1  874.11   28.60
  -4   6  -1  917.21   29.30
  -2  -4  -1  901.21   29.20
   6  -2  -1  895.81   28.80
  -4   6  -1  920.11   30.30
  -2  -4  -1  895.81   30.70
  -6   2   1  882.01   28.90
   2   4   1  912.81   29.30
   2   4   1  941.91   29.20
   4  -6   1  911.51   28.60
   4  -6   1  908.91   29.20
   4  -6   1  922.81   29.20
  -6   2   1  908.41   28.90
   2   4   1  914.11   30.80
   4  -6   1  957.70   30.30
   2   4   1  915.91   28.50
  -4   7  -1  663.13   21.40
  -3  -4  -1  691.13   21.00
  -3  -4  -1  667.43   21.70
  -4   7  -1  671.43   21.70
  -4   7  -1  670.53   21.80
  -4   7  -1  658.83   22.50
   7  -3  -1  662.73   22.00
   7  -3  -1  676.43   22.00
   7  -3  -1  682.13   21.30
   7  -3  -1  675.63   20.40
  -3  -4  -1  657.63   21.70
   3   4   1  649.43   22.90
   3   4   1  676.63   21.70
   3   4   1  639.54   21.60
   4  -7   1  662.63   21.70
  -7   3   1  652.73   21.30
   4  -7   1  684.03   22.50
   3   4   1  664.03   21.00
  -7   3   1  660.93   21.40
   4  -7   1  647.34   21.60
  -4  -4  -1   20.00    2.60
  -4  -4  -1   23.30    2.60
   8  -4  -1   24.70    2.10
   8  -4  -1   20.20    1.70
  -4   8  -1   19.40    2.70
  -4   8  -1   22.90    2.90
  -4   8  -1   20.90    2.90
  -4   8  -1   21.60    2.50
  -4  -4  -1   18.00    2.50
   4  -8   1   21.30    2.60
  -8   4   1   23.40    2.10
   4   4   1   19.60    2.70
   4  -8   1   14.20    2.20
   4   4   1   23.10    2.90
   4   4   1   31.40    3.70
  -8   4   1   21.50    1.90
   9  -5  -1  151.18    5.90
  -5  -4  -1  153.68    6.20
  -4   9  -1  150.48    6.90
  -5  -4  -1  156.28    6.50
   9  -5  -1  145.09    5.40
  -4   9  -1  150.98    6.80
  -4   9  -1  154.78    6.80
  -4   9  -1  153.18    6.70
  -5  -4  -1  161.38    6.40
   5   4   1  157.48    6.60
   5   4   1  161.08    7.30
  -9   5   1  151.28    5.80
   4  -9   1  151.88    6.50
   5   4   1  156.88    6.00
  -9   5   1  155.48    5.90
   8  -5  -1   94.49    4.00
  -5  -3  -1   94.29    4.40
  -5  -3  -1   92.39    4.40
  -3   8  -1   92.79    4.70
  -3   8  -1   92.09    4.80
   8  -5  -1   96.69    3.90
  -3   8  -1   91.59    5.10
  -3   8  -1   95.99    5.00
  -5  -3  -1   94.49    4.00
  -8   5   1  101.09    3.70
   5   3   1   98.89    4.50
   3  -8   1   96.89    4.50
   5   3   1  103.29    5.30
   3  -8   1   91.69    4.50
   5   3   1   99.49    4.00
  -8   5   1   99.89    4.00
  -8   5   1   99.19    4.10
   7  -5  -1  752.62   23.00
  -2   7  -1  742.93   25.20
   7  -5  -1  738.23   23.60
  -2   7  -1  747.13   24.10
  -2   7  -1  759.42   24.10
  -5  -2  -1  711.33   25.00
  -5  -2  -1  749.73   23.90
  -2   7  -1  744.33   23.70
  -5  -2  -1  735.63   22.80
   2  -7   1  744.13   24.00
  -7   5   1  718.03   23.70
   5   2   1  727.33   25.10
   5   2   1  715.73   23.80
   2  -7   1  762.02   24.10
   2  -7   1  708.73   25.00
   5   2   1  739.83   22.80
   6  -5  -1   67.39    2.60
   6  -5  -1   68.49    3.00
  -5  -1  -1   66.89    2.50
  -5  -1  -1   63.59    3.30
  -1   6  -1   67.69    3.80
  -1   6  -1   70.89    3.20
   6  -5  -1   70.49    2.90
  -1   6  -1   64.29    3.40
  -1   6  -1   64.59    3.90
  -5  -1  -1   63.29    3.10
  -6   5   1   62.79    3.00
  -6   5   1   70.09    3.00
   5   1   1   68.49    3.70
   1  -6   1   65.79    3.30
   1  -6   1   68.49    3.40
   5   1   1   67.99    2.50
   1  -6   1   69.39    3.20
   5   1   1   69.19    2.70
   5   1   1   65.09    3.10
   1  -6   1   59.89    3.40
   5  -5  -1 1917.61   63.09
   0   5  -1 1830.42   63.39
   5  -5  -1 1973.20   58.89
   5  -5  -1 1943.91   60.39
   0   5  -1 1899.91   59.09
   0   5  -1 1994.60   60.59
  -5   0  -1 1811.62   60.39
   0   5  -1 1878.11   60.59
   5  -5  -1 1930.21   60.39
  -5   0  -1 1923.31   60.39
  -5   0  -1 1962.30   63.19
  -5   5   1 1919.31   60.39
   0  -5   1 1943.91   60.59
  -5   5   1 1896.41   63.09
   0  -5   1 2011.70   63.49
  -5   5   1 1920.41   58.89
   5   0   1 1889.61   63.09
   0  -5   1 1972.00   59.09
   5   0   1 1921.31   60.39
   5   0   1 1991.00   60.39
  -5   5   1 1833.82   60.39
  -5   1  -1   17.90    1.40
   1   4  -1   19.30    2.30
   1   4  -1   17.00    1.70
   4  -5  -1   15.00    1.80
  -5   1  -1   13.90    1.40
   4  -5  -1   16.10    1.30
   1   4  -1   14.70    1.30
  -5   1  -1   18.60    1.40
   4  -5  -1   14.10    1.40
   1   4  -1   15.00    1.70
   4  -5  -1   15.10    1.10
   5  -1   1   14.90    1.00
  -4   5   1   12.40    1.30
   5  -1   1   11.50    1.50
  -4   5   1   12.20    1.30
  -1  -4   1   13.90    1.50
  -1  -4   1   18.70    1.90
  -4   5   1   12.00    1.50
  -1  -4   1   12.30    1.40
   2   3  -1  412.26   12.00
  -5   2  -1  390.26   11.90
   2   3  -1  374.16   12.00
   3  -5  -1  421.46   12.50
   3  -5  -1  396.06   11.80
   3  -5  -1  396.16   12.00
   2   3  -1  376.26   11.70
   2   3  -1  381.06   12.80
   3  -5  -1  399.46   12.00
  -5   2  -1  378.06   11.80
  -3   5   1  342.87   12.40
   5  -2   1  342.17   11.10
  -2  -3   1  347.67   12.60
  -3   5   1  337.67   12.00
  -3   5   1  339.37   11.90
  -3   5   1  337.47   11.80
   5  -2   1  336.97   12.10
  -2  -3   1  315.97   11.90
   5  -2   1  341.67   11.70
  -2  -3   1  340.97   11.90
  -2  -3   1  332.37   11.60
   3   2  -1  328.47   11.80
   2  -5  -1  355.26   11.80
   2  -5  -1  320.17   11.90
   2  -5  -1  343.17   11.90
   3   2  -1  331.07   11.80
  -5   3  -1  337.87   11.30
   3   2  -1  338.57   11.50
  -5   3  -1  317.67   11.80
   2  -5  -1  348.17   12.40
   3   2  -1  333.27   12.60
  -3  -2   1  387.76   12.60
   5  -3   1  403.66   11.30
  -3  -2   1  400.36   11.50
   5  -3   1  403.46   11.90
  -2   5   1  389.36   11.90
  -3  -2   1  386.76   11.90
   5  -3   1  398.76   11.80
  -2   5   1  401.26   12.00
   1  -5  -1   13.00    1.80
   4   1  -1   15.00    2.10
   4   1  -1   14.10    1.40
   4   1  -1   15.30    1.00
   1  -5  -1   12.20    1.40
  -5   4  -1   12.50    1.40
   1  -5  -1   15.70    1.70
   1  -5  -1   13.00    1.50
  -5   4  -1   13.20    1.50
   4   1  -1   17.80    1.30
   5  -4   1   16.90    1.50
  -4  -1   1   17.40    1.50
  -1   5   1   11.40    1.60
  -1   5   1   17.70    1.70
  -4  -1   1   16.00    1.70
   5  -4   1   16.70    1.40
  -1   5   1   14.70    1.40
   5  -4   1   15.50    1.00
  -4  -1   1   14.00    1.20
  -1   5   1   11.90    1.70
  -4  -1   1   15.00    1.40
   5   0  -1 1964.50   59.69
   5   0  -1 1924.01   59.79
  -5   5  -1 1949.30   58.29
   0  -5  -1 2002.60   62.89
  -5   5  -1 1833.82   59.89
   5   0  -1 1874.91   58.09
   0  -5  -1 1962.90   60.09
   0  -5  -1 1996.40   58.59
   0  -5  -1 1731.03   59.99
   5   0  -1 1889.51   58.19
  -5   5  -1 1902.41   62.39
  -5   0   1 1903.41   62.59
   0   5   1 1916.81   60.09
   5  -5   1 1903.21   62.29
   0   5   1 1919.21   62.89
   5  -5   1 1966.20   59.89
   5  -5   1 1883.61   59.89
   0   5   1 1914.61   59.99
  -5   0   1 1928.41   59.79
   5  -5   1 1934.71   58.29
  -5   0   1 1777.52   59.69
   0   5   1 1809.12   58.49
  -1  -5  -1   70.59    3.40
   6  -1  -1   66.29    3.20
  -5   6  -1   65.59    3.20
   6  -1  -1   63.49    2.50
  -1  -5  -1   70.19    3.30
  -1  -5  -1   61.09    3.40
  -5   6  -1   66.09    2.80
  -5   6  -1   67.09    3.30
  -1  -5  -1   56.69    3.50
  -5   6  -1   64.29    3.40
   5  -6   1   68.79    3.10
   1   5   1   62.79    3.60
   1   5   1   71.29    3.10
   5  -6   1   70.19    2.80
   1   5   1   62.99    3.30
   1   5   1   68.29    4.10
  -6   1   1   68.69    2.90
   5  -6   1   65.19    3.30
  -6   1   1   68.79    2.90
   5  -6   1   67.29    2.80
   7  -2  -1  746.03   24.50
  -2  -5  -1  719.13   23.20
  -2  -5  -1  724.53   23.90
  -5   7  -1  735.73   23.90
  -5   7  -1  735.23   23.90
  -5   7  -1  744.23   24.60
  -2  -5  -1  714.53   23.90
  -5   7  -1  749.23   23.40
   5  -7   1  751.92   24.50
   2   5   1  755.22   25.30
   2   5   1  722.03   23.90
  -7   2   1  731.03   23.50
   5  -7   1  747.13   23.90
   2   5   1  727.03   23.30
   2   5   1  719.53   23.80
  -7   2   1  739.73   23.50
  -5   8  -1   91.19    5.00
  -3  -5  -1   93.09    4.50
  -5   8  -1  102.39    4.70
  -5   8  -1   96.69    4.60
   8  -3  -1   97.49    3.70
   8  -3  -1   95.39    3.70
  -3  -5  -1   90.09    4.50
  -3  -5  -1  100.79    4.70
  -5   8  -1   96.59    4.40
   5  -8   1  100.59    4.50
   3   5   1   90.19    4.70
  -8   3   1   97.59    4.00
   3   5   1   96.39    4.60
   3   5   1   95.39    5.40
   5  -8   1   94.99    4.40
  -8   3   1   93.29    3.90
   9  -4  -1  152.68    5.90
  -5   9  -1  156.38    6.60
  -5   9  -1  154.18    6.80
  -5   9  -1  152.78    6.50
  -4  -5  -1  160.38    6.50
  -4  -5  -1  138.39    6.40
  -5   9  -1  160.58    6.90
   5  -9   1  144.29    6.60
   4   5   1  153.38    6.60
   4   5   1  151.78    7.30
   4   5   1  147.79    6.20
  -9   4   1  150.18    5.70
  -9   4   1  150.38    5.80
   5  -9   1  161.88    6.50
  -5  10  -1   28.40    3.80
  -5  10  -1   24.70    3.00
  -5  -5  -1   26.90    3.10
  -5  10  -1   25.70    3.50
   5   5   1   23.10    3.40
   5   5   1   27.70    3.40
 -10   5   1   22.00    2.30
   5 -10   1   16.10    2.40
   5   5   1   22.80    3.40
 -10   5   1   24.40    3.00
  -5  11  -1    1.00    2.90
  -6  -5  -1    3.70    2.10
  -5  11  -1    6.90    2.80
  -5  11  -1    1.80    3.10
   5 -11   1    2.60    3.00
   6   5   1    1.30    3.10
   6   5   1    4.60    2.30
 -11   6   1    3.50    2.10
 -11   6   1    3.40    1.20
  -4  10  -1  116.79    6.30
  -4  10  -1  118.19    5.90
  -4  10  -1  106.09    6.00
  -6  -4  -1  115.99    5.30
   4 -10   1  108.19    5.90
 -10   6   1   93.39    5.20
   6   4   1  105.39    4.90
   6   4   1  107.29    6.20
   6   4   1  108.79    6.40
 -10   6   1  111.59    4.70
   9  -6  -1  112.09    4.70
  -3   9  -1  108.69    5.70
  -3   9  -1  104.59    5.80
  -6  -3  -1  112.69    4.60
  -3   9  -1  120.59    5.70
   9  -6  -1  105.89    4.70
  -6  -3  -1  106.19    5.10
  -6  -3  -1  111.39    4.90
  -3   9  -1  101.39    5.80
  -9   6   1  107.69    4.70
   6   3   1  106.89    5.40
  -9   6   1  102.19    4.20
  -9   6   1  108.89    4.50
   6   3   1  108.19    5.90
   3  -9   1  107.89    5.50
   6   3   1  105.69    4.40
  -2   8  -1   44.00    3.50
  -6  -2  -1   36.40    2.80
   8  -6  -1   38.10    2.40
  -2   8  -1   31.10    3.80
  -2   8  -1   36.70    3.20
   8  -6  -1   35.30    2.90
  -2   8  -1   34.90    3.80
   2  -8   1   37.90    3.30
   6   2   1   33.80    2.10
   2  -8   1   37.50    3.20
   6   2   1   33.70    3.10
  -8   6   1   34.80    2.40
  -8   6   1   32.20    2.50
   6   2   1   34.00    3.70
   7  -6  -1   71.59    3.20
  -6  -1  -1   71.19    3.40
  -6  -1  -1   72.59    3.30
  -1   7  -1   75.49    4.40
  -6  -1  -1   64.69    3.60
  -1   7  -1   72.39    3.50
   7  -6  -1   69.59    3.40
  -1   7  -1   73.79    4.00
  -1   7  -1   69.59    4.30
   6   1   1   63.69    3.40
   6   1   1   62.89    3.90
  -7   6   1   61.99    3.20
   1  -7   1   63.69    3.70
   6   1   1   62.59    2.40
  -7   6   1   58.39    3.20
   1  -7   1   65.89    3.60
  -6   0  -1  309.67   11.00
   0   6  -1  308.77   10.70
   0   6  -1  309.77   11.50
  -6   0  -1  309.47   10.50
   6  -6  -1  320.27   10.50
  -6   0  -1  319.67   10.50
   6  -6  -1  309.47   10.40
   0   6  -1  306.57   10.70
   6  -6  -1  315.17   10.40
   0   6  -1  313.17   10.80
  -6   6   1  301.17   10.40
   6   0   1  298.97   10.40
   6   0   1  307.67   11.00
  -6   6   1  310.67   10.50
  -6   6   1  295.07   10.30
   0  -6   1  304.77   10.80
   0  -6   1  325.07   10.80
   5  -6  -1  594.74   19.40
  -6   1  -1  628.74   20.50
   5  -6  -1  613.04   19.70
   5  -6  -1  611.84   19.80
  -6   1  -1  629.54   19.70
   1   5  -1  607.94   21.10
  -6   1  -1  617.14   19.70
   1   5  -1  625.54   19.90
   1   5  -1  633.54   19.60
   5  -6  -1  637.64   20.40
   1   5  -1  604.34   19.90
  -5   6   1  603.34   19.40
   6  -1   1  561.74   19.60
   6  -1   1  632.64   20.50
  -5   6   1  618.54   20.30
  -1  -5   1  579.04   20.90
  -5   6   1  626.34   19.90
  -1  -5   1  606.14   20.00
  -1  -5   1  602.24   19.50
  -1  -5   1  589.64   19.90
   4  -6  -1  302.67   10.40
   2   4  -1  306.27   10.40
   4  -6  -1  312.07   10.50
   2   4  -1  303.07   10.50
   4  -6  -1  311.67   10.40
  -6   2  -1  307.57   10.30
  -6   2  -1  299.07   10.30
   2   4  -1  304.57   10.40
   2   4  -1  306.27   11.30
   4  -6  -1  311.07   10.70
  -4   6   1  317.07   10.50
  -2  -4   1  314.77   10.50
   6  -2   1  313.27   10.20
  -4   6   1  304.97   10.80
  -4   6   1  304.27   10.50
   6  -2   1  315.37   10.50
  -2  -4   1  312.47   10.60
  -2  -4   1  317.67   11.20
  -4   6   1  316.67   10.50
  -2  -4   1  327.67   10.30
  -6   3  -1  738.23   23.80
   3   3  -1  735.23   24.00
   3  -6  -1  769.92   25.00
   3  -6  -1  764.52   24.00
  -6   3  -1  735.83   23.80
  -6   3  -1  733.53   22.80
   3   3  -1  766.42   23.90
   3  -6  -1  721.93   24.00
   3   3  -1  744.03   25.30
   6  -3   1  742.73   22.90
   6  -3   1  700.43   23.70
  -3  -3   1  742.43   24.00
  -3  -3   1  763.62   24.00
  -3   6   1  751.72   24.10
  -3   6   1  763.82   24.10
  -3  -3   1  777.02   25.30
  -3   6   1  719.13   23.60
  -3  -3   1  772.42   23.30
  -3   6   1  737.13   25.10
   4   2  -1  314.77   10.00
   2  -6  -1  321.37   10.60
   2  -6  -1  298.17   10.40
  -6   4  -1  318.67    9.80
  -6   4  -1  320.87   10.40
   2  -6  -1  331.27   10.60
   4   2  -1  322.27   10.30
   4   2  -1  296.67   11.20
   2  -6  -1  304.57   11.00
   4   2  -1  308.07   10.40
   6  -4   1  307.57   10.30
  -2   6   1  299.97   11.20
  -4  -2   1  298.07   10.40
   6  -4   1  305.67   10.20
  -2   6   1  307.17   10.60
   6  -4   1  307.17    9.90
  -2   6   1  311.77   10.70
  -4  -2   1  302.57   10.00
  -4  -2   1  311.57   11.10
   1  -6  -1  599.54   20.30
   1  -6  -1  643.04   20.30
  -6   5  -1  621.44   20.10
   5   1  -1  609.74   21.10
   5   1  -1  609.94   19.20
   5   1  -1  608.24   19.90
   1  -6  -1  601.54   19.90
   5   1  -1  608.54   20.00
   1  -6  -1  628.34   21.20
  -5  -1   1  653.73   21.10
  -1   6   1  619.14   20.40
  -5  -1   1  603.74   20.00
   6  -5   1  638.64   20.10
  -5  -1   1  639.54   20.00
   6  -5   1  594.74   20.00
  -1   6   1  633.94   20.30
   6  -5   1  651.03   19.50
  -1   6   1  627.84   21.40
  -1   6   1  624.94   20.00
  -6   6  -1  307.57   10.20
  -6   6  -1  296.97   10.60
   0  -6  -1  300.37   10.80
   6   0  -1  300.67    9.60
   0  -6  -1  315.77   10.70
  -6   6  -1  295.97   10.30
   6   0  -1  300.77    9.60
   6   0  -1  302.67   10.30
   6   0  -1  303.87   11.00
   0   6   1  294.67   10.70
  -6   0   1  311.97   10.40
   0   6   1  346.37   10.80
  -6   0   1  310.87   10.40
   6  -6   1  309.17   10.30
   0   6   1  323.07   11.60
   6  -6   1  317.67   10.30
  -6   0   1  320.87   11.00
   6  -6   1  311.77   10.50
  -6   7  -1   59.09    3.50
  -6   7  -1   59.99    3.40
  -1  -6  -1   66.29    3.70
  -1  -6  -1   60.49    3.70
   7  -1  -1   64.09    3.50
  -6   7  -1   60.49    3.70
  -6   7  -1   63.49    2.80
   1   6   1   70.39    3.40
   6  -7   1   74.79    2.90
   1   6   1   74.39    4.60
   1   6   1   68.89    4.10
  -7   1   1   75.39    3.20
   6  -7   1   66.69    3.60
   6  -7   1   69.19    3.40
  -7   1   1   71.09    3.20
   1   6   1   71.89    3.80
  -6   8  -1   27.90    3.30
  -6   8  -1   33.80    3.10
  -2  -6  -1   37.40    3.20
  -6   8  -1   37.40    3.00
  -2  -6  -1   35.50    3.40
   6  -8   1   37.60    2.90
  -8   2   1   34.60    2.50
  -8   2   1   38.70    2.30
   2   6   1   39.00    3.40
   6  -8   1   29.80    2.50
   2   6   1   32.30    3.50
   2   6   1   30.80    4.00
  -3  -6  -1  104.69    5.60
   9  -3  -1  100.19    4.20
  -6   9  -1  108.99    5.30
  -6   9  -1  107.79    5.60
   9  -3  -1  103.19    4.50
  -6   9  -1  105.49    4.80
  -3  -6  -1  107.29    5.20
  -6   9  -1  106.99    5.50
   9  -3  -1  105.59    4.30
   3   6   1  104.39    6.10
   3   6   1  107.49    5.50
  -9   3   1  110.69    4.40
   6  -9   1  111.59    5.20
  -9   3   1  111.79    4.60
   3   6   1  111.89    5.40
   6  -9   1  105.79    5.10
  -6  10  -1  117.19    5.80
  -6  10  -1  111.29    6.10
  -6  10  -1  110.09    5.40
  -4  -6  -1  108.29    5.50
 -10   4   1  107.49    4.60
   4   6   1  115.19    6.80
   4   6   1  112.59    5.70
   6 -10   1  110.49    5.70
   4   6   1  106.49    6.10
 -10   4   1  104.29    4.90
  -6  11  -1    3.30    2.70
  -6  11  -1    3.70    3.00
  -5  -6  -1    4.80    2.10
  -6  11  -1    4.50    2.40
   5   6   1    4.40    3.20
 -11   5   1    3.30    2.00
 -11   5   1    2.70    1.20
   5   6   1    5.00    2.60
  -6  -6  -1   16.20    2.70
  -6  12  -1   25.90    3.80
  -6  12  -1   16.70    3.80
  -6  12  -1   18.90    3.90
   6   6   1   15.00    3.90
 -12   6   1   19.60    2.30
   6   6   1   16.60    3.30
  -6  13  -1    2.70    3.90
  -6  13  -1    1.80    4.50
  -6  13  -1    0.60    4.00
  -7  -6  -1    0.00    2.60
 -13   7   1   -1.20    1.20
   7   6   1    6.20    4.00
  -5  12  -1    2.40    3.70
  -7  -5  -1   -2.10    2.20
  -5  12  -1    2.30    3.10
  -5  12  -1    3.40    3.60
 -12   7   1    2.70    1.40
   7   5   1    4.70    3.60
  -4  11  -1    0.40    2.90
  -7  -4  -1   -2.20    1.70
  -4  11  -1   -0.30    2.90
  -4  11  -1   -1.20    3.30
   7   4   1   -0.40    1.90
 -11   7   1    1.10    1.20
   7   4   1    0.00    3.10
   4 -11   1   -0.80    2.60
  -7  -3  -1   21.40    2.80
  -3  10  -1   23.00    3.40
  -3  10  -1   17.60    3.40
  -3  10  -1   18.30    2.90
 -10   7   1   18.10    2.30
 -10   7   1   17.30    2.60
   7   3   1   16.20    3.10
   3 -10   1   19.90    3.00
  -2   9  -1    6.10    2.80
   9  -7  -1   12.30    1.90
  -7  -2  -1    9.40    2.20
  -2   9  -1   12.10    2.80
  -7  -2  -1   10.30    1.80
  -2   9  -1    8.40    2.30
   9  -7  -1    9.20    2.60
  -2   9  -1    8.00    2.60
   7   2   1   10.90    1.60
   2  -9   1   12.50    2.50
   7   2   1   10.20    2.30
  -9   7   1    8.70    1.60
   7   2   1   10.40    2.60
  -9   7   1   10.80    1.70
   8  -7  -1   78.09    4.50
  -1   8  -1   86.39    5.10
  -1   8  -1   78.49    4.50
  -7  -1  -1   84.59    4.10
  -1   8  -1   84.89    5.00
  -7  -1  -1   88.39    4.00
   8  -7  -1   86.29    4.00
  -1   8  -1   86.69    4.70
   7   1   1   85.79    4.60
  -8   7   1   78.99    3.90
   1  -8   1   79.19    4.70
   7   1   1   83.09    4.30
   1  -8   1   84.19    4.60
  -8   7   1   79.79    4.00
   0   7  -1   26.10    3.60
   7  -7  -1   20.60    1.50
  -7   0  -1   22.40    2.40
   0   7  -1   33.20    3.80
  -7   0  -1   27.90    2.40
   7  -7  -1   21.30    2.30
   0   7  -1   26.10    2.50
  -7   0  -1   24.20    2.50
   7   0   1   23.50    2.90
  -7   7   1   23.60    2.70
   0  -7   1   28.90    3.00
  -7   7   1   22.90    1.50
  -7   7   1   26.10    2.50
   0  -7   1   26.40    3.00
   1   6  -1   41.10    3.80
   1   6  -1   34.90    3.50
   1   6  -1   28.80    2.30
   6  -7  -1   35.50    2.50
  -7   1  -1   36.40    2.50
   6  -7  -1   34.10    2.80
  -7   1  -1   37.50    2.40
  -7   1  -1   33.70    2.50
   6  -7  -1   34.90    2.20
   1   6  -1   34.00    2.90
  -6   7   1   38.60    3.10
  -6   7   1   39.20    2.10
   7  -1   1   41.10    2.70
  -1  -6   1   42.60    3.00
  -6   7   1   41.30    2.70
  -1  -6   1   37.80    3.00
   2   5  -1  107.89    4.90
   2   5  -1  109.79    5.40
   5  -7  -1  109.89    4.50
  -7   2  -1  106.29    4.30
  -7   2  -1  115.19    4.30
   2   5  -1  102.69    4.20
   2   5  -1  105.79    4.70
   5  -7  -1   99.59    4.30
  -2  -5   1  113.69    4.80
  -5   7   1  109.79    4.60
  -2  -5   1   99.29    4.60
  -5   7   1  111.29    4.70
   7  -2   1  105.99    4.20
  -5   7   1  101.99    4.90
  -2  -5   1  110.89    4.70
  -7   3  -1   39.30    2.30
  -7   3  -1   37.50    2.20
   3   4  -1   30.80    1.80
   3   4  -1   33.30    2.80
   4  -7  -1   36.30    2.40
   3   4  -1   35.00    3.40
   3   4  -1   36.20    2.60
   4  -7  -1   31.30    2.00
   4  -7  -1   30.90    2.40
  -3  -4   1   36.50    2.70
  -4   7   1   36.60    2.80
  -4   7   1   41.80    2.70
   7  -3   1   37.30    1.50
  -3  -4   1   35.40    2.50
  -4   7   1   30.00    3.30
  -3  -4   1   42.40    2.60
  -4   7   1   29.50    2.70
   7  -3   1   41.30    1.60
   4   3  -1   38.20    2.60
   4   3  -1   42.20    2.60
   3  -7  -1   33.40    2.50
   3  -7  -1   39.60    2.50
   4   3  -1   40.70    3.40
  -7   4  -1   35.90    2.30
   3  -7  -1   41.80    2.30
  -7   4  -1   39.20    1.70
  -7   4  -1   38.90    2.30
  -3   7   1   32.70    2.50
  -3   7   1   28.40    3.30
  -4  -3   1   29.60    2.50
  -3   7   1   39.70    2.90
   7  -4   1   34.90    2.20
  -4  -3   1   35.60    2.30
  -3   7   1   26.60    3.00
   7  -4   1   33.70    1.90
  -7   5  -1  108.19    4.30
   2  -7  -1   89.59    4.60
   5   2  -1  105.89    4.00
   2  -7  -1  109.99    4.60
   5   2  -1  102.99    4.30
   5   2  -1  107.59    5.10
  -7   5  -1  102.49    3.90
   2  -7  -1  106.19    4.40
  -5  -2   1  108.19    4.40
   7  -5   1  107.39    4.20
  -5  -2   1  102.99    4.70
  -5  -2   1  105.89    4.30
  -5  -2   1  108.29    4.00
  -2   7   1   97.79    5.10
  -2   7   1  111.19    4.60
  -2   7   1   99.09    5.10
  -2   7   1  109.79    4.80
   7  -5   1  104.89    4.10
  -7   6  -1   36.00    2.50
   1  -7  -1   41.80    3.10
  -7   6  -1   41.00    2.60
   6   1  -1   43.10    2.60
   1  -7  -1   46.20    2.90
   6   1  -1   41.80    3.30
   6   1  -1   41.10    2.00
  -6  -1   1   31.20    2.80
  -6  -1   1   36.80    2.40
  -1   7   1   36.10    3.70
  -6  -1   1   37.90    2.40
  -1   7   1   38.10    3.10
  -1   7   1   32.00    2.60
  -1   7   1   34.90    3.70
   7  -6   1   34.90    2.40
   7  -6   1   32.00    2.70
   7   0  -1   29.20    3.00
  -7   7  -1   24.90    2.70
   0  -7  -1   29.10    3.20
   0  -7  -1   25.40    2.70
   7   0  -1   21.50    2.40
  -7   7  -1   27.70    2.60
   0   7   1   23.60    2.60
   0   7   1   23.00    2.90
   0   7   1   28.20    3.10
  -7   0   1   18.50    2.20
   0   7   1   24.70    3.90
  -7   0   1   27.20    2.30
   7  -7   1   24.90    2.50
  -7   0   1   19.20    2.70
   8  -1  -1   82.99    4.20
  -7   8  -1   82.49    4.20
  -7   8  -1   80.59    3.30
  -7   8  -1   78.29    4.40
  -1  -7  -1   79.19    4.70
  -1  -7  -1   86.69    4.70
   1   7   1   88.59    4.80
   7  -8   1   68.79    3.30
   7  -8   1   83.79    4.10
  -8   1   1   90.29    3.70
  -8   1   1   87.29    3.90
   1   7   1   87.19    5.40
   1   7   1   86.19    5.00
  -2  -7  -1   12.00    2.80
  -7   9  -1    9.80    2.40
  -2  -7  -1    8.50    2.20
   9  -2  -1    8.40    1.80
  -7   9  -1    6.80    1.80
  -7   9  -1   10.50    2.40
   9  -2  -1    7.80    2.00
  -9   2   1    9.10    1.40
   2   7   1    7.70    2.70
   2   7   1    8.30    3.00
   7  -9   1    8.50    1.90
  -9   2   1   11.80    1.80
   7  -9   1    8.80    1.80
  -3  -7  -1   22.00    2.90
  -7  10  -1   19.90    3.00
  -7  10  -1   19.40    2.70
  -7  10  -1   15.00    2.80
  10  -3  -1   17.80    2.40
 -10   3   1   16.00    2.10
 -10   3   1   13.80    2.30
   3   7   1   19.10    3.00
   7 -10   1   18.20    2.60
   3   7   1   20.00    3.60
  -7  11  -1    3.90    2.50
  -7  11  -1   -0.60    2.80
  -7  11  -1    0.30    2.40
  -4  -7  -1    2.20    2.40
   4   7   1    2.90    3.20
   4   7   1   -1.10    2.80
 -11   4   1    2.60    2.10
  -7  12  -1    1.30    3.20
  -7  12  -1    0.90    2.70
  -5  -7  -1    5.10    2.50
  -7  12  -1    5.70    3.40
 -12   5   1    2.30    1.30
   5   7   1    3.70    3.30
   5   7   1    4.20    3.60
  -7  13  -1   -0.60    4.10
  -7  13  -1   -0.50    3.50
  -6  -7  -1    0.50    2.60
 -13   6   1    0.30    1.20
   6   7   1    6.50    4.00
  -8  -5  -1    7.60    2.50
  -5  13  -1    7.90    4.80
  -5  13  -1    5.30    4.50
  -5  13  -1    1.30    3.80
 -13   8   1    2.10    1.50
   8   5   1    2.30    4.30
  -4  12  -1    8.50    4.20
  -4  12  -1   13.10    4.00
  -8  -4  -1   11.80    2.40
  -4  12  -1   10.20    4.00
 -12   8   1    8.70    1.70
   8   4   1   10.00    3.90
  -8  -3  -1    5.30    1.70
  -3  11  -1    5.10    3.10
  -3  11  -1    4.00    3.30
  -3  11  -1    6.10    3.50
   8   3   1    0.70    3.10
 -11   8   1    3.10    1.50
   3 -11   1    4.00    3.40
  -2  10  -1   28.60    3.90
  -8  -2  -1   30.60    3.10
  -2  10  -1   25.70    3.30
  -2  10  -1   31.40    3.90
 -10   8   1   29.80    3.30
   2 -10   1   31.70    4.60
   8   2   1   29.80    4.40
 -10   8   1   27.00    2.90
  -8  -1  -1    6.40    1.60
  -1   9  -1   10.30    2.50
  -1   9  -1    5.60    2.80
  -1   9  -1    9.20    3.00
  -8  -1  -1   10.40    2.20
   8   1   1    5.80    2.40
   1  -9   1    8.60    2.30
  -9   8   1    8.10    1.90
  -9   8   1    8.80    1.70
   8   1   1    7.40    2.60
   8  -8  -1   34.50    3.00
   0   8  -1   31.90    3.50
   0   8  -1   35.50    3.90
  -8   0  -1   38.60    4.30
  -8   0  -1   28.50    2.70
  -8   0  -1   33.30    3.10
   0   8  -1   38.00    3.80
   0  -8   1   33.80    3.70
  -8   8   1   32.70    3.20
  -8   8   1   33.20    2.90
   8   0   1   31.10    3.40
   0  -8   1   40.90    4.10
   1   7  -1   17.40    2.80
   1   7  -1   17.20    2.70
  -8   1  -1   21.60    2.20
   1   7  -1   22.00    3.10
   7  -8  -1   17.00    2.00
   7  -8  -1   16.30    1.90
  -8   1  -1   26.60    2.70
  -1  -7   1   17.50    2.30
  -7   8   1   17.40    1.80
  -1  -7   1   19.50    2.30
  -7   8   1   20.00    2.20
  -7   8   1   17.60    2.50
   8  -1   1   19.20    2.10
  -7   8   1   17.90    2.30
  -8   2  -1  103.79    4.60
   2   6  -1  108.09    5.80
   2   6  -1  106.39    5.20
   6  -8  -1  103.49    4.50
   6  -8  -1  104.99    4.70
   2   6  -1  103.59    5.10
  -8   2  -1  105.99    4.40
  -6   8   1  108.19    4.50
   8  -2   1  107.59    4.30
  -2  -6   1  112.49    5.00
  -2  -6   1  106.89    5.10
  -6   8   1  102.29    4.80
  -6   8   1  107.69    5.10
  -6   8   1  107.69    4.90
   5  -8  -1   76.89    3.90
   5  -8  -1   76.39    3.90
  -8   3  -1   80.59    3.60
  -8   3  -1   73.09    3.60
   3   5  -1   86.19    4.90
   3   5  -1   75.89    4.10
   3   5  -1   76.09    4.10
   8  -3   1   74.09    2.90
  -3  -5   1   75.89    4.00
  -5   8   1   79.19    4.10
   8  -3   1   72.19    3.00
  -5   8   1   75.29    3.90
  -5   8   1   76.19    3.90
  -3  -5   1   76.19    4.10
  -5   8   1   72.39    4.40
  -8   4  -1  146.69    5.50
   4   4  -1  151.28    6.70
   4  -8  -1  135.29    6.00
  -8   4  -1  145.89    5.60
   4   4  -1  149.49    5.90
   4  -8  -1  147.59    5.90
   4   4  -1  148.19    5.70
   8  -4   1  141.19    4.60
  -4  -4   1  141.19    5.80
  -4   8   1  140.99    6.20
  -4   8   1  136.59    6.30
  -4  -4   1  140.49    5.60
  -4  -4   1  148.39    5.80
   8  -4   1  143.99    5.50
  -4   8   1  156.48    6.10
  -4   8   1  142.99    6.00
   5   3  -1   77.99    3.60
   5   3  -1   81.29    4.70
  -8   5  -1   75.59    3.00
   3  -8  -1   82.49    4.00
  -8   5  -1   75.09    3.70
  -8   5  -1   74.29    3.60
   5   3  -1   74.09    3.90
   8  -5   1   72.89    3.60
  -5  -3   1   76.39    3.70
   8  -5   1   75.39    3.20
  -3   8   1   81.79    4.10
  -5  -3   1   71.49    3.60
  -3   8   1   70.39    4.60
  -3   8   1   83.39    4.30
  -3   8   1   73.59    4.50
   6   2  -1  108.89    5.40
   2  -8  -1   97.59    4.80
  -8   6  -1  102.79    4.10
   6   2  -1  105.89    4.60
   6   2  -1  109.59    4.00
  -8   6  -1  104.49    4.50
  -6  -2   1   98.79    4.50
  -2   8   1  103.09    5.10
  -2   8   1  101.39    5.40
  -2   8   1   99.49    5.50
   8  -6   1   97.09    4.40
  -6  -2   1   96.79    4.40
   8  -6   1  109.29    4.50
  -2   8   1  102.69    4.90
   1  -8  -1   15.00    2.40
  -8   7  -1   18.50    2.00
   7   1  -1   17.50    2.50
   1  -8  -1   16.50    2.20
  -8   7  -1   18.80    2.40
   7   1  -1   15.50    2.00
   7   1  -1   19.00    1.50
   7   1  -1   16.10    1.40
   8  -7   1   13.20    2.30
  -1   8   1   23.50    2.80
  -1   8   1   19.60    2.30
   8  -7   1   14.10    1.70
  -1   8   1   16.80    2.80
  -1   8   1   15.00    2.80
  -7  -1   1   16.00    2.20
  -7  -1   1   17.90    2.50
  -8   8  -1   28.20    3.20
   0  -8  -1   33.90    3.70
   8   0  -1   27.30    3.40
  -8   8  -1   31.60    3.00
   0  -8  -1   29.80    4.00
  -8   0   1   34.90    2.50
   0   8   1   29.60    3.60
   8  -8   1   34.60    3.00
   0   8   1   31.00    3.50
   0   8   1   34.40    3.80
  -8   0   1   27.00    2.80
  -1  -8  -1    8.10    2.20
   9  -1  -1    7.80    2.10
  -8   9  -1    7.50    2.30
  -8   9  -1    8.00    1.80
   8  -9   1   12.20    2.30
  -9   1   1   11.20    1.50
   1   8   1    6.70    2.70
   1   8   1    7.20    3.10
  -9   1   1   10.90    1.90
   1   8   1    9.70    2.60
  -8  10  -1   33.30    3.70
  10  -2  -1   28.80    3.20
  -2  -8  -1   29.60    3.30
  -8  10  -1   24.20    3.10
  -8  10  -1   30.80    2.80
 -10   2   1   27.90    2.40
   2   8   1   27.20    3.80
   2   8   1   25.50    4.00
   2   8   1   28.10    3.50
 -10   2   1   27.60    3.30
  -8  11  -1    4.90    2.30
  -3  -8  -1    2.90    2.50
  -8  11  -1    3.20    2.90
 -11   3   1    3.90    1.30
   3   8   1    6.40    3.30
   3   8   1    8.20    3.30
  -4  -8  -1    9.90    3.00
  -8  12  -1   11.80    3.80
  -8  12  -1   14.50    3.20
 -12   4   1   12.10    1.60
   4   8   1   14.50    4.10
   4   8   1   10.20    3.80
  -8  13  -1   13.00    3.60
  -8  13  -1    6.30    4.10
  -5  -8  -1   -0.70    3.10
   5   8   1    6.90    4.40
 -13   5   1    4.00    1.40
   5   8   1   11.90    3.90
  -4  13  -1    8.50    5.20
  -4  13  -1    4.50    4.30
  -9  -4  -1    2.40    2.10
  -4  13  -1    4.50    5.40
 -13   9   1    1.90    1.50
   9   4   1    1.00    4.80
  -9  -3  -1    3.10    1.90
  -3  12  -1    4.40    4.40
  -3  12  -1    2.40    3.80
  -3  12  -1    4.60    4.00
   9   3   1    1.10    3.90
  -2  11  -1   16.30    4.10
  -9  -2  -1   17.50    2.40
  -2  11  -1   14.50    4.00
  -2  11  -1   11.30    3.70
   9   2   1   15.20    3.70
 -11   9   1   16.30    2.70
   2 -11   1   18.80    4.00
 -11   9   1   19.80    2.80
  -1  10  -1    9.30    3.20
  -1  10  -1    5.70    3.20
  -1  10  -1    7.90    3.20
  -9  -1  -1    7.10    1.70
   1 -10   1   10.60    3.00
   9   1   1    8.90    3.00
 -10   9   1    5.70    1.70
 -10   9   1    8.80    2.30
  -9   0  -1   43.70    4.10
   0   9  -1   47.60    4.90
   0   9  -1   50.59    5.10
   0   9  -1   51.89    5.10
  -9   0  -1   44.90    3.30
  -9   9   1   51.09    3.50
   0  -9   1   52.19    4.80
  -9   9   1   49.00    4.10
   9   0   1   47.10    4.20
  -9   1  -1   34.80    3.40
   1   8  -1   32.50    4.50
   8  -9  -1   38.60    3.60
  -9   1  -1   40.30    2.90
   1   8  -1   38.50    4.40
   1   8  -1   34.10    4.40
  -8   9   1   38.50    2.20
  -8   9   1   37.40    3.70
   9  -1   1   41.20    3.40
  -8   9   1   35.80    3.20
  -1  -8   1   43.60    4.00
  -9   2  -1   62.39    3.80
  -9   2  -1   72.09    3.50
   2   7  -1   66.89    5.20
   2   7  -1   62.29    4.80
   2   7  -1   64.79    4.50
   7  -9  -1   63.09    3.80
   7  -9  -1   69.89    4.10
  -2  -7   1   66.19    4.70
   9  -2   1   63.09    3.50
  -7   9   1   63.79    3.40
  -2  -7   1   69.89    4.40
  -7   9   1   66.59    4.10
  -7   9   1   64.39    4.50
   6  -9  -1   17.60    2.20
   3   6  -1   18.40    2.60
   3   6  -1   21.60    2.80
   3   6  -1   21.20    3.20
  -9   3  -1   20.20    2.20
   6  -9  -1   21.00    2.50
  -9   3  -1   18.50    2.00
  -6   9   1   23.40    2.60
   9  -3   1   17.40    1.80
   9  -3   1   18.40    1.60
  -3  -6   1   16.10    2.20
  -3  -6   1   21.50    2.60
  -6   9   1   23.20    2.70
  -6   9   1   16.80    2.50
  -6   9   1   15.30    2.60
   4   5  -1   57.59    4.00
  -9   4  -1   60.59    3.50
   4   5  -1   61.79    4.80
   4   5  -1   59.49    4.20
   5  -9  -1   60.49    3.90
  -9   4  -1   66.49    3.30
  -5   9   1   56.79    3.90
  -5   9   1   62.39    4.10
  -5   9   1   60.09    4.60
   9  -4   1   63.49    3.60
  -5   9   1   61.49    4.30
  -4  -5   1   68.09    3.90
  -4  -5   1   67.19    4.20
   5   4  -1   62.29    4.00
  -9   5  -1   65.69    3.30
   4  -9  -1   67.19    4.00
   5   4  -1   58.39    4.60
  -9   5  -1   63.69    3.50
   5   4  -1   58.59    3.70
  -4   9   1   59.79    4.40
  -4   9   1   70.49    4.30
  -5  -4   1   62.59    3.80
   9  -5   1   65.59    3.60
  -4   9   1   58.09    4.30
   9  -5   1   57.69    2.50
  -5  -4   1   55.09    4.00
  -5  -4   1   65.89    3.60
  -4   9   1   58.19    4.70
  -9   6  -1   16.30    2.20
   6   3  -1   18.30    2.90
   6   3  -1   24.70    3.40
   6   3  -1   18.60    2.50
  -9   6  -1   21.10    2.30
  -3   9   1   15.60    2.40
  -3   9   1   18.30    3.00
  -3   9   1   20.90    2.70
   9  -6   1   17.70    2.70
  -6  -3   1   16.50    2.00
  -6  -3   1   23.20    2.90
  -3   9   1   21.00    2.80
  -6  -3   1   16.10    2.40
   9  -6   1   19.40    1.90
   7   2  -1   63.69    3.00
  -9   7  -1   65.69    3.60
   7   2  -1   67.59    4.60
  -9   7  -1   59.99    3.30
   7   2  -1   67.29    4.30
   2  -9  -1   63.69    4.60
  -2   9   1   72.69    5.10
  -7  -2   1   66.79    3.80
  -2   9   1   68.99    5.10
  -7  -2   1   67.69    3.60
   9  -7   1   58.59    4.20
  -2   9   1   63.39    4.80
  -2   9   1   67.59    4.70
   9  -7   1   56.49    3.70
  -9   8  -1   35.10    3.10
   8   1  -1   35.40    4.00
  -9   8  -1   37.40    3.30
   1  -9  -1   37.40    4.20
  -1   9   1   37.80    4.30
   9  -8   1   35.20    3.70
  -8  -1   1   40.80    3.40
  -1   9   1   40.50    4.70
  -1   9   1   33.10    4.50
  -8  -1   1   40.20    2.90
  -9   9  -1   51.29    4.10
  -9   9  -1   54.39    3.70
   0  -9  -1   54.49    4.80
   9   0  -1   47.60    4.20
   0   9   1   52.49    5.10
  -9   0   1   48.50    3.20
  -9   0   1   48.50    3.90
   0   9   1   50.99    5.00
   0   9   1   53.89    5.30
  -9  10  -1    9.90    2.80
  -1  -9  -1   11.00    2.90
  -9  10  -1    8.10    2.10
  10  -1  -1    7.90    2.60
   1   9   1   12.00    3.50
   1   9   1   13.10    3.50
 -10   1   1    7.60    1.50
   1   9   1    9.10    3.80
  -9  11  -1   10.10    3.50
  -9  11  -1   13.40    2.50
  -2  -9  -1   15.80    3.40
   2   9   1   18.40    4.00
   2   9   1   18.90    4.20
 -11   2   1   17.70    2.40
  -3  -9  -1    0.00    3.40
  -9  12  -1    1.90    3.80
  -9  12  -1    3.60    2.60
   3   9   1    2.80    3.70
 -12   3   1    1.20    1.10
   3   9   1    6.30    4.00
  -4  -9  -1    3.40    3.70
  -9  13  -1    4.20    2.90
  -9  13  -1    1.90    4.60
   4   9   1    3.20    4.90
   4   9   1    4.00    4.20
  -2  12  -1   13.80    4.50
 -10  -2  -1    9.40    1.90
  -2  12  -1    6.50    4.20
  10   2   1    7.00    4.50
 -12  10   1    6.10    1.80
  -1  11  -1    5.60    3.50
  -1  11  -1    0.40    3.80
  -1  11  -1    3.30    4.20
 -10  -1  -1    1.50    1.50
  10   1   1    3.70    3.60
 -11  10   1   -1.20    1.50
 -11  10   1    6.00    2.90
   1 -11   1   -0.20    3.50
   0  10  -1    9.80    3.40
   0  10  -1    8.80    3.70
   0  10  -1    7.70    3.70
 -10   0  -1   10.50    1.80
 -10  10   1   11.10    2.80
   0 -10   1   12.00    3.30
  10   0   1   11.70    3.20
 -10  10   1    9.40    2.00
   1   9  -1   21.90    3.90
 -10   1  -1   20.20    2.70
   1   9  -1   24.40    3.90
   1   9  -1   22.00    3.80
  10  -1   1   23.00    2.90
  -1  -9   1   29.80    3.60
  -9  10   1   23.60    3.40
  -9  10   1   23.60    3.10
   2   8  -1   24.70    3.50
 -10   2  -1   30.50    3.90
   2   8  -1   29.80    3.70
 -10   2  -1   23.40    2.50
  10  -2   1   28.00    3.10
  -8  10   1   30.80    3.60
  -2  -8   1   34.80    4.10
  -8  10   1   27.90    3.40
 -10   3  -1   12.30    2.30
 -10   3  -1   13.20    1.70
   3   7  -1   19.40    3.40
   3   7  -1   13.50    2.90
   3   7  -1   13.30    3.30
  -7  10   1   15.50    3.00
  -7  10   1   16.80    2.50
  -7  10   1   19.10    2.40
  -3  -7   1   14.10    2.50
  10  -3   1   13.60    2.00
 -10   4  -1   97.49    5.10
   4   6  -1  112.29    5.70
   4   6  -1  109.99    6.60
 -10   4  -1  107.39    4.70
   4   6  -1  104.09    6.00
   6 -10  -1  103.69    5.50
  -6  10   1  106.79    6.00
  -6  10   1  112.39    5.40
  -6  10   1  111.29    5.50
  -4  -6   1  116.09    5.40
   5   5  -1    3.80    2.70
   5 -10  -1    2.10    2.00
 -10   5  -1    2.90    1.30
   5   5  -1    2.10    2.10
   5   5  -1    2.90    2.40
 -10   5  -1    1.50    1.80
  -5  10   1    3.10    2.40
  -5  10   1    3.90    2.00
  -5  -5   1    3.20    1.60
  -5  10   1    5.00    2.70
   6   4  -1  107.39    5.00
   6   4  -1  113.39    6.50
 -10   6  -1  115.99    4.90
   6   4  -1  115.69    6.40
 -10   6  -1  106.69    5.30
  -4  10   1  109.49    6.30
  -4  10   1  110.49    5.90
  -6  -4   1  115.49    5.20
  -4  10   1  111.29    6.20
   3 -10  -1   18.70    2.90
   7   3  -1   16.20    3.10
 -10   7  -1   18.20    2.50
 -10   7  -1   11.00    2.40
 -10   7  -1   16.30    2.40
   7   3  -1   13.90    1.90
  -7  -3   1   12.40    1.90
  -3  10   1   13.10    3.20
  -3  10   1   19.70    3.30
  -3  10   1   13.70    2.70
 -10   8  -1   28.50    2.90
   2 -10  -1   32.90    3.70
 -10   8  -1   29.10    3.10
   8   2  -1   31.40    3.70
  -8  -2   1   27.30    2.80
  -2  10   1   27.50    3.80
  -2  10   1   25.80    3.70
  -2  10   1   33.40    3.80
   9   1  -1   23.30    3.40
 -10   9  -1   22.90    3.00
   1 -10  -1   30.00    3.80
 -10   9  -1   27.00    3.60
  -1  10   1   24.10    3.80
  -1  10   1   24.50    3.70
  -9  -1   1   21.60    2.70
  -1  10   1   29.70    4.30
 -10  10  -1   10.90    2.20
   0 -10  -1   13.70    3.20
 -10  10  -1   12.90    3.00
  10   0  -1    7.00    3.10
   0  10   1   12.60    3.80
   0  10   1   12.20    3.90
   0  10   1   10.50    3.80
 -10   0   1    9.70    1.70
 -10  11  -1    4.20    2.00
 -10  11  -1    4.60    3.30
  -1 -10  -1   -1.60    3.00
 -11   1   1    2.70    1.40
   1  10   1    7.00    3.50
   1  10   1    3.60    3.60
 -10  12  -1    8.00    2.90
  -2 -10  -1    9.50    4.10
 -10  12  -1    9.70    4.00
 -12   2   1    5.70    1.30
   2  10   1   11.00    4.30
  -1  12  -1    5.60    4.50
 -11  -1  -1    1.70    1.60
  -1  12  -1   10.00    4.40
 -12  11   1    5.00    1.90
 -11   0  -1   27.30    2.90
   0  11  -1   25.10    4.50
   0  11  -1   23.20    4.80
 -11  11   1   25.70    4.00
   0 -11   1   29.10    4.60
 -11  11   1   21.00    2.70
   1  10  -1   29.20    4.60
 -11   1  -1   20.10    2.80
   1  10  -1   22.70    4.40
 -10  11   1   24.70    3.90
 -10  11   1   19.00    2.70
  -1 -10   1   21.20    3.90
   2   9  -1   94.99    6.80
 -11   2  -1   88.59    4.40
   2   9  -1   84.19    6.90
  -9  11   1   93.99    5.40
  -9  11   1   87.09    6.20
  -2  -9   1   86.09    6.10
   3   8  -1   43.40    5.50
 -11   3  -1   39.80    3.00
   3   8  -1   33.30    4.30
  -3  -8   1   42.60    4.60
  -8  11   1   35.70    5.20
  -8  11   1   41.50    4.20
   4   7  -1   62.59    5.40
   4   7  -1   66.59    5.80
 -11   4  -1   62.49    3.50
  -4  -7   1   56.29    4.70
  -7  11   1   60.79    5.70
  -7  11   1   63.79    4.90
  -7  11   1   62.99    4.70
   5   6  -1    3.30    3.20
   5   6  -1    1.10    2.50
 -11   5  -1    2.00    1.40
  -6  11   1    2.60    2.60
  -6  11   1    6.10    2.30
  -6  11   1    1.50    2.80
  -5  -6   1    1.50    2.00
   6   5  -1    2.20    3.00
   6   5  -1    2.80    2.40
 -11   6  -1    3.00    1.30
  -5  11   1    3.10    2.70
  -5  11   1    2.60    2.90
  -6  -5   1    2.40    1.80
  -5  11   1    2.30    3.10
   7   4  -1   61.59    4.20
   7   4  -1   62.79    5.70
 -11   7  -1   58.29    3.60
   4 -11  -1   59.49    5.80
  -4  11   1   62.39    5.80
  -7  -4   1   61.59    4.00
  -4  11   1   75.59    5.50
  -4  11   1   63.49    5.90
   8   3  -1   34.20    4.20
   3 -11  -1   37.70    4.40
 -11   8  -1   33.90    3.10
  -3  11   1   48.00    5.70
  -3  11   1   45.80    5.70
  -3  11   1   38.90    5.60
  -8  -3   1   40.30    3.30
   9   2  -1   75.19    6.40
   2 -11  -1   92.69    7.00
 -11   9  -1   88.29    4.90
 -11   9  -1   80.19    5.00
  -2  11   1   88.59    7.00
  -2  11   1   97.19    7.10
  -9  -2   1   87.99    4.60
  -2  11   1   98.39    6.90
 -11  10  -1   26.60    3.20
  10   1  -1   20.70    4.00
   1 -11  -1   27.20    4.20
 -11  10  -1   19.70    3.20
  -1  11   1   26.90    4.60
 -10  -1   1   16.20    2.10
  -1  11   1   20.70    4.50
  -1  11   1   23.20    4.40
   0 -11  -1   28.00    5.00
 -11  11  -1   21.90    2.80
 -11  11  -1   26.00    4.00
   0  11   1   27.40    4.60
 -11   0   1   25.90    2.70
   0  11   1   23.90    4.40
  -1 -11  -1    2.80    4.50
 -11  12  -1    6.80    4.30
 -11  12  -1    2.40    2.50
   1  11   1   11.80    4.60
   1  11   1    3.70    4.60
 -12   1   1   -0.20    1.30
   1  11  -1   10.70    4.30
 -12   1  -1    0.70    1.50
   1  11  -1    4.70    4.40
 -11  12   1    2.10    2.20
  -1 -11   1   -6.70    3.90
 -11  12   1    6.50    4.40
   2  10  -1    4.70    3.80
   2  10  -1   -0.90    4.20
 -12   2  -1    2.50    1.40
  -2 -10   1    2.60    3.50
 -10  12   1    3.40    2.30
 -10  12   1    2.10    4.10
 -12   3  -1    8.20    1.60
   3   9  -1    4.90    4.10
   3   9  -1   11.70    3.90
  -9  12   1    7.60    3.60
  -3  -9   1    9.30    3.30
  -9  12   1    8.50    2.50
   4   8  -1   10.30    3.90
 -12   4  -1    5.30    1.40
   4   8  -1   11.10    4.00
  -4  -8   1    7.80    2.90
  -8  12   1    6.70    3.80
  -8  12   1   12.10    2.90
   5   7  -1    9.10    3.60
 -12   5  -1    9.90    1.80
   5   7  -1    5.50    3.70
  -7  12   1   12.00    2.90
  -5  -7   1   15.50    2.90
  -7  12   1   12.30    3.90
  -7  12   1   12.20    3.60
   6   6  -1   19.80    3.40
 -12   6  -1   17.40    2.50
   6   6  -1   15.70    3.90
  -6  -6   1   17.40    2.60
  -6  12   1   23.10    3.70
  -6  12   1   13.60    3.80
  -6  12   1   23.10    3.80
 -12   7  -1    9.40    1.70
   7   5  -1   12.00    3.90
  -5  12   1    7.60    3.90
  -7  -5   1    8.70    2.30
  -5  12   1   10.00    3.50
  -5  12   1   16.20    3.70
 -12   8  -1    9.20    1.80
   8   4  -1    7.60    3.80
  -4  12   1   11.10    3.80
  -4  12   1    6.50    3.70
  -8  -4   1   10.90    2.00
  -4  12   1   11.30    4.00
 -12   9  -1    8.30    1.90
   9   3  -1    5.90    4.10
  -9  -3   1    8.30    1.90
  -3  12   1    6.10    4.20
  -3  12   1    6.50    3.80
  -3  12   1    6.90    4.30
  10   2  -1    0.70    4.20
 -12  10  -1    2.20    1.70
  -2  12   1    2.50    4.80
 -10  -2   1    2.00    1.60
  -2  12   1   -0.60    4.10
  -2  12   1   -1.30    3.90
 -12  11  -1    1.70    2.00
  -1  12   1    3.10    4.60
 -11  -1   1    1.80    1.50
  -1  12   1    4.20    4.40
 -13   4  -1   13.90    1.80
   4   9  -1   19.70    4.70
   4   9  -1   22.40    5.30
  -9  13   1   19.20    4.90
  -9  13   1   17.40    3.20
  -4  -9   1   16.00    3.90
   5   8  -1    8.20    4.20
   5   8  -1    9.80    4.60
  -8  13   1    1.00    4.00
  -5  -8   1    9.10    3.20
  -8  13   1    5.90    3.50
   6   7  -1    3.40    4.00
 -13   6  -1    5.00    1.40
  -6  -7   1    5.20    2.40
  -7  13   1    2.20    4.10
  -7  13   1    5.50    3.40
   7   6  -1    7.20    4.30
  -7  -6   1    3.50    2.30
  -6  13   1   10.40    4.20
  -6  13   1   12.10    4.70
  -6  13   1    9.20    4.10
 -13   8  -1    1.50    1.50
   8   5  -1    3.80    4.40
  -5  13   1    7.30    4.70
  -5  13   1    7.10    4.70
  -8  -5   1    6.00    2.00
  -5  13   1    9.10    4.20
 -13   9  -1   18.30    2.30
   9   4  -1   14.20    5.10
  -4  13   1   16.50    5.40
  -4  13   1   17.80    5.50
  -4  13   1   12.90    4.50
  -9  -4   1   12.10    2.10
   0   1  -2 2484.25   77.69
  -1   0  -2 2508.45   79.69
   1  -1  -2 2436.96   79.29
  -1   0  -2 2280.27   83.19
  -1   0  -2 2621.14   77.19
  -1   0  -2 2551.64   79.69
   0   1  -2 2739.43   79.89
   0   1  -2 2577.74   83.59
  -1   1   2 2494.85   79.29
  -1   1   2 2421.66   83.09
   1   0   2 2541.15   77.19
  -1   1   2 2502.65   79.29
   1   0   2 2544.45   83.29
   1   0   2 2640.94   79.89
  -1   1   2 2587.84   77.69
   0  -1   2 2489.85   79.79
  -1   1  -2 2468.75   76.89
  -1   1  -2 2494.55   79.19
   1   0  -2 2319.07   78.39
   0  -1  -2 2366.66   78.89
  -1   1  -2 2376.66   82.09
  -1   0   2 2676.63   78.49
   1  -1   2 2194.88   78.99
   1  -1   2 2510.85   78.99
   0   1   2 2729.43   77.19
   0   1   2 2679.03   79.19
   0   1   2 2720.63   82.99
  -1   2  -2  705.93   22.70
   2  -1  -2  716.13   22.20
  -1  -1  -2  738.13   23.70
  -1   2  -2  734.93   22.10
   2  -1  -2  699.03   22.70
  -1  -1  -2  715.23   22.60
  -1   2  -2  683.73   22.70
   2  -1  -2  721.63   22.70
   2  -1  -2  702.73   23.80
  -1  -1  -2  726.13   22.10
  -1   2  -2  718.03   23.90
  -1  -1  -2  717.43   22.60
   1  -2   2  725.63   23.70
   1  -2   2  722.53   22.70
   1  -2   2  732.63   22.10
   1   1   2  722.73   23.70
  -2   1   2  712.63   22.30
  -2   1   2  704.63   22.80
   1   1   2  684.63   22.60
   1   1   2  714.23   22.60
   1   1   2  712.03   22.20
   1  -2   2  697.23   22.70
   3  -2  -2 1405.66   43.90
  -1   3  -2 1282.97   45.70
  -1   3  -2 1392.16   43.70
  -2  -1  -2 1367.76   43.70
  -1   3  -2 1393.36   43.10
   3  -2  -2 1395.86   46.00
   3  -2  -2 1388.36   43.80
  -1   3  -2 1361.56   44.10
  -2  -1  -2 1464.35   42.80
   3  -2  -2 1412.86   42.90
  -2  -1  -2 1423.86   45.90
  -2  -1  -2 1338.77   44.20
  -3   2   2 1347.57   44.20
   1  -3   2 1387.66   43.90
   1  -3   2 1398.16   46.00
   1  -3   2 1469.15   42.70
   2   1   2 1355.36   43.80
  -3   2   2 1390.96   45.90
   1  -3   2 1402.26   43.70
  -3   2   2 1386.16   43.10
   2   1   2 1399.06   46.40
   2   1   2 1413.56   43.00
   2   1   2 1359.66   43.90
   0   2  -2 2399.86   77.79
   0   2  -2 2423.06   77.99
  -2   0  -2 2241.78   75.09
  -2   0  -2 2430.06   81.19
   2  -2  -2 2379.76   77.89
   2  -2  -2 2600.04   76.09
   2  -2  -2 2563.94   81.29
  -2   0  -2 2354.06   78.09
   0   2  -2 2480.45   76.39
   2  -2  -2 2507.15   77.79
   0   2  -2 2436.26   81.99
   2   0   2 2496.25   78.19
   0  -2   2 2539.65   76.39
  -2   2   2 2426.96   75.79
  -2   2   2 2515.15   81.19
   2   0   2 2484.35   81.59
   0  -2   2 2500.65   78.19
   2   0   2 2460.35   75.09
   0  -2   2 2489.45   78.39
  -2   2   2 2424.66   77.89
   0  -2   2 2536.55   81.89
   2   0   2 2519.25   78.09
  -2   2   2 2444.16   77.59
   1   1  -2 9483.95  306.77
   1  -2  -2 9999.00  299.37
  -1  -1   2 9965.80  321.47
   2   0  -2 2543.05   77.99
   2   0  -2 2464.15   78.09
   2   0  -2 2556.54   82.29
  -2   2  -2 2485.15   81.29
   2   0  -2 2499.15   76.19
   0  -2  -2 2579.44   82.49
   0  -2  -2 2532.15   78.79
  -2   2  -2 2541.75   76.59
   0  -2  -2 2427.16   76.19
  -2   2  -2 2417.96   78.49
   0  -2  -2 2479.75   78.79
   2  -2   2 2492.85   76.49
  -2   0   2 2400.86   78.09
   0   2   2 2443.26   78.59
   2  -2   2 2517.55   78.69
   0   2   2 2512.15   78.69
   2  -2   2 2393.66   78.29
   0   2   2 2473.55   76.69
  -2   0   2 2436.56   78.09
   0   2   2 2314.17   81.69
  -2   0   2 2551.44   82.19
  -2   3  -2 1365.36   43.80
  -1  -2  -2 1449.26   45.90
  -1  -2  -2 1387.16   42.60
   3  -1  -2 1405.26   46.30
  -2   3  -2 1372.56   46.20
  -1  -2  -2 1457.45   44.00
  -2   3  -2 1382.76   43.80
  -2   3  -2 1356.66   43.10
   3  -1  -2 1413.86   43.00
  -1  -2  -2 1386.46   44.10
   3  -1  -2 1436.66   44.00
   2  -3   2 1323.07   43.80
   1   2   2 1407.46   44.10
   1   2   2 1360.06   46.30
  -3   1   2 1363.06   44.10
  -3   1   2 1347.47   44.00
   1   2   2 1412.36   43.30
   1   2   2 1362.96   43.80
   2  -3   2 1468.95   42.70
   2  -3   2 1363.26   43.80
   2  -3   2 1407.46   46.10
  -2   4  -2  216.88    7.80
   4  -2  -2  238.38    7.90
  -2   4  -2  229.48    7.90
  -2  -2  -2  229.68    7.80
  -2  -2  -2  235.58    8.30
   4  -2  -2  229.98    7.40
   4  -2  -2  239.58    7.50
   4  -2  -2  231.68    7.90
  -2   4  -2  220.78    7.80
  -2  -2  -2  235.28    7.80
  -2   4  -2  219.28    8.10
   4  -2  -2  241.88    7.60
  -2  -2  -2  226.58    7.50
   2   2   2  224.58    8.30
  -4   2   2  229.48    7.40
   2   2   2  247.28    7.80
   2   2   2  238.68    7.50
   2  -4   2  232.48    7.90
   2  -4   2  253.37    8.10
   2   2   2  233.08    7.80
   2  -4   2  238.28    7.80
  -2   5  -2  579.64   19.20
   5  -3  -2  598.34   18.40
   5  -3  -2  581.34   19.60
   5  -3  -2  585.14   18.90
   5  -3  -2  585.24   18.80
  -3  -2  -2  597.64   19.20
  -3  -2  -2  564.14   19.10
  -3  -2  -2  594.24   18.50
   5  -3  -2  584.34   19.60
  -2   5  -2  558.34   18.90
  -3  -2  -2  577.34   20.10
  -5   3   2  598.14   18.40
   3   2   2  595.64   20.20
   3   2   2  599.64   19.10
   2  -5   2  605.74   19.20
   2  -5   2  640.94   19.30
   2  -5   2  635.04   20.10
   2  -5   2  615.44   18.90
   3   2   2  610.84   18.50
  -5   3   2  605.14   18.90
   3   2   2  589.44   19.20
  -3  -1  -2  321.17   10.70
   4  -3  -2  312.57    9.90
  -1   4  -2  305.57   10.20
   4  -3  -2  311.27   10.30
   4  -3  -2  324.87    9.80
  -3  -1  -2  311.17    9.60
  -3  -1  -2  290.87   10.10
  -1   4  -2  304.27   10.20
   4  -3  -2  317.47   10.00
  -1   4  -2  302.77   10.70
  -3  -1  -2  311.47   10.10
   1  -4   2  295.17   10.20
   1  -4   2  302.37   10.70
   1  -4   2  320.57   10.10
  -4   3   2  307.37    9.70
   3   1   2  310.97    9.60
   3   1   2  295.37   10.10
   1  -4   2  298.67   10.20
   3   1   2  315.67   10.10
   3   1   2  308.87   10.70
  -4   3   2  311.67   10.30
   3  -3  -2 1100.59   34.30
   3  -3  -2 1151.78   34.30
   0   3  -2 1108.79   34.50
   0   3  -2 1144.19   34.50
   3  -3  -2 1126.49   33.50
   0   3  -2 1133.69   36.10
  -3   0  -2  940.31   33.30
   3  -3  -2 1134.89   36.10
  -3   0  -2 1069.59   34.40
   0   3  -2 1078.39   33.60
  -3   0  -2 1158.68   35.90
  -3   3   2 1108.69   33.50
  -3   3   2 1026.20   34.40
   3   0   2 1043.30   34.40
   0  -3   2 1141.69   33.60
   3   0   2 1057.99   36.00
  -3   3   2 1074.69   34.30
   0  -3   2 1099.99   34.50
  -3   3   2 1085.79   35.90
   3   0   2 1101.29   34.40
   0  -3   2 1114.89   36.10
   0  -3   2 1068.19   34.50
   3   0   2 1055.09   33.30
   2  -3  -2 2092.09   66.49
   1   2  -2 1973.40   66.59
   1   2  -2 2031.70   62.29
  -3   1  -2 2040.70   65.99
   1   2  -2 2056.79   63.49
   2  -3  -2 1928.21   63.39
   1   2  -2 2008.40   63.59
  -3   1  -2 1886.11   63.39
   2  -3  -2 2010.70   63.49
   2  -3  -2 2124.39   61.89
  -1  -2   2 2048.79   61.99
   3  -1   2 2009.40   65.99
   3  -1   2 1997.30   63.39
  -1  -2   2 1971.90   63.49
  -2   3   2 1905.51   63.59
  -1  -2   2 2061.29   66.39
  -2   3   2 1921.21   65.89
  -2   3   2 1945.01   61.99
  -3   2  -2 1956.60   63.39
   2   1  -2 1976.00   61.19
   1  -3  -2 1944.01   60.69
   1  -3  -2 1935.31   62.79
   2   1  -2 1993.60   66.59
  -3   2  -2 2046.70   61.19
   1  -3  -2 2067.79   66.19
   2   1  -2 2032.20   63.19
   2   1  -2 2037.10   63.19
   1  -3  -2 1675.53   62.69
  -2  -1   2 1962.40   63.09
  -1   3   2 2029.40   66.39
  -1   3   2 2008.90   63.19
   3  -2   2 2020.80   63.19
  -1   3   2 1972.80   62.49
   3  -2   2 2034.70   61.19
  -2  -1   2 1980.70   63.29
  -1   3   2 2004.50   61.79
  -2  -1   2 2059.19   61.39
  -2  -1   2 2061.49   66.29
   0  -3  -2 1088.19   34.80
   0  -3  -2 1113.89   36.50
   3   0  -2 1064.19   34.10
  -3   3  -2 1057.99   33.80
   3   0  -2 1093.09   34.60
  -3   3  -2 1082.09   36.30
   3   0  -2 1081.39   36.40
   0  -3  -2 1056.69   34.80
   0  -3  -2 1135.29   34.00
  -3   3  -2 1060.89   34.80
   3   0  -2 1081.89   34.80
   3  -3   2 1134.89   34.80
  -3   0   2 1154.58   36.40
   0   3   2 1071.19   36.50
  -3   0   2 1099.49   35.10
  -3   0   2 1134.59   35.10
   0   3   2 1122.89   34.80
   3  -3   2 1144.69   34.80
   3  -3   2 1161.48   36.40
   0   3   2 1132.29   34.90
   0   3   2 1129.19   34.00
  -1  -3  -2  319.97   10.80
  -1  -3  -2  322.87   10.00
  -1  -3  -2  312.87   10.20
  -3   4  -2  301.27   10.20
  -1  -3  -2  303.37   10.20
   4  -1  -2  309.67   10.50
  -3   4  -2  296.07   10.00
   4  -1  -2  308.57    9.60
   4  -1  -2  321.27    9.90
  -3   4  -2  312.17   10.50
  -3   4  -2  304.47   10.20
   3  -4   2  320.47   10.00
   1   3   2  313.77   10.20
   1   3   2  309.67   10.30
   1   3   2  306.37   10.00
   3  -4   2  307.27   10.20
  -4   1   2  302.37   10.00
   3  -4   2  307.97   10.20
   3  -4   2  317.17   10.40
   5  -2  -2  623.64   18.40
   5  -2  -2  612.14   19.80
  -3   5  -2  602.54   20.10
  -2  -3  -2  590.84   19.40
  -3   5  -2  613.84   19.00
  -2  -3  -2  635.64   18.80
  -2  -3  -2  623.04   20.30
  -2  -3  -2  626.14   19.30
   5  -2  -2  643.34   19.00
   5  -2  -2  576.54   19.90
  -3   5  -2  610.74   19.40
  -5   2   2  572.24   19.00
   3  -5   2  564.14   18.90
   3  -5   2  603.44   19.30
  -5   2   2  569.14   19.00
   2   3   2  586.94   18.70
   3  -5   2  584.24   19.30
   2   3   2  575.24   19.30
   2   3   2  560.54   20.30
   2   3   2  601.64   19.30
   3  -5   2  609.74   20.00
  -3  -3  -2   13.50    1.70
   6  -3  -2   16.60    0.90
  -3  -3  -2   16.20    2.00
   6  -3  -2   19.60    1.20
  -3   6  -2   14.40    2.20
   6  -3  -2   16.80    1.30
  -3   6  -2   15.90    2.20
  -3  -3  -2   15.60    1.70
   6  -3  -2   13.60    1.30
  -3   6  -2   13.00    2.00
  -3  -3  -2   18.00    1.90
   6  -3  -2   17.90    1.30
  -6   3   2   15.80    1.30
   3  -6   2   12.20    1.50
   3  -6   2   13.70    1.80
   3   3   2   19.50    2.40
  -6   3   2   19.20    1.40
   3  -6   2   17.50    1.80
   3   3   2   14.10    2.00
   3   3   2   14.50    1.60
   3   3   2   13.60    1.30
   3  -6   2   17.00    2.20
  -6   3   2   15.40    1.20
  -4  -3  -2   86.89    3.80
  -3   7  -2   83.89    4.20
   7  -4  -2   85.79    3.00
  -4  -3  -2   78.49    3.50
  -3   7  -2   80.69    4.00
  -4  -3  -2   89.69    3.90
  -3   7  -2   78.99    4.20
   7  -4  -2   82.39    3.20
   7  -4  -2   83.39    3.30
  -3   7  -2   86.69    4.40
   7  -4  -2   81.49    3.00
   3  -7   2   78.29    3.70
  -7   4   2   81.29    3.40
   4   3   2   88.69    4.60
   3  -7   2   82.99    3.90
  -7   4   2   78.19    3.10
   3  -7   2   75.79    3.80
  -7   4   2   82.29    3.40
   4   3   2   82.89    3.80
   4   3   2   81.39    3.40
  -4  -2  -2  430.46   13.50
  -4  -2  -2  437.46   14.90
   6  -4  -2  432.46   14.20
   6  -4  -2  442.86   13.50
   6  -4  -2  396.76   13.70
  -2   6  -2  438.06   15.00
  -2   6  -2  444.36   14.30
   6  -4  -2  432.96   14.10
  -4  -2  -2  416.76   14.10
  -2   6  -2  419.26   14.10
  -4  -2  -2  421.26   14.10
   6  -4  -2  426.36   13.80
  -6   4   2  433.16   13.50
   4   2   2  435.66   14.10
   4   2   2  450.25   14.10
  -6   4   2  418.56   13.90
   2  -6   2  423.86   14.00
   2  -6   2  408.96   14.20
   4   2   2  434.86   13.50
   2  -6   2  431.86   14.80
   4   2   2  402.66   14.90
   2  -6   2  445.66   14.30
  -1   5  -2 1586.54   49.30
   5  -4  -2 1558.14   49.00
   5  -4  -2 1576.14   50.99
  -1   5  -2 1634.54   49.30
  -4  -1  -2 1560.24   49.10
  -4  -1  -2 1518.85   49.10
  -1   5  -2 1424.06   51.49
  -4  -1  -2 1539.75   47.70
   5  -4  -2 1569.34   48.90
  -4  -1  -2 1623.24   51.39
  -1   5  -2 1558.34   48.10
   5  -4  -2 1619.94   47.80
  -5   4   2 1523.35   47.70
   1  -5   2 1633.34   49.30
  -5   4   2 1471.25   49.00
   1  -5   2 1578.64   48.10
   4   1   2 1550.04   49.10
   4   1   2 1554.44   49.10
   4   1   2 1540.15   47.70
   1  -5   2 1645.74   51.49
   1  -5   2 1513.55   49.30
  -5   4   2 1530.35   51.19
   4  -4  -2 2734.63   89.29
   4  -4  -2 2730.83   85.79
  -4   0  -2 2630.34   86.19
   0   4  -2 2597.14   90.09
   0   4  -2 2536.15   83.99
   4  -4  -2 2801.42   83.39
   0   4  -2 2723.53   85.09
  -4   0  -2 2751.52   89.19
   0   4  -2 2675.73   85.49
   4  -4  -2 2608.94   85.29
  -4   4   2 2766.92   83.79
   4   0   2 2837.62   86.09
  -4   4   2 2715.23   89.49
   4   0   2 2755.02   90.09
  -4   4   2 2742.33   86.19
   0  -4   2 2637.44   85.89
   0  -4   2 2773.32   82.89
   0  -4   2 2746.33   85.49
   4   0   2 2755.72   85.59
   0  -4   2 2832.12   88.99
  -4   4   2 2655.03   86.29
   1   3  -2 1581.54   48.30
   1   3  -2 1613.54   49.50
   3  -4  -2 1523.65   49.40
   1   3  -2 1521.75   49.50
  -4   1  -2 1576.84   51.59
   3  -4  -2 1555.24   48.20
   3  -4  -2 1617.84   49.40
   4  -1   2 1567.14   52.19
  -3   4   2 1531.65   51.99
  -1  -3   2 1572.04   49.50
  -3   4   2 1572.44   48.20
  -1  -3   2 1566.54   49.50
  -1  -3   2 1645.84   51.89
  -1  -3   2 1575.44   48.20
   4  -1   2 1576.24   49.40
   2   2  -2 2959.30   97.29
  -4   2  -2 2917.61   89.29
   2   2  -2 3022.60   92.59
   2   2  -2 2937.81   92.89
   2   2  -2 2973.30   90.69
  -4   2  -2 2890.71   92.79
   2  -4  -2 3084.19   90.09
   2  -4  -2 2781.72   92.49
   2  -4  -2 2992.00   96.79
   2  -4  -2 3016.10   92.69
  -2  -2   2 3050.29   96.89
  -2   4   2 2857.51   92.89
  -2  -2   2 2969.30   90.39
   4  -2   2 2863.91   91.89
   4  -2   2 2930.41   89.39
  -2   4   2 2954.90   97.19
   4  -2   2 2904.31   95.59
  -2  -2   2 2758.72   92.89
  -2   4   2 2895.91   91.19
  -2   4   2 2758.92   92.39
   1  -4  -2 1641.44   48.60
  -4   3  -2 1475.85   49.80
   3   1  -2 1598.44   49.70
   3   1  -2 1632.34   49.70
   1  -4  -2 1617.74   49.90
  -4   3  -2 1572.14   48.30
   1  -4  -2 1633.54   52.09
   1  -4  -2 1513.35   49.90
   3   1  -2 1576.14   52.19
   3   1  -2 1579.94   48.40
  -1   4   2 1563.64   52.19
  -3  -1   2 1669.93   52.19
   4  -3   2 1617.44   49.80
  -3  -1   2 1571.04   48.80
   4  -3   2 1598.04   48.40
  -3  -1   2 1523.75   49.99
   4  -3   2 1612.84   49.80
  -1   4   2 1536.25   49.90
  -1   4   2 1580.24   49.90
  -4   4  -2 2754.52   89.29
   0  -4  -2 2862.31   83.19
   4   0  -2 2725.63   83.59
   4   0  -2 2783.22   85.59
   0  -4  -2 2840.12   89.29
   4   0  -2 2613.14   89.69
   0  -4  -2 2685.73   85.39
   4   0  -2 2885.91   85.79
  -4   4  -2 2751.32   84.29
   0  -4  -2 2722.73   85.39
   0   4   2 2648.24   83.39
   4  -4   2 2701.73   89.29
   4  -4   2 2642.04   86.29
  -4   0   2 2562.74   86.39
   0   4   2 2640.14   90.49
  -4   0   2 2635.74   86.19
  -4   0   2 2716.03   90.09
   0   4   2 2691.83   86.29
   0   4   2 2808.52   85.79
   4  -4   2 2816.92   85.89
   4  -4   2 2717.63   83.59
  -1  -4  -2 1571.84   51.49
  -1  -4  -2 1517.45   49.20
   5  -1  -2 1546.05   51.19
   5  -1  -2 1519.25   47.50
   5  -1  -2 1521.05   47.70
  -4   5  -2 1602.44   49.20
  -4   5  -2 1588.84   47.90
  -1  -4  -2 1618.14   47.90
   5  -1  -2 1589.44   48.80
  -4   5  -2 1545.95   51.09
  -1  -4  -2 1552.84   49.20
  -4   5  -2 1543.85   49.10
   1   4   2 1614.24   49.20
   4  -5   2 1581.24   51.09
  -5   1   2 1462.35   49.40
   1   4   2 1471.35   51.49
   1   4   2 1531.35   49.20
   4  -5   2 1582.44   49.10
   4  -5   2 1620.94   47.90
   4  -5   2 1495.45   49.10
  -5   1   2 1599.04   48.90
   1   4   2 1584.34   47.90
  -4   6  -2  435.26   14.00
   6  -2  -2  440.06   14.40
  -2  -4  -2  378.16   14.10
  -2  -4  -2  446.56   13.80
  -2  -4  -2  423.86   15.00
  -2  -4  -2  432.16   14.20
  -4   6  -2  429.56   14.60
  -4   6  -2  441.76   14.20
   6  -2  -2  428.16   13.70
   6  -2  -2  436.26   14.40
   6  -2  -2  451.35   13.20
  -4   6  -2  418.46   14.20
   4  -6   2  394.96   13.90
   4  -6   2  432.26   14.50
   2   4   2  442.76   14.20
   4  -6   2  419.76   14.20
   4  -6   2  444.66   14.10
  -6   2   2  414.76   13.80
   2   4   2  425.16   13.80
   2   4   2  425.26   14.10
  -6   2   2  432.46   13.80
   2   4   2  413.56   15.10
   7  -3  -2   84.29    3.00
  -4   7  -2   75.49    3.90
   7  -3  -2   82.99    3.30
  -4   7  -2   77.59    4.40
  -4   7  -2   84.49    4.00
   7  -3  -2   82.79    3.30
  -3  -4  -2   83.99    3.70
  -3  -4  -2   81.29    3.80
  -3  -4  -2   80.39    4.00
  -7   3   2   84.39    3.30
   3   4   2   81.59    4.00
   4  -7   2   89.19    3.90
  -7   3   2   81.89    3.30
   4  -7   2   79.39    3.50
   3   4   2   82.39    3.50
   4  -7   2   82.69    3.80
   3   4   2   85.49    3.90
   3   4   2   84.99    4.70
  -4   8  -2  402.36   14.00
   8  -4  -2  407.76   13.60
  -4  -4  -2  404.26   13.40
   8  -4  -2  408.26   12.90
   8  -4  -2  403.56   13.60
   8  -4  -2  414.06   13.40
  -4  -4  -2  423.66   14.00
  -4   8  -2  409.26   14.50
  -4  -4  -2  401.46   13.90
  -4   8  -2  404.36   14.10
  -4   8  -2  415.36   14.10
   4  -8   2  404.86   14.40
  -8   4   2  407.66   13.40
   4   4   2  411.06   14.00
   4  -8   2  413.06   14.00
   4   4   2  421.96   13.40
  -8   4   2  406.96   13.50
   4   4   2  410.26   14.90
  -4   9  -2   46.50    3.80
  -5  -4  -2   43.60    3.30
  -4   9  -2   43.60    3.80
   9  -5  -2   41.80    2.60
  -5  -4  -2   41.00    3.60
  -4   9  -2   41.00    4.20
  -5  -4  -2   40.00    3.60
  -4   9  -2   42.70    4.40
   9  -5  -2   41.90    2.80
   5   4   2   42.60    4.40
   5   4   2   43.50    3.10
  -9   5   2   39.70    2.50
   5   4   2   41.90    3.80
  -3   8  -2   11.80    2.00
   8  -5  -2   12.90    1.80
  -5  -3  -2   12.90    1.70
  -3   8  -2   11.90    2.50
  -5  -3  -2   14.00    1.70
  -3   8  -2   15.30    2.30
   8  -5  -2   12.80    1.60
  -5  -3  -2   11.60    1.70
  -3   8  -2   11.60    2.20
  -8   5   2   14.30    1.80
   3  -8   2   12.80    1.90
   5   3   2   17.20    2.20
   5   3   2   15.10    1.60
  -8   5   2   13.50    1.60
   5   3   2   15.20    2.50
  -2   7  -2  187.28    7.50
   7  -5  -2  192.98    6.70
  -5  -2  -2  197.08    7.10
  -2   7  -2  200.68    7.30
   7  -5  -2  196.08    6.70
  -2   7  -2  201.98    7.80
  -5  -2  -2  184.38    7.50
  -2   7  -2  196.88    7.40
  -5  -2  -2  190.08    7.10
  -5  -2  -2  188.58    6.40
   2  -7   2  183.38    7.40
   2  -7   2  197.78    7.20
  -7   5   2  193.08    6.80
   5   2   2  193.68    7.10
   5   2   2  201.08    7.80
  -7   5   2  192.08    6.60
   5   2   2  188.08    6.40
  -5  -1  -2  207.38    7.40
   6  -5  -2  211.38    7.10
  -1   6  -2  199.88    8.10
  -1   6  -2  200.38    7.60
  -1   6  -2  212.48    7.60
  -5  -1  -2  216.08    6.60
  -1   6  -2  217.18    7.50
   6  -5  -2  215.58    7.20
  -5  -1  -2  209.48    7.80
   6  -5  -2  198.28    7.00
   6  -5  -2  219.88    7.10
  -6   5   2  200.88    7.20
  -6   5   2  205.08    7.10
   1  -6   2  215.28    7.90
   1  -6   2  218.98    7.50
   5   1   2  209.68    7.90
   5   1   2  202.38    7.10
   1  -6   2  196.28    7.50
   5   1   2  212.08    6.60
   5   1   2  206.98    7.40
   5  -5  -2  242.28    7.90
   5  -5  -2  236.08    7.90
   5  -5  -2  247.18    8.00
   5  -5  -2  244.68    7.90
   0   5  -2  257.47    8.20
   0   5  -2  232.68    8.20
  -5   0  -2  239.18    8.40
   0   5  -2  229.48    8.30
  -5   0  -2  234.98    8.00
   5   0   2  223.48    8.40
   0  -5   2  221.18    8.10
   0  -5   2  235.08    8.70
  -5   5   2  218.28    7.90
   5   0   2  231.68    8.00
  -5   5   2  239.18    8.00
   0  -5   2  227.88    8.20
   5   0   2  234.08    7.90
  -5   5   2  223.68    8.00
  -5   5   2  227.88    7.90
   1   4  -2  423.86   15.10
   4  -5  -2  452.55   13.90
   1   4  -2  422.06   14.20
  -5   1  -2  434.26   14.10
   4  -5  -2  455.05   14.10
  -5   1  -2  446.46   14.60
   1   4  -2  445.46   14.20
   4  -5  -2  452.85   14.60
   1   4  -2  441.66   14.00
  -5   1  -2  426.16   14.10
   4  -5  -2  429.66   14.10
  -4   5   2  424.56   14.60
   5  -1   2  448.86   14.10
  -1  -4   2  421.16   14.30
  -1  -4   2  432.06   14.30
  -1  -4   2  435.56   15.00
  -4   5   2  405.26   13.90
  -1  -4   2  444.46   14.00
  -4   5   2  415.46   14.20
   5  -1   2  461.35   14.60
  -4   5   2  415.06   14.20
   3  -5  -2  496.95   16.90
  -5   2  -2  523.15   17.20
  -5   2  -2  504.75   16.80
   3  -5  -2  526.55   17.60
  -5   2  -2  510.35   16.80
   3  -5  -2  532.55   16.60
   2   3  -2  505.95   16.90
   2   3  -2  503.65   17.90
   3  -5  -2  508.05   16.90
   2   3  -2  531.15   16.90
  -3   5   2  530.65   16.70
  -2  -3   2  555.54   17.90
  -3   5   2  519.35   17.00
  -3   5   2  539.15   17.00
  -3   5   2  539.75   17.60
   5  -2   2  539.85   17.30
  -2  -3   2  556.94   16.50
  -2  -3   2  534.65   16.90
   5  -2   2  526.65   16.80
  -2  -3   2  484.75   16.90
  -5   3  -2  525.45   16.10
   2  -5  -2  534.85   16.90
   3   2  -2  528.05   16.40
   3   2  -2  532.85   16.80
   2  -5  -2  553.64   16.60
   2  -5  -2  558.04   17.70
   2  -5  -2  514.85   16.90
  -5   3  -2  502.75   16.80
   3   2  -2  504.15   16.80
   3   2  -2  523.15   17.80
  -3  -2   2  526.85   16.30
   5  -3   2  520.45   16.10
  -2   5   2  501.55   16.60
   5  -3   2  526.55   16.80
  -3  -2   2  502.85   16.80
  -3  -2   2  515.65   17.80
   5  -3   2  510.15   16.80
  -2   5   2  516.15   16.90
   1  -5  -2  435.06   14.40
   1  -5  -2  412.96   15.00
   1  -5  -2  435.36   14.10
   4   1  -2  427.66   15.00
   4   1  -2  464.45   13.70
   4   1  -2  434.56   14.10
  -5   4  -2  424.96   13.70
   1  -5  -2  443.46   14.30
   4   1  -2  431.66   14.10
  -5   4  -2  408.56   14.20
   5  -4   2  430.76   14.20
  -1   5   2  435.96   14.40
  -4  -1   2  434.36   14.10
  -1   5   2  432.66   14.30
  -4  -1   2  446.06   14.10
  -4  -1   2  454.65   15.00
   5  -4   2  447.46   14.20
  -1   5   2  437.46   14.20
   5  -4   2  454.65   13.80
  -1   5   2  443.46   15.10
   5   0  -2  233.98    7.80
   5   0  -2  236.28    7.50
  -5   5  -2  221.68    8.00
   0  -5  -2  236.58    8.30
   0  -5  -2  222.98    8.70
   0  -5  -2  235.48    8.20
   0  -5  -2  239.38    8.20
   5   0  -2  237.48    7.50
  -5   5  -2  227.98    7.90
   5   0  -2  244.18    7.90
  -5   5  -2  229.18    8.10
  -5   0   2  236.28    7.90
   5  -5   2  245.28    8.20
  -5   0   2  243.38    8.50
   0   5   2  228.18    8.30
   0   5   2  245.98    8.30
   5  -5   2  238.58    8.00
   0   5   2  236.98    8.20
  -5   0   2  240.78    7.90
   0   5   2  232.78    9.00
   5  -5   2  244.88    8.00
  -5   6  -2  204.68    7.30
  -5   6  -2  204.08    7.40
   6  -1  -2  211.58    6.50
  -5   6  -2  206.98    7.20
  -1  -5  -2  205.88    7.30
  -5   6  -2  204.68    7.40
  -1  -5  -2  201.28    7.40
  -1  -5  -2  195.98    7.90
   6  -1  -2  210.18    6.50
   6  -1  -2  197.48    6.80
  -1  -5  -2  195.58    7.50
   1   5   2  206.48    7.40
  -6   1   2  211.08    7.00
   5  -6   2  209.58    7.40
   1   5   2  211.78    7.50
   5  -6   2  205.98    7.30
   1   5   2  210.28    8.20
   5  -6   2  212.48    7.20
  -6   1   2  207.98    7.00
   1   5   2  212.58    7.50
  -5   7  -2  196.08    7.40
   7  -2  -2  187.78    6.10
  -5   7  -2  189.48    7.30
  -2  -5  -2  180.88    7.00
   7  -2  -2  191.08    6.90
  -5   7  -2  195.48    7.20
  -2  -5  -2  195.98    7.30
  -2  -5  -2  199.98    7.20
  -5   7  -2  189.48    7.00
   7  -2  -2  196.58    7.00
   7  -2  -2  198.38    6.10
   2   5   2  196.18    7.20
   5  -7   2  196.48    7.00
   5  -7   2  175.88    6.90
  -7   2   2  186.18    6.70
  -7   2   2  191.58    6.70
   5  -7   2  198.88    7.20
   2   5   2  191.28    7.30
   2   5   2  202.48    7.10
   2   5   2  197.48    8.00
  -3  -5  -2   11.10    2.00
  -3  -5  -2   17.90    2.20
  -5   8  -2   10.10    2.00
  -3  -5  -2   15.90    2.20
   8  -3  -2   15.10    1.10
   8  -3  -2   12.90    1.10
   8  -3  -2   11.90    1.80
   8  -3  -2   14.50    1.40
  -5   8  -2   14.00    1.90
   8  -3  -2   10.70    1.60
  -5   8  -2   10.80    1.80
  -5   8  -2   15.60    2.60
   3   5   2   10.90    2.50
  -8   3   2   12.80    1.40
   5  -8   2   16.00    1.90
   3   5   2   13.70    2.10
   5  -8   2   11.50    1.80
   3   5   2   10.80    1.90
  -8   3   2   10.80    1.40
  -5   9  -2   39.80    3.40
  -4  -5  -2   45.10    3.50
  -5   9  -2   36.50    3.60
  -5   9  -2   46.00    4.20
   9  -4  -2   40.20    1.90
   9  -4  -2   39.90    1.90
   9  -4  -2   36.60    1.90
   9  -4  -2   41.80    2.70
  -5   9  -2   35.10    4.20
   9  -4  -2   40.60    1.80
  -4  -5  -2   38.90    3.70
   5  -9   2   37.60    3.80
   4   5   2   38.90    4.50
  -9   4   2   39.90    2.90
   5  -9   2   48.00    3.60
   4   5   2   37.90    3.50
   4   5   2   39.80    3.90
  -9   4   2   43.30    2.40
  -5  10  -2   12.10    2.60
  -5  -5  -2   14.70    2.40
  -5  10  -2   12.10    3.10
  -5  10  -2   15.70    2.70
   5   5   2   14.80    3.30
   5   5   2   16.80    3.30
 -10   5   2   15.50    1.90
   5   5   2   15.90    2.30
 -10   5   2   13.50    2.00
  -5  11  -2   42.40    5.30
  -5  11  -2   44.10    5.00
  -6  -5  -2   37.60    3.80
  -5  11  -2   35.70    4.90
   5 -11   2   35.80    5.00
   6   5   2   37.90    4.00
 -11   6   2   38.30    2.60
   6   5   2   39.30    5.30
 -11   6   2   36.80    3.50
  -6  -4  -2   51.49    3.60
  -4  10  -2   47.50    5.10
  -4  10  -2   47.70    4.50
  -4  10  -2   55.69    4.70
   6   4   2   46.80    4.90
   6   4   2   43.50    3.40
 -10   6   2   41.40    3.40
   6   4   2   45.90    4.90
 -10   6   2   49.00    2.90
  -3   9  -2   14.80    2.90
  -3   9  -2    7.30    2.30
  -3   9  -2    9.30    2.80
  -6  -3  -2   11.70    2.00
  -6  -3  -2   10.70    1.80
   9  -6  -2    9.10    2.10
  -6  -3  -2   10.70    2.10
  -3   9  -2   11.00    2.30
   9  -6  -2    9.80    1.50
   3  -9   2   11.60    2.30
   6   3   2   12.90    2.40
  -9   6   2   10.50    1.50
   6   3   2   12.10    1.60
   6   3   2    9.20    2.60
  -9   6   2    9.70    1.50
  -9   6   2    9.80    1.70
   8  -6  -2  121.19    4.70
  -2   8  -2  120.49    5.80
  -2   8  -2  121.99    5.50
  -6  -2  -2  124.19    5.10
   8  -6  -2  114.69    4.90
  -2   8  -2  126.39    5.60
  -6  -2  -2  113.09    5.00
  -6  -2  -2  112.29    4.20
  -2   8  -2  120.99    5.80
   6   2   2  112.79    5.20
  -8   6   2  112.09    4.70
   2  -8   2  130.09    5.60
  -8   6   2  112.99    4.60
   6   2   2  110.89    4.20
   6   2   2  111.09    5.70
   2  -8   2  121.99    5.40
  -6  -1  -2   66.79    3.40
   7  -6  -2   68.99    3.20
  -6  -1  -2   61.99    3.70
  -1   7  -2   64.29    3.50
  -1   7  -2   72.79    4.40
  -1   7  -2   65.59    4.20
   7  -6  -2   68.89    3.40
   7  -6  -2   66.99    2.50
  -1   7  -2   68.39    4.00
   1  -7   2   72.09    3.80
  -7   6   2   69.49    3.30
   6   1   2   74.19    4.00
   6   1   2   73.59    3.60
  -7   6   2   69.39    3.30
   6   1   2   70.19    2.40
   0   6  -2  406.46   13.60
   6  -6  -2  408.46   13.50
   0   6  -2  385.16   13.50
   6  -6  -2  395.36   13.30
  -6   0  -2  405.86   13.40
   0   6  -2  399.96   13.60
  -6   0  -2  413.76   13.40
   0   6  -2  391.26   14.40
  -6   0  -2  391.96   14.00
   6  -6  -2  401.86   13.10
  -6   6   2  412.66   13.50
   0  -6   2  390.66   13.60
   6   0   2  409.36   13.40
  -6   6   2  397.36   13.10
  -6   6   2  411.56   13.30
  -6   6   2  410.66   13.40
   0  -6   2  421.16   13.70
   6   0   2  404.96   14.00
   1   5  -2  518.95   16.70
   5  -6  -2  475.75   16.40
   1   5  -2  516.65   16.70
   1   5  -2  501.55   16.40
   5  -6  -2  507.15   16.30
  -6   1  -2  506.15   16.50
   5  -6  -2  514.05   16.50
   1   5  -2  513.25   17.70
  -6   1  -2  520.25   17.10
   5  -6  -2  520.15   17.00
  -6   1  -2  490.25   16.50
   6  -1   2  493.75   16.40
   6  -1   2  523.45   17.10
  -5   6   2  499.05   16.60
  -1  -5   2  521.05   16.40
  -1  -5   2  481.55   17.50
  -5   6   2  512.35   16.30
  -5   6   2  508.15   17.00
  -1  -5   2  502.15   16.70
  -1  -5   2  496.45   16.70
  -5   6   2  522.65   16.60
   4  -6  -2 2354.36   73.89
   2   4  -2 2210.38   68.99
  -6   2  -2 2220.08   70.69
   2   4  -2 2237.98   70.79
   4  -6  -2 2290.87   69.09
   4  -6  -2 2215.38   70.79
   2   4  -2 2358.36   70.89
   2   4  -2 2260.17   74.29
   4  -6  -2 2289.37   70.79
  -6   2  -2 2121.99   70.69
  -4   6   2 2191.58   69.09
  -2  -4   2 2296.37   70.89
  -4   6   2 2236.68   70.89
  -4   6   2 2270.77   70.79
   6  -2   2 2218.98   73.79
  -4   6   2 2196.58   74.09
  -2  -4   2 2309.07   74.29
  -2  -4   2 2401.46   69.09
   6  -2   2 2154.38   70.59
  -2  -4   2 2207.28   70.89
   3  -6  -2  138.69    5.30
  -6   3  -2  132.79    5.00
   3  -6  -2  133.29    5.10
  -6   3  -2  137.59    4.30
   3   3  -2  128.19    4.90
   3  -6  -2  132.19    5.00
  -6   3  -2  128.09    5.00
   3   3  -2  138.39    5.10
   3   3  -2  134.49    5.80
   3   3  -2  131.79    5.10
   3  -6  -2  139.29    5.30
  -3   6   2  130.39    5.40
  -3  -3   2  140.39    5.50
  -3   6   2  141.99    5.20
   6  -3   2  127.79    4.80
  -3   6   2  133.89    5.30
  -3  -3   2  135.99    5.10
  -3   6   2  137.49    5.50
  -3  -3   2  142.99    5.00
   6  -3   2  142.49    4.40
  -6   4  -2 2165.98   70.59
  -6   4  -2 2244.68   68.99
   2  -6  -2 2357.66   73.99
   4   2  -2 2276.47   70.59
   2  -6  -2 2292.97   70.79
   2  -6  -2 2301.27   69.09
   2  -6  -2 2267.07   70.79
   4   2  -2 2161.68   70.59
   4   2  -2 2201.38   74.09
   4   2  -2 2271.67   68.69
   6  -4   2 2293.47   70.59
  -4  -2   2 2136.69   70.59
  -2   6   2 2220.58   69.09
  -4  -2   2 2191.48   70.59
   6  -4   2 2231.98   68.69
  -4  -2   2 2347.86   74.09
  -2   6   2 2239.08   73.99
   6  -4   2 2208.98   70.59
  -4  -2   2 2310.57   68.69
  -2   6   2 2247.78   70.79
  -2   6   2 2256.47   70.79
   5   1  -2  526.55   15.80
   5   1  -2  473.15   16.30
   1  -6  -2  505.35   16.40
  -6   5  -2  493.25   16.50
   1  -6  -2  512.35   16.70
   5   1  -2  521.25   17.50
   1  -6  -2  479.15   17.40
   5   1  -2  502.25   16.40
   1  -6  -2  516.65   16.70
   6  -5   2  505.95   16.50
  -1   6   2  495.35   16.50
  -1   6   2  509.85   16.70
  -5  -1   2  501.15   16.40
   6  -5   2  520.55   16.00
  -5  -1   2  512.75   17.30
   6  -5   2  486.45   16.40
  -5  -1   2  515.75   16.40
  -1   6   2  525.15   16.80
  -1   6   2  507.85   17.60
   6   0  -2  417.86   12.70
  -6   6  -2  407.76   13.70
   6   0  -2  406.86   12.70
  -6   6  -2  416.06   13.30
   0  -6  -2  419.16   13.80
   6   0  -2  415.36   14.30
   6   0  -2  410.56   13.40
  -6   0   2  398.06   13.40
  -6   0   2  398.86   13.40
  -6   0   2  413.86   14.20
   0   6   2  401.76   13.60
   0   6   2  404.46   14.70
   6  -6   2  408.36   13.60
   6  -6   2  405.76   13.30
   0   6   2  403.96   13.70
  -6   7  -2   71.29    3.70
  -6   7  -2   69.89    2.80
  -1  -6  -2   72.29    3.90
  -1  -6  -2   72.79    3.80
  -6   7  -2   68.09    3.70
   7  -1  -2   69.89    3.50
   6  -7   2   56.59    2.80
  -7   1   2   68.19    3.10
   1   6   2   65.49    4.00
   1   6   2   64.99    4.60
  -7   1   2   70.39    3.00
   6  -7   2   57.49    3.60
   6  -7   2   72.59    3.50
   1   6   2   63.39    3.40
  -2  -6  -2  110.89    5.30
  -6   8  -2  112.19    5.40
  -6   8  -2  115.39    5.20
   8  -2  -2  113.39    4.90
  -6   8  -2  116.79    5.30
  -2  -6  -2  121.49    5.50
   8  -2  -2  108.79    4.80
   2   6   2  119.69    6.20
   6  -8   2  115.89    4.80
  -8   2   2  122.49    4.60
   6  -8   2  119.69    5.10
  -8   2   2  121.49    4.60
   2   6   2  126.39    5.50
   2   6   2  117.69    5.40
   9  -3  -2   10.20    1.50
  -3  -6  -2   10.40    2.10
  -6   9  -2   10.20    2.00
  -6   9  -2    7.10    2.40
   9  -3  -2   11.80    1.70
  -6   9  -2    5.90    2.50
  -6   9  -2    9.60    2.00
   9  -3  -2    9.10    1.60
  -3  -6  -2   10.40    2.60
  -9   3   2   12.20    1.60
  -9   3   2   10.70    1.30
   6  -9   2   12.00    2.20
   6  -9   2    9.30    2.20
   3   6   2   13.90    3.20
   3   6   2    8.20    2.30
   3   6   2   10.30    2.40
  -6  10  -2   44.30    3.80
  -6  10  -2   49.00    4.30
  -4  -6  -2   53.19    4.10
  -6  10  -2   48.80    4.90
   4   6   2   46.10    4.80
   6 -10   2   49.40    4.30
   4   6   2   49.99    4.20
 -10   4   2   47.50    3.40
 -10   4   2   48.60    2.80
   4   6   2   48.90    5.20
  -6  11  -2   36.40    5.20
  -5  -6  -2   41.90    4.10
  -6  11  -2   46.50    4.70
  -6  11  -2   37.60    4.60
   5   6   2   46.80    5.50
 -11   5   2   38.30    2.70
 -11   5   2   37.50    3.60
   5   6   2   38.90    4.50
  -6  12  -2    1.10    3.50
  -6  -6  -2   -1.60    2.20
  -6  12  -2    8.70    3.40
  -6  12  -2    2.50    3.40
 -12   6   2   -0.20    1.10
   6   6   2   -1.00    2.90
   6   6   2    3.50    3.70
  -6  13  -2    5.30    4.00
  -7  -6  -2    6.50    3.00
  -6  13  -2    1.20    4.20
 -13   7   2    0.90    1.40
   7   6   2    0.10    4.10
  -5  12  -2    4.40    3.30
  -7  -5  -2    4.70    2.20
  -5  12  -2    4.10    3.90
  -5  12  -2    8.60    3.70
 -12   7   2    4.10    1.30
   7   5   2    9.40    3.80
  -4  11  -2   15.00    3.10
  -4  11  -2   15.30    3.70
  -7  -4  -2   18.10    2.50
  -4  11  -2   13.60    3.30
   4 -11   2   16.40    3.50
   7   4   2   17.30    2.20
   7   4   2   16.10    3.60
 -11   7   2   14.00    2.40
 -11   7   2   11.50    1.70
  -3  10  -2   27.50    3.40
  -3  10  -2   23.00    3.30
  -3  10  -2   32.10    3.90
  -7  -3  -2   25.10    3.10
 -10   7   2   24.20    2.40
   3 -10   2   25.00    3.10
   7   3   2   27.00    3.50
 -10   7   2   22.40    3.30
 -10   7   2   24.30    2.70
   9  -7  -2   73.09    3.70
  -2   9  -2   59.79    5.00
  -7  -2  -2   72.39    3.90
  -2   9  -2   70.99    5.10
  -2   9  -2   76.19    5.20
  -2   9  -2   71.59    4.80
   9  -7  -2   63.79    4.70
  -9   7   2   70.49    3.60
   2  -9   2   70.49    4.50
   7   2   2   78.49    4.60
   7   2   2   68.69    4.80
  -9   7   2   70.19    3.60
   7   2   2   70.79    2.70
  -1   8  -2   89.39    5.00
  -7  -1  -2   89.39    4.40
  -7  -1  -2   87.39    4.20
   8  -7  -2   87.29    4.00
  -1   8  -2   80.49    4.70
  -1   8  -2   94.79    5.40
  -1   8  -2   87.69    5.20
   8  -7  -2   85.49    4.70
   7   1   2   97.59    4.60
   1  -8   2   95.69    5.00
  -8   7   2   96.79    4.20
   1  -8   2   97.99    4.90
   7   1   2   95.89    4.90
  -8   7   2   96.99    4.20
  -7   0  -2  476.85   15.80
   0   7  -2  457.75   16.00
   7  -7  -2  469.95   15.70
   0   7  -2  486.35   17.10
   0   7  -2  486.85   16.00
  -7   0  -2  476.75   15.80
   7  -7  -2  478.75   15.60
   7  -7  -2  478.75   15.80
  -7   0  -2  463.75   16.50
  -7   7   2  474.45   15.80
  -7   7   2  481.05   15.80
   0  -7   2  487.25   16.20
   7   0   2  472.25   16.50
  -7   7   2  461.95   15.40
   0  -7   2  472.85   16.10
   6  -7  -2    5.10    1.20
  -7   1  -2    4.10    1.40
  -7   1  -2    8.30    1.50
   1   6  -2    8.70    2.30
   1   6  -2    3.00    1.10
   1   6  -2    4.80    1.60
   1   6  -2    6.80    2.20
   6  -7  -2    7.50    1.40
  -7   1  -2    6.40    1.40
  -6   7   2    6.30    1.80
  -6   7   2    5.90    1.30
  -6   7   2    7.80    1.50
  -1  -6   2    4.10    1.60
  -1  -6   2    4.30    1.40
   7  -1   2    6.30    1.50
  -6   7   2    8.60    1.20
   5  -7  -2  287.17   10.10
   2   5  -2  297.17   10.00
   2   5  -2  289.97   10.00
   2   5  -2  278.97    9.80
  -7   2  -2  293.37    9.80
   5  -7  -2  290.67    9.90
   2   5  -2  294.77   10.90
  -7   2  -2  286.97    9.80
  -2  -5   2  273.57    9.80
   7  -2   2  280.57    9.80
  -2  -5   2  291.17   10.00
  -2  -5   2  279.47   10.00
  -5   7   2  286.47   10.00
  -5   7   2  282.17   10.10
  -5   7   2  284.87   10.00
   3   4  -2  181.38    6.70
   4  -7  -2  176.18    6.60
   3   4  -2  185.78    7.50
   4  -7  -2  166.48    6.40
   4  -7  -2  171.18    6.70
   3   4  -2  174.98    6.60
  -7   3  -2  171.58    6.40
  -7   3  -2  176.98    6.50
   3   4  -2  177.98    6.50
   7  -3   2  183.28    6.00
  -4   7   2  180.58    6.90
  -3  -4   2  185.58    6.50
  -3  -4   2  183.28    6.70
  -4   7   2  184.48    7.00
  -4   7   2  188.48    6.80
  -3  -4   2  187.78    6.70
  -4   7   2  188.68    6.70
  -7   4  -2  179.68    6.50
  -7   4  -2  178.98    6.50
  -7   4  -2  187.68    5.80
   3  -7  -2  182.78    6.60
   4   3  -2  181.18    6.40
   4   3  -2  169.48    6.50
   4   3  -2  191.58    7.40
   3  -7  -2  193.78    6.80
   3  -7  -2  180.88    6.90
   7  -4   2  175.98    5.80
  -3   7   2  179.88    6.90
   7  -4   2  174.88    6.40
  -4  -3   2  171.88    6.60
  -3   7   2  168.28    7.10
  -3   7   2  181.58    6.70
  -4  -3   2  175.48    6.30
  -3   7   2  170.58    7.00
   2  -7  -2  282.87   10.00
  -7   5  -2  278.17    9.90
   5   2  -2  286.87   10.70
  -7   5  -2  282.57    9.30
   5   2  -2  287.47    9.80
   2  -7  -2  291.87   10.10
   5   2  -2  286.77    9.40
   2  -7  -2  327.07   10.90
  -5  -2   2  299.77    9.40
  -2   7   2  281.67   10.20
  -2   7   2  280.97   10.70
  -2   7   2  281.17   10.00
   7  -5   2  287.57    9.40
  -5  -2   2  280.07    9.80
   7  -5   2  284.67    9.90
  -5  -2   2  273.07   10.50
  -5  -2   2  287.87    9.80
  -2   7   2  301.57   10.20
  -7   6  -2    4.70    1.30
   6   1  -2    6.80    1.40
   6   1  -2    8.60    1.90
  -7   6  -2    5.50    1.40
   6   1  -2    6.60    1.10
   1  -7  -2    8.40    1.60
  -6  -1   2    7.40    1.30
  -1   7   2    9.40    1.90
  -6  -1   2    4.40    1.20
  -6  -1   2    4.30    1.50
  -1   7   2    5.10    2.30
  -1   7   2    6.10    1.40
   7  -6   2    6.10    1.60
  -1   7   2    3.60    2.00
   7  -6   2    6.00    1.40
  -7   7  -2  457.55   15.80
  -7   7  -2  480.05   15.40
   7   0  -2  468.85   14.50
   0  -7  -2  465.45   16.00
   7   0  -2  472.15   14.60
   0  -7  -2  475.75   16.10
   7   0  -2  485.75   16.50
   0   7   2  478.35   15.80
  -7   0   2  480.15   15.50
  -7   0   2  468.15   15.50
   0   7   2  481.05   17.10
   0   7   2  468.05   16.00
   0   7   2  472.05   16.00
   7  -7   2  452.05   15.40
   7  -7   2  476.65   15.80
  -1  -7  -2   99.59    5.20
  -7   8  -2   98.59    3.60
  -7   8  -2   99.49    4.70
  -7   8  -2   96.59    4.60
   8  -1  -2   98.39    4.60
  -1  -7  -2   97.29    4.90
   1   7   2   94.69    5.10
  -8   1   2   92.89    4.00
   7  -8   2   90.39    4.50
   1   7   2   94.09    5.70
  -8   1   2   88.19    4.00
   1   7   2   86.09    5.10
  -7   9  -2   74.89    3.60
   9  -2  -2   72.39    4.20
  -7   9  -2   77.79    4.30
  -7   9  -2   72.19    4.70
  -2  -7  -2   72.89    4.60
   9  -2  -2   73.79    3.80
  -2  -7  -2   69.79    5.00
  -9   2   2   68.39    3.70
   7  -9   2   73.89    4.40
   2   7   2   65.39    5.30
   2   7   2   66.79    4.90
   7  -9   2   71.49    3.60
   2   7   2   70.09    5.00
  -9   2   2   72.39    3.40
  -3  -7  -2   24.80    2.90
  -7  10  -2   29.90    3.00
  -7  10  -2   27.80    3.50
  -7  10  -2   31.70    3.80
   7 -10   2   27.60    4.00
   3   7   2   30.60    3.30
 -10   3   2   24.70    2.20
   3   7   2   34.20    4.80
   3   7   2   31.20    4.70
 -10   3   2   21.80    3.00
  -7  11  -2   15.10    3.30
  -7  11  -2   16.20    2.80
  -4  -7  -2   18.70    3.10
  -7  11  -2   18.00    2.70
 -11   4   2   16.60    2.10
   4   7   2   18.70    3.20
   4   7   2   15.40    3.70
 -11   4   2   11.80    2.40
  -7  12  -2    7.30    3.60
  -7  12  -2    7.10    3.10
  -5  -7  -2    3.20    2.50
   5   7   2    7.60    3.50
   5   7   2    9.70    3.90
 -12   5   2    7.30    1.40
  -6  -7  -2    1.40    3.10
  -7  13  -2    1.30    3.90
  -7  13  -2    2.60    3.80
 -13   6   2    2.00    1.30
   6   7   2    5.50    4.10
  -5  13  -2   12.60    4.90
  -8  -5  -2   12.30    2.70
  -5  13  -2   13.10    4.40
  -5  13  -2    9.80    4.50
   8   5   2    8.20    4.70
 -13   8   2    8.60    1.70
  -4  12  -2   21.00    4.40
  -8  -4  -2   30.20    3.70
  -4  12  -2   30.90    4.70
  -4  12  -2   27.40    4.50
   8   4   2   21.40    4.30
 -12   8   2   26.30    2.70
  -8  -3  -2   25.60    3.30
  -3  11  -2   33.90    4.10
  -3  11  -2   29.30    4.10
  -3  11  -2   30.50    4.20
   8   3   2   24.80    3.90
   3 -11   2   26.10    3.70
 -11   8   2   29.80    2.80
 -11   8   2   29.00    3.40
  -2  10  -2   74.79    5.60
  -2  10  -2   63.79    5.60
  -2  10  -2   78.49    5.60
  -8  -2  -2   81.19    4.30
 -10   8   2   62.69    3.70
   8   2   2   65.79    5.30
   2 -10   2   75.59    5.30
 -10   8   2   73.79    4.10
  -8  -1  -2    0.00    2.00
  -8  -1  -2    1.60    1.40
  -1   9  -2   -1.70    2.60
  -1   9  -2    1.00    2.30
  -1   9  -2   -1.20    2.50
   8   1   2    0.90    2.20
  -9   8   2    2.40    1.40
   8   1   2   -0.20    2.30
   1  -9   2    1.60    2.10
  -9   8   2    3.70    1.80
   0   8  -2   24.40    3.10
   0   8  -2   31.80    3.80
  -8   0  -2   25.10    3.10
   8  -8  -2   29.30    2.90
  -8   0  -2   26.40    2.70
  -8   0  -2   20.90    2.90
   0   8  -2   29.70    4.20
   8   0   2   24.90    3.20
   0  -8   2   31.70    4.00
  -8   8   2   27.30    2.70
   0  -8   2   24.80    3.50
  -8   8   2   29.00    3.20
   1   7  -2   19.90    2.70
   1   7  -2   20.30    3.10
  -8   1  -2   23.30    2.30
  -8   1  -2   24.30    2.90
  -8   1  -2   19.10    2.70
   7  -8  -2   22.60    2.60
   7  -8  -2   19.90    2.10
   1   7  -2   22.60    3.10
  -1  -7   2   22.10    3.10
   8  -1   2   18.40    2.60
  -7   8   2   22.30    2.60
  -7   8   2   20.70    2.40
  -7   8   2   20.70    1.90
  -7   8   2   18.90    2.50
  -1  -7   2   21.10    3.20
   2   6  -2   88.09    4.90
   6  -8  -2   90.79    4.30
   2   6  -2   91.79    5.40
  -8   2  -2   92.19    4.20
   2   6  -2   89.99    4.60
  -8   2  -2   97.69    4.10
   6  -8  -2   87.09    4.10
   8  -2   2   88.89    3.80
  -2  -6   2   91.09    4.60
  -6   8   2   92.59    4.10
  -6   8   2   91.19    4.70
  -6   8   2   93.39    4.40
  -2  -6   2   96.09    4.60
  -8   3  -2  202.68    7.60
   3   5  -2  208.98    8.00
   3   5  -2  215.38    7.90
   5  -8  -2  200.68    8.00
   5  -8  -2  208.28    7.80
  -8   3  -2  202.88    7.60
   3   5  -2  211.58    8.80
   8  -3   2  215.98    7.20
  -5   8   2  214.38    8.00
   8  -3   2  215.58    7.20
  -3  -5   2  226.38    8.00
  -3  -5   2  218.28    8.00
  -5   8   2  217.88    8.10
  -5   8   2  220.98    8.00
  -5   8   2  214.48    7.90
  -8   4  -2  361.56   12.10
   4   4  -2  360.36   11.90
   4  -8  -2  365.56   12.30
   4  -8  -2  335.07   12.60
  -8   4  -2  349.47   12.00
   4   4  -2  350.46   12.20
   4   4  -2  357.66   13.20
  -4   8   2  370.96   12.40
  -4  -4   2  341.87   11.80
  -4   8   2  348.37   12.40
  -4  -4   2  361.96   12.20
  -4   8   2  364.76   12.40
   8  -4   2  361.86   12.00
  -4   8   2  356.86   12.80
  -4  -4   2  354.76   12.20
  -8   5  -2  218.88    7.80
   5   3  -2  223.18    8.80
  -8   5  -2  222.68    7.00
   5   3  -2  217.38    7.90
  -8   5  -2  216.38    7.80
   5   3  -2  221.28    7.60
   3  -8  -2  221.28    8.10
  -3   8   2  222.08    8.20
   8  -5   2  212.08    7.80
   8  -5   2  209.28    7.10
  -3   8   2  207.78    8.20
  -3   8   2  214.18    8.10
  -5  -3   2  206.58    7.80
  -5  -3   2  219.58    7.60
  -5  -3   2  209.08    7.80
  -3   8   2  213.18    8.50
   6   2  -2   94.79    5.00
  -8   6  -2   86.19    3.70
   6   2  -2   93.19    4.40
  -8   6  -2   93.69    4.20
   2  -8  -2   95.49    4.60
  -2   8   2   93.09    4.50
   8  -6   2   91.99    4.20
  -2   8   2   86.99    5.10
  -2   8   2   95.79    4.80
  -6  -2   2   94.79    4.10
  -2   8   2   88.39    5.20
   8  -6   2   84.69    4.00
  -6  -2   2   94.99    4.10
   7   1  -2   19.60    2.70
  -8   7  -2   21.20    2.50
   7   1  -2   19.50    1.70
   7   1  -2   21.30    1.80
  -8   7  -2   18.50    2.40
   1  -8  -2   22.50    3.30
   7   1  -2   23.20    3.30
   1  -8  -2   18.60    2.40
  -1   8   2   24.10    2.90
   8  -7   2   20.00    2.50
  -1   8   2   20.40    3.00
  -1   8   2   21.90    3.00
  -7  -1   2   18.70    2.40
  -7  -1   2   19.80    2.20
   8  -7   2   22.50    2.50
  -1   8   2   22.00    3.30
   8   0  -2   22.00    3.40
   0  -8  -2   20.60    2.80
  -8   8  -2   27.20    3.00
   0  -8  -2   27.20    3.60
  -8   8  -2   22.80    3.10
  -8   0   2   25.20    2.60
   0   8   2   29.70    3.70
  -8   0   2   29.80    2.30
   0   8   2   29.80    3.30
   8  -8   2   22.60    3.00
   0   8   2   28.30    3.50
   0   8   2   31.20    3.90
  -1  -8  -2    3.00    2.30
  -8   9  -2    0.80    1.60
  -8   9  -2    2.20    2.20
   9  -1  -2    0.00    1.90
   1   8   2    0.20    2.40
   8  -9   2    1.90    2.00
   1   8   2   -2.00    2.60
  -9   1   2    0.00    1.10
   1   8   2    2.20    2.80
  10  -2  -2   63.89    4.10
  -2  -8  -2   67.99    5.00
  -8  10  -2   70.29    4.50
  -8  10  -2   72.49    5.20
 -10   2   2   69.09    4.00
   2   8   2   67.79    5.90
   2   8   2   74.89    5.60
 -10   2   2   67.99    3.40
   2   8   2   60.09    6.10
  -3  -8  -2   25.10    3.50
  -8  11  -2   28.50    3.40
  -8  11  -2   24.00    3.60
   3   8   2   35.90    5.30
 -11   3   2   30.20    2.40
 -11   3   2   31.20    3.50
   3   8   2   39.50    5.90
  -8  12  -2   25.80    4.20
  -4  -8  -2   21.30    3.20
  -8  12  -2   24.20    3.50
   4   8   2   30.50    4.50
 -12   4   2   25.30    2.40
   4   8   2   26.50    4.10
  -5  -8  -2    9.30    3.60
  -8  13  -2    9.80    3.80
  -8  13  -2    9.50    4.40
   5   8   2   17.50    4.70
   5   8   2    6.30    4.50
 -13   5   2    6.60    1.40
  -4  13  -2    5.20    4.10
  -4  13  -2    1.10    5.20
  -9  -4  -2    5.10    2.50
  -4  13  -2    7.60    5.30
   9   4   2    5.20    5.10
 -13   9   2    1.60    1.40
  -9  -3  -2   13.30    2.30
  -3  12  -2   14.30    4.20
  -3  12  -2   15.50    4.70
  -3  12  -2   14.90    4.40
 -12   9   2   15.20    2.00
   9   3   2   13.80    4.40
  -2  11  -2   10.00    3.60
  -9  -2  -2    9.20    2.10
  -2  11  -2   16.00    4.10
  -2  11  -2    9.30    3.70
   9   2   2    8.20    3.60
 -11   9   2   10.30    1.70
 -11   9   2   15.10    2.80
   2 -11   2   10.50    3.60
  -1  10  -2   22.10    3.50
  -1  10  -2   22.70    3.70
  -9  -1  -2   22.90    2.90
  -1  10  -2   25.50    4.00
   1 -10   2   28.30    3.80
 -10   9   2   28.70    2.90
   9   1   2   29.30    3.50
 -10   9   2   26.00    3.80
   0   9  -2   27.40    3.70
   0   9  -2   26.70    3.60
   0   9  -2   33.80    4.60
  -9   0  -2   30.10    2.90
  -9   9   2   32.00    3.00
   0  -9   2   33.30    4.30
   9   0   2   34.60    3.90
  -9   9   2   30.40    3.70
   1   8  -2   19.50    3.40
  -9   1  -2   16.60    2.40
   1   8  -2   18.20    2.80
   1   8  -2   17.90    3.00
  -9   1  -2   17.90    2.50
   8  -9  -2   23.10    3.30
  -1  -8   2   19.80    2.70
   9  -1   2   21.40    3.00
  -8   9   2   18.20    2.00
  -8   9   2   19.50    2.80
  -8   9   2   18.00    2.50
   2   7  -2  133.89    6.20
  -9   2  -2  130.69    5.30
   2   7  -2  130.19    6.80
  -9   2  -2  119.89    5.50
   2   7  -2  122.29    6.20
   7  -9  -2  126.49    5.60
   7  -9  -2  121.09    5.50
  -7   9   2  122.89    5.60
  -7   9   2  127.39    5.30
   9  -2   2  115.89    5.30
  -2  -7   2  130.29    6.30
  -7   9   2  124.79    6.00
  -2  -7   2  137.79    6.00
   6  -9  -2   40.40    3.60
   6  -9  -2   42.30    3.30
   3   6  -2   41.20    3.90
  -9   3  -2   43.20    2.80
  -9   3  -2   40.80    3.20
   3   6  -2   40.00    4.50
   3   6  -2   44.90    3.80
   9  -3   2   42.40    2.10
  -6   9   2   40.40    3.70
   9  -3   2   41.60    2.20
  -3  -6   2   40.90    3.40
  -6   9   2   39.70    3.40
  -6   9   2   41.30    3.20
  -3  -6   2   38.20    3.80
  -6   9   2   37.70    3.90
  -9   4  -2  115.59    5.10
  -9   4  -2  118.99    4.90
   4   5  -2  110.09    5.50
   5  -9  -2  115.09    5.40
   4   5  -2  116.99    6.30
   4   5  -2  117.29    5.40
  -5   9   2  125.69    6.00
  -5   9   2  115.89    5.60
  -4  -5   2  121.19    5.30
   9  -4   2  115.59    5.10
  -5   9   2  119.19    5.50
  -4  -5   2  113.29    5.50
  -5   9   2  119.49    5.50
   5   4  -2  117.79    6.20
  -9   5  -2  117.69    5.10
   4  -9  -2  124.99    5.40
   5   4  -2  111.39    5.40
   5   4  -2  118.29    5.10
  -9   5  -2  119.89    4.90
  -4   9   2  120.99    5.60
  -5  -4   2  109.89    5.30
  -4   9   2  121.09    5.90
  -4   9   2  115.49    5.70
   9  -5   2   98.89    5.00
  -4   9   2  122.29    5.80
  -5  -4   2  117.89    5.10
   9  -5   2  111.29    3.90
   6   3  -2   39.10    3.50
  -9   6  -2   42.80    2.90
  -9   6  -2   38.50    3.40
   3  -9  -2   40.20    3.40
   6   3  -2   39.50    3.00
  -9   6  -2   40.30    2.40
   6   3  -2   39.30    4.30
  -3   9   2   37.20    4.10
   9  -6   2   36.70    2.80
  -3   9   2   41.80    4.00
  -3   9   2   38.10    4.20
  -6  -3   2   41.90    2.90
  -6  -3   2   41.30    3.20
  -3   9   2   42.80    3.70
   9  -6   2   42.00    3.30
   2  -9  -2  132.29    6.20
   7   2  -2  104.29    5.60
   7   2  -2  124.59    6.30
  -9   7  -2  125.19    5.30
  -9   7  -2  122.69    4.90
   9  -7   2  115.99    5.50
  -2   9   2  117.79    6.20
  -7  -2   2  124.29    5.30
  -2   9   2  125.09    6.50
  -2   9   2  124.19    6.50
   9  -7   2  123.49    5.50
  -7  -2   2  131.39    5.30
  -2   9   2  139.39    6.30
  -9   8  -2   19.60    2.30
   8   1  -2   19.40    2.90
  -9   8  -2   18.70    2.20
   1  -9  -2   18.80    2.80
  -8  -1   2   23.50    2.40
  -1   9   2   20.50    3.00
   9  -8   2   23.30    2.60
  -1   9   2   19.30    3.30
  -8  -1   2   22.40    2.90
  -1   9   2   16.30    3.00
   9   0  -2   32.10    3.90
  -9   9  -2   34.80    3.50
  -9   9  -2   30.30    3.70
   0  -9  -2   38.30    4.40
   0   9   2   30.70    3.60
  -9   0   2   28.30    2.50
   0   9   2   25.30    3.30
   0   9   2   29.10    3.80
  -9  10  -2   24.40    3.30
  -1  -9  -2   27.30    3.60
  -9  10  -2   27.70    3.60
  10  -1  -2   23.90    3.00
   1   9   2   20.10    3.80
   1   9   2   27.10    4.00
 -10   1   2   23.40    2.40
   1   9   2   24.30    3.60
 -10   1   2   27.90    3.50
  -9  11  -2    7.20    3.40
  -2  -9  -2   15.80    3.50
  -9  11  -2   13.60    2.70
 -11   2   2   15.70    2.20
   2   9   2   16.60    4.20
   2   9   2   12.40    3.60
  -9  12  -2   10.40    4.00
  -3  -9  -2   12.90    3.70
  -9  12  -2   13.60    3.40
   3   9   2   17.90    4.20
   3   9   2   13.70    4.10
 -12   3   2   11.10    1.60
  -4  -9  -2    6.60    3.90
  -9  13  -2    0.40    2.90
  -9  13  -2    1.70    4.50
   4   9   2    1.50    4.70
 -13   4   2   -1.40    1.30
   4   9   2    6.70    4.40
  -2  12  -2   16.60    4.70
 -10  -2  -2   18.20    2.60
  -2  12  -2   20.20    4.50
 -12  10   2   20.30    2.90
  10   2   2   15.00    4.70
  -1  11  -2   11.60    4.00
 -10  -1  -2    4.30    1.70
  -1  11  -2    9.10    3.90
 -11  10   2    8.10    3.10
 -11  10   2    7.30    1.90
   1 -11   2    9.10    4.00
  10   1   2    5.70    3.60
   0  10  -2   38.30    4.60
   0  10  -2   45.60    6.10
   0  10  -2   39.90    5.50
 -10   0  -2   40.00    3.30
 -10  10   2   40.50    4.70
  10   0   2   31.70    4.70
   0 -10   2   41.40    5.60
 -10  10   2   39.80    3.50
 -10   1  -2    3.60    1.60
   1   9  -2    5.50    3.20
   1   9  -2    1.60    3.10
   1   9  -2    5.40    3.40
  -9  10   2    1.70    1.80
  -9  10   2    6.70    2.70
  10  -1   2    0.80    2.40
  -1  -9   2    7.10    2.70
 -10   2  -2   18.40    2.50
   2   8  -2   19.60    3.40
   2   8  -2   13.80    3.20
  -2  -8   2   17.80    2.90
  10  -2   2   15.00    2.10
  -8  10   2   16.00    2.80
  -8  10   2   18.60    2.50
  -8  10   2   18.40    2.70
 -10   3  -2   29.00    3.60
 -10   3  -2   33.40    2.80
   3   7  -2   35.90    4.90
   3   7  -2   29.80    3.40
   3   7  -2   35.60    4.80
  10  -3   2   30.30    2.10
  -3  -7   2   35.30    3.60
  -7  10   2   27.50    3.20
  -7  10   2   36.90    3.70
  -7  10   2   35.00    3.40
   4   6  -2    8.20    2.40
   4   6  -2    8.60    2.90
   6 -10  -2    6.50    2.30
 -10   4  -2    7.00    1.50
 -10   4  -2    4.60    2.00
   4   6  -2    4.70    2.50
  -6  10   2    7.60    2.30
  -4  -6   2    7.80    2.10
  -6  10   2    4.10    2.50
  -6  10   2    6.70    2.10
 -10   5  -2   54.89    4.20
   5   5  -2   71.59    5.30
   5   5  -2   61.49    5.00
   5 -10  -2   64.09    4.40
 -10   5  -2   64.69    3.60
   5   5  -2   67.09    4.40
  -5  -5   2   67.59    4.10
  -5  10   2   66.89    4.70
  -5  10   2   72.49    4.70
  -5  10   2   68.09    5.10
   6   4  -2    7.10    2.00
   6   4  -2    8.90    2.80
 -10   6  -2    7.20    2.10
   4 -10  -2    6.10    2.40
 -10   6  -2    8.20    1.50
  -4  10   2    5.70    2.70
  -4  10   2    7.90    2.20
  -4  10   2    7.30    2.60
  -6  -4   2    5.60    1.60
 -10   7  -2   22.50    2.80
   7   3  -2   31.10    3.00
   3 -10  -2   34.60    4.50
 -10   7  -2   34.20    2.60
   7   3  -2   31.10    4.40
 -10   7  -2   36.70    2.90
  -3  10   2   34.60    4.80
  -7  -3   2   29.30    2.90
  -3  10   2   33.20    4.30
  -3  10   2   35.10    4.70
   8   2  -2   14.00    1.60
 -10   8  -2   20.10    2.90
   2 -10  -2   12.20    3.10
 -10   8  -2   15.30    2.20
   8   2  -2   13.20    3.10
  -2  10   2   21.90    3.70
  -2  10   2   13.60    3.10
  -2  10   2   17.30    3.00
  -8  -2   2   16.80    2.50
 -10   9  -2    3.00    1.90
 -10   9  -2    3.20    2.30
   9   1  -2   -0.70    2.70
   1 -10  -2    7.40    2.90
  -1  10   2    6.30    3.30
  -1  10   2    3.40    3.00
  -1  10   2    5.50    3.30
  -9  -1   2    2.30    1.40
  10   0  -2   31.70    3.90
 -10  10  -2   41.70    3.90
   0 -10  -2   37.70    5.50
 -10  10  -2   35.00    4.50
 -10   0   2   39.50    3.00
   0  10   2   42.60    5.70
   0  10   2   31.10    4.40
   0  10   2   43.70    6.00
 -10  11  -2    8.30    3.50
  -1 -10  -2    5.40    3.50
 -10  11  -2    6.80    2.30
 -11   1   2    7.80    1.60
   1  10   2   10.40    3.90
   1  10   2   10.40    3.80
 -10  12  -2   15.50    3.10
  -2 -10  -2   17.00    4.50
 -10  12  -2   21.80    4.40
 -12   2   2   17.00    2.10
   2  10   2   17.40    4.60
   2  10   2   28.10    4.80
  -1  12  -2   10.80    4.70
  -1  12  -2    6.70    4.50
 -12  11   2    2.20    2.00
 -11   0  -2    1.20    1.50
   0  11  -2    2.80    3.90
   0  11  -2    1.20    4.20
 -11  11   2   -1.00    1.90
   0 -11   2    4.40    4.10
 -11  11   2    0.70    3.50
 -11   1  -2    4.70    1.60
   1  10  -2    0.20    3.70
   1  10  -2    2.50    3.40
 -10  11   2    4.80    3.20
  -1 -10   2    6.70    3.20
 -10  11   2    7.10    2.10
   2   9  -2    0.30    3.50
 -11   2  -2    2.10    1.40
   2   9  -2   -2.40    3.30
  -9  11   2    3.20    3.00
  -9  11   2    2.90    1.90
  -2  -9   2    3.80    2.80
   3   8  -2    2.10    3.10
 -11   3  -2    1.30    1.30
   3   8  -2    1.10    3.10
  -3  -8   2    4.60    2.70
  -8  11   2    1.10    2.90
  -8  11   2    1.70    1.90
 -11   4  -2   16.10    2.40
   4   7  -2   12.80    3.50
   4   7  -2   14.40    3.20
  -7  11   2    9.30    3.10
  -7  11   2   16.50    2.90
  -4  -7   2   16.40    2.80
  -7  11   2   14.80    2.50
   5   6  -2   26.10    3.90
   5   6  -2   23.20    3.20
 -11   5  -2   24.10    2.70
  -6  11   2   23.20    3.20
  -5  -6   2   22.20    3.40
  -6  11   2   15.10    3.50
  -6  11   2   23.20    2.90
   6   5  -2   25.70    3.90
 -11   6  -2   25.30    2.70
   6   5  -2   23.10    3.00
  -6  -5   2   21.50    3.10
  -5  11   2   23.90    3.80
  -5  11   2   20.20    2.90
  -5  11   2   23.00    3.60
 -11   7  -2   12.40    1.80
   7   4  -2   14.20    2.40
   7   4  -2   11.00    3.20
  -4  11   2   16.50    3.50
  -4  11   2   18.50    3.60
  -7  -4   2   11.20    2.00
  -4  11   2   16.70    3.00
   3 -11  -2    3.50    3.30
 -11   8  -2    1.40    1.60
   8   3  -2    4.80    3.20
  -3  11   2    1.30    3.30
  -8  -3   2    1.50    1.60
  -3  11   2    1.70    3.30
  -3  11   2    0.50    2.90
   2 -11  -2    2.50    3.40
 -11   9  -2   -0.50    1.50
   9   2  -2    1.70    3.20
  -2  11   2    5.00    3.50
  -2  11   2    2.60    3.50
  -2  11   2    1.50    3.40
  -9  -2   2   -0.40    1.30
   1 -11  -2    4.20    3.80
 -11  10  -2    6.10    2.90
 -11  10  -2    5.10    2.00
  10   1  -2    0.50    3.50
  -1  11   2    4.50    3.70
  -1  11   2    5.00    4.40
 -10  -1   2    1.80    1.40
  -1  11   2    4.70    3.80
 -11  11  -2    2.20    3.50
 -11  11  -2    1.60    2.00
   0 -11  -2   -3.50    4.10
   0  11   2    4.90    4.00
   0  11   2    3.40    3.90
 -11   0   2    0.30    1.30
 -11  12  -2    8.10    4.80
 -11  12  -2    6.20    2.40
   1  11   2    3.40    4.70
 -12   1   2    3.10    1.30
   1  11   2   10.00    4.10
   1  11  -2    2.50    4.70
 -12   1  -2    0.80    1.40
   1  11  -2    9.50    4.30
 -11  12   2    2.80    4.40
 -11  12   2    0.10    2.00
  -1 -11   2    1.10    4.30
   2  10  -2    9.90    4.00
   2  10  -2    4.30    4.40
 -12   2  -2    9.90    1.70
 -10  12   2    3.70    2.30
 -10  12   2   10.30    4.00
  -2 -10   2    7.60    3.80
 -12   3  -2    1.50    1.40
   3   9  -2    6.90    4.10
   3   9  -2    1.50    3.60
  -3  -9   2    2.20    3.00
  -9  12   2    3.50    2.20
  -9  12   2    5.30    3.60
 -12   4  -2    1.60    1.30
   4   8  -2   -6.40    3.30
   4   8  -2    7.40    3.90
  -8  12   2    4.30    3.50
  -8  12   2    5.10    2.70
  -4  -8   2    4.30    2.80
   5   7  -2   -0.40    3.30
   5   7  -2    2.80    3.50
 -12   5  -2    4.00    1.40
  -7  12   2    2.70    3.30
  -5  -7   2    2.90    2.20
  -7  12   2   -1.70    3.40
  -7  12   2    3.70    2.90
   6   6  -2    4.90    3.30
   6   6  -2   -3.00    3.30
 -12   6  -2    2.20    1.40
  -6  12   2    5.90    3.40
  -6  -6   2    4.40    2.00
  -6  12   2    2.90    3.40
  -6  12   2    0.60    2.50
   7   5  -2   -2.30    3.30
 -12   7  -2    4.00    1.50
  -5  12   2    0.10    3.30
  -5  12   2    4.20    3.00
  -7  -5   2   -2.70    1.60
  -5  12   2    4.50    3.70
 -12   8  -2    0.80    1.50
   8   4  -2    0.40    3.50
  -4  12   2    6.70    3.70
  -8  -4   2    2.20    1.60
  -4  12   2    0.20    3.50
  -4  12   2    9.10    4.00
 -12   9  -2   -1.40    1.60
   9   3  -2   -6.10    3.80
  -3  12   2   -2.00    3.30
  -3  12   2   -1.20    3.80
  -3  12   2    7.80    4.10
  -9  -3   2    3.10    1.60
 -12  10  -2    8.80    2.10
  10   2  -2    6.20    4.40
  -2  12   2    8.50    5.00
 -10  -2   2   10.20    1.80
  -2  12   2    2.60    4.00
  -2  12   2   12.10    4.70
 -12  11  -2   -1.70    1.80
  -1  12   2   -2.10    4.70
  -1  12   2   -0.20    4.30
 -11  -1   2    3.20    1.40
   4   9  -2   14.50    4.10
   4   9  -2   12.30    5.20
 -13   4  -2    7.50    1.50
  -4  -9   2   10.50    3.60
  -9  13   2    9.60    3.00
  -9  13   2   16.20    4.70
   5   8  -2    7.60    4.20
 -13   5  -2    2.90    1.50
   5   8  -2    5.30    4.70
  -8  13   2    1.90    2.90
  -5  -8   2    6.00    2.70
  -8  13   2    8.40    4.40
 -13   6  -2    6.20    1.60
   6   7  -2    2.20    3.90
  -6  -7   2   11.10    2.80
  -7  13   2    1.00    4.00
  -7  13   2    6.80    3.50
   7   6  -2    5.70    4.10
 -13   7  -2    7.50    1.60
  -6  13   2   11.30    3.70
  -6  13   2    9.50    4.30
  -7  -6   2    1.50    2.00
  -6  13   2   12.40    4.90
 -13   8  -2    3.70    1.60
   8   5  -2    3.60    4.40
  -8  -5   2    6.60    2.00
  -5  13   2    9.30    4.40
  -5  13   2    9.90    4.50
  -5  13   2    6.50    4.90
 -13   9  -2    6.60    1.90
   9   4  -2    4.60    4.90
  -9  -4   2   10.60    2.00
  -4  13   2   12.90    5.00
  -4  13   2   12.40    5.50
  -4  13   2   15.20    4.50
   0   1  -3 6848.01  230.68
   0  -1   3 7440.86  215.18
   0  -1   3 6344.77  220.38
   1   0   3 7386.16  220.78
  -1   1   3 7163.38  214.78
   1   0  -3 6480.75  228.68
   0  -1  -3 7244.77  213.18
   0  -1  -3 6938.61  218.78
   0  -1  -3 7313.87  229.08
   0   1   3 6923.51  213.08
  -1  -1  -3  674.63   20.30
   2  -1  -3  664.13   20.30
   2  -1  -3  660.73   21.80
  -1   2  -3  678.73   20.90
  -1   2  -3  646.54   20.90
  -1  -1  -3  667.83   21.90
  -1   2  -3  654.03   21.80
  -1  -1  -3  670.53   20.90
  -1   2  -3  680.23   20.40
  -1  -1  -3  637.74   20.90
   1   1   3  631.04   20.90
   1  -2   3  681.93   20.90
   1  -2   3  669.33   20.90
  -2   1   3  655.43   20.40
   1  -2   3  681.43   21.80
   1   1   3  673.23   21.90
  -2   1   3  656.43   20.90
   1   1   3  665.33   20.30
   1  -2   3  658.53   20.40
   1   1   3  639.24   20.90
  -2   1   3  664.53   21.90
   3  -2  -3 1245.38   40.00
   3  -2  -3 1252.27   38.20
  -1   3  -3 1243.98   40.20
   3  -2  -3 1285.47   37.30
  -2  -1  -3 1249.77   37.50
  -1   3  -3 1237.98   38.10
  -2  -1  -3 1227.58   38.10
  -2  -1  -3 1230.28   39.80
   3  -2  -3 1246.18   38.20
  -1   3  -3 1187.38   38.10
  -2  -1  -3 1213.68   38.10
  -1   3  -3 1245.38   37.20
   1  -3   3 1167.08   39.80
   1  -3   3 1174.98   38.10
   2   1   3 1199.28   39.80
   2   1   3 1134.09   38.00
  -3   2   3 1166.38   37.10
   1  -3   3 1165.68   38.10
  -3   2   3 1139.99   38.40
   2   1   3 1198.88   37.40
  -3   2   3 1186.98   40.20
   1  -3   3 1210.18   37.20
   0   2  -3 3510.05  114.79
  -2   0  -3 3760.22  110.99
  -2   0  -3 3560.74  119.79
  -2   0  -3 3645.84  115.29
  -2   0  -3 3684.93  115.19
   2  -2  -3 3809.22  112.19
   0   2  -3 3599.44  120.69
   0   2  -3 3781.82  115.29
   0   2  -3 3596.74  112.59
   2  -2  -3 3630.34  114.39
   2  -2  -3 3691.83  119.79
  -2   2   3 3655.73  119.79
   0  -2   3 3717.53  115.39
   0  -2   3 3654.73  114.89
   2   0   3 3729.33  120.19
   2   0   3 3682.23  110.99
   2   0   3 3573.14  114.79
  -2   2   3 3645.44  111.89
   0  -2   3 3583.74  119.89
  -2   2   3 3566.94  114.49
   2   0   3 3450.15  114.69
  -2   2   3 3615.74  114.59
   1   1  -3 6468.05  196.58
  -2   1  -3 6416.06  197.08
   1  -2  -3 6246.27  196.68
   1   1  -3 6141.49  206.18
   1  -2  -3 6674.53  192.08
   1  -2  -3 6153.08  205.68
   1   1  -3 5946.60  191.68
   1   1  -3 6250.88  196.48
   1  -2  -3 6309.37  196.68
   2  -1   3 6356.46  204.78
  -1   2   3 6239.78  196.78
  -1   2   3 6162.88  191.88
  -1  -1   3 6469.15  206.28
  -1  -1   3 6511.35  191.88
  -1   2   3 6055.09  205.68
   2  -1   3 6176.68  196.68
  -1  -1   3 6046.90  196.48
  -1  -1   3 6224.78  196.58
   2   0  -3 3900.41  114.89
  -2   2  -3 3727.43  120.19
   2   0  -3 3719.43  114.89
  -2   2  -3 3657.63  120.09
  -2   2  -3 3605.14  115.99
   0  -2  -3 3441.86  115.49
   2   0  -3 3507.65  120.79
   0  -2  -3 3595.54  115.49
  -2   2  -3 3659.83  112.79
   0  -2  -3 3833.22  112.99
   2   0  -3 3741.83  112.59
   0   2   3 3814.32  113.09
   0   2   3 3729.43  121.49
   2  -2   3 3787.72  112.79
   2  -2   3 3699.63  116.09
   0   2   3 3479.15  115.39
   2  -2   3 3759.52  115.99
   0   2   3 3464.45  115.59
  -2   0   3 3548.55  114.89
  -2   0   3 3674.33  114.99
  -2   3  -3 1152.08   40.30
  -2   3  -3 1165.28   38.10
   3  -1  -3 1183.38   37.00
   3  -1  -3 1176.18   39.90
   3  -1  -3 1164.58   39.90
  -1  -2  -3 1217.28   39.90
  -2   3  -3 1205.58   37.20
  -1  -2  -3 1214.98   38.10
  -1  -2  -3 1205.08   38.10
   3  -1  -3 1206.18   38.20
  -2   3  -3 1174.88   38.10
   2  -3   3 1268.07   38.20
  -3   1   3 1199.18   38.30
   1   2   3 1250.17   40.00
   2  -3   3 1217.98   37.20
   2  -3   3 1237.88   38.20
   1   2   3 1233.28   38.20
   1   2   3 1238.18   38.10
   1   2   3 1232.38   37.60
   2  -3   3 1246.58   39.80
  -3   1   3 1249.38   38.20
  -2  -2  -3  357.56   11.30
  -2  -2  -3  341.27   11.80
   4  -2  -3  351.26   10.70
  -2  -2  -3  354.16   10.80
  -2   4  -3  338.27   11.70
  -2  -2  -3  341.67   11.20
   4  -2  -3  343.77   11.50
   4  -2  -3  352.16   10.90
  -2   4  -3  346.67   11.30
   4  -2  -3  355.06   10.90
  -2   4  -3  326.67   11.30
   2  -4   3  324.67   11.30
   2  -4   3  353.26   11.10
  -4   2   3  335.07   10.70
   2   2   3  334.57   10.80
   2  -4   3  348.67   11.70
   2   2   3  355.86   11.30
   2  -4   3  338.97   11.30
   2   2   3  314.07   11.80
   2   2   3  346.97   11.20
   5  -3  -3 1398.46   45.80
  -3  -2  -3 1441.66   42.80
  -3  -2  -3 1417.36   44.20
   5  -3  -3 1434.76   42.80
  -2   5  -3 1428.66   44.30
  -3  -2  -3 1473.65   46.30
   5  -3  -3 1388.26   43.80
  -2   5  -3 1373.76   44.20
   5  -3  -3 1413.66   43.80
  -3  -2  -3 1334.57   44.20
  -2   5  -3 1384.16   43.20
  -5   3   3 1374.16   42.80
   2  -5   3 1323.87   44.20
   2  -5   3 1434.86   46.10
   3   2   3 1427.06   44.20
   3   2   3 1418.86   44.20
  -5   3   3 1294.27   44.00
   2  -5   3 1444.26   43.20
   2  -5   3 1426.56   44.20
   3   2   3 1371.46   46.20
   3   2   3 1365.76   42.80
   4  -3  -3  571.04   18.20
  -1   4  -3  570.94   18.50
   4  -3  -3  577.64   18.20
  -1   4  -3  512.65   19.30
  -1   4  -3  492.75   18.10
   4  -3  -3  584.74   19.00
   4  -3  -3  588.44   17.90
  -3  -1  -3  582.44   19.30
  -3  -1  -3  589.44   18.50
  -3  -1  -3  580.24   18.50
  -3  -1  -3  571.64   17.70
  -1   4  -3  547.75   18.50
   3   1   3  602.24   18.40
   1  -4   3  586.44   18.10
   3   1   3  597.34   19.30
  -4   3   3  593.54   19.00
  -4   3   3  574.24   17.90
   1  -4   3  604.84   18.60
   1  -4   3  621.24   19.40
  -4   3   3  548.35   18.30
   3   1   3  568.94   18.50
   3   1   3  598.54   17.70
   1  -4   3  582.94   18.50
   3  -3  -3 2917.91   94.19
   0   3  -3 2808.22   90.89
   3  -3  -3 3026.20   88.39
   3  -3  -3 2852.61   90.49
   0   3  -3 2823.22   95.49
   0   3  -3 2813.72   88.89
  -3   0  -3 2934.51   87.29
  -3   0  -3 2921.01   90.79
   3  -3  -3 2815.32   90.59
   0   3  -3 2761.62   90.79
  -3   0  -3 2782.82   90.79
  -3   0  -3 2916.91   94.79
   0  -3   3 2958.80   88.59
   0  -3   3 2900.11   90.89
  -3   3   3 2857.51   94.59
   3   0   3 2867.51   90.69
  -3   3   3 2828.82   90.79
   3   0   3 2876.61   94.99
  -3   3   3 2786.32   90.39
   0  -3   3 2875.71   94.29
   3   0   3 2874.11   87.19
   3   0   3 2840.12   90.89
   0  -3   3 2801.82   90.99
  -3   3   3 2859.31   88.39
   2  -3  -3 2298.37   74.49
   2  -3  -3 2295.07   69.19
   1   2  -3 2224.88   71.59
   2  -3  -3 2254.77   71.39
  -3   1  -3 2332.67   68.69
   1   2  -3 2313.67   75.29
  -3   1  -3 2126.29   71.59
  -3   1  -3 2289.77   74.29
   2  -3  -3 2340.37   71.59
   1   2  -3 2298.07   70.09
   1   2  -3 2288.37   71.09
  -3   1  -3 2197.08   70.99
  -3   1  -3 2134.39   68.59
  -1  -2   3 2341.77   74.79
  -2   3   3 2249.97   74.79
  -2   3   3 2181.98   69.19
  -1  -2   3 2136.89   71.69
   3  -1   3 2306.57   71.59
  -2   3   3 2192.18   71.59
   3  -1   3 2273.07   74.19
  -2   3   3 2167.28   71.79
  -1  -2   3 2346.97   69.89
   1  -3  -3 2311.37   72.19
  -3   2  -3 2283.47   69.69
   2   1  -3 2255.17   75.49
  -3   2  -3 2019.00   73.99
  -3   2  -3 2199.68   72.09
   1  -3  -3 2377.36   69.99
   1  -3  -3 2286.87   71.89
   2   1  -3 2318.27   71.89
   1  -3  -3 2326.97   75.19
   2   1  -3 2294.47   71.69
   2   1  -3 2245.98   70.09
  -1   3   3 2191.58   71.19
  -1   3   3 2312.97   70.49
  -2  -1   3 2280.27   69.49
  -2  -1   3 2263.97   71.79
  -1   3   3 2318.37   71.99
  -2  -1   3 2223.88   74.79
  -2  -1   3 2294.37   71.99
  -1   3   3 2069.29   74.29
   3  -2   3 2366.46   71.99
   3  -2   3 2329.77   69.79
   0  -3  -3 2981.90   88.19
   3   0  -3 2835.22   87.79
   0  -3  -3 2897.31   90.89
   0  -3  -3 2924.81   94.49
  -3   3  -3 2732.23   87.69
  -3   3  -3 2826.62   90.79
   3   0  -3 2954.40   89.79
  -3   3  -3 2855.71   93.59
   3   0  -3 2882.41   89.69
   3   0  -3 2894.61   94.99
   3  -3   3 2824.02   87.39
   0   3   3 2757.02   87.49
   0   3   3 2900.41   90.59
  -3   0   3 2833.82   89.89
   3  -3   3 2892.01   89.99
   0   3   3 2827.32   90.89
   3  -3   3 2853.11   90.79
   0   3   3 2726.53   94.99
  -3   0   3 2795.52   89.99
  -3   4  -3  584.24   19.40
  -1  -3  -3  587.24   18.80
   4  -1  -3  595.54   18.00
  -3   4  -3  594.94   18.30
  -1  -3  -3  612.44   18.30
   4  -1  -3  597.94   19.50
  -1  -3  -3  617.14   18.80
  -3   4  -3  594.14   18.80
  -1  -3  -3  607.74   19.70
   4  -1  -3  621.54   18.40
  -3   4  -3  571.74   18.80
   1   3   3  551.14   18.80
   1   3   3  565.24   18.20
   1   3   3  553.04   18.70
  -4   1   3  573.34   18.40
   3  -4   3  554.84   18.30
   3  -4   3  557.14   18.70
   3  -4   3  576.84   19.30
   3  -4   3  586.24   18.70
  -3   5  -3 1381.36   45.90
  -2  -3  -3 1411.26   44.10
   5  -2  -3 1387.06   42.50
  -3   5  -3 1330.87   44.10
  -2  -3  -3 1459.55   42.80
  -3   5  -3 1306.67   43.00
  -2  -3  -3 1443.86   46.10
   5  -2  -3 1415.66   43.60
   5  -2  -3 1393.26   45.90
  -2  -3  -3 1369.96   44.00
   5  -2  -3 1410.16   45.70
  -3   5  -3 1382.26   44.10
   3  -5   3 1375.56   44.10
   2   3   3 1424.36   44.00
   2   3   3 1429.16   42.80
  -5   2   3 1364.46   43.80
   3  -5   3 1409.16   44.10
   3  -5   3 1428.86   45.80
  -5   2   3 1317.97   44.10
   2   3   3 1410.26   44.10
   2   3   3 1344.67   46.10
   3  -5   3 1463.75   43.00
  -3   6  -3    5.70    1.30
  -3  -3  -3    7.50    1.20
   6  -3  -3    5.60    0.90
   6  -3  -3    5.90    0.80
   6  -3  -3    4.90    0.50
  -3  -3  -3    2.60    1.10
  -3   6  -3    2.90    1.40
   6  -3  -3    4.00    0.80
  -3   6  -3    3.90    1.30
   6  -3  -3    6.20    0.90
  -3   6  -3    2.40    1.60
  -3  -3  -3    2.40    1.30
   3   3   3    5.40    1.90
  -6   3   3    4.70    0.80
  -6   3   3    5.60    0.80
   3   3   3    4.40    0.90
  -6   3   3    7.10    0.90
   3  -6   3    3.60    1.40
   3   3   3    3.90    1.20
   3  -6   3    5.40    1.10
   3  -6   3    4.30    1.20
   7  -4  -3  341.87   11.10
  -4  -3  -3  337.17   11.00
  -4  -3  -3  327.37   11.60
  -3   7  -3  335.27   11.70
   7  -4  -3  343.37   10.90
  -3   7  -3  334.47   12.20
   7  -4  -3  342.67   11.40
  -3   7  -3  336.87   11.80
   7  -4  -3  335.27   11.40
  -4  -3  -3  343.47   11.60
  -3   7  -3  331.77   11.80
   4   3   3  338.67   11.50
   4   3   3  355.06   12.50
  -7   4   3  341.77   11.20
   4   3   3  348.37   11.70
   3  -7   3  352.76   12.10
  -7   4   3  339.37   10.80
   3  -7   3  342.27   11.70
   3  -7   3  343.27   11.70
  -7   4   3  340.67   11.20
   6  -4  -3  333.27   10.20
  -2   6  -3  329.77   10.80
  -4  -2  -3  315.87   11.20
  -2   6  -3  310.07   11.30
  -4  -2  -3  333.27   10.70
  -2   6  -3  327.57   10.80
  -2   6  -3  319.57   10.80
   6  -4  -3  318.67   10.50
  -4  -2  -3  310.37   10.70
  -4  -2  -3  322.67   10.10
   6  -4  -3  330.87   10.30
   6  -4  -3  308.67   10.20
  -6   4   3  299.77   10.30
  -6   4   3  306.87   10.10
   4   2   3  303.87   11.30
   2  -6   3  307.17   11.10
   2  -6   3  310.17   10.70
   2  -6   3  299.87   10.70
   2  -6   3  296.77   10.60
   4   2   3  306.87   10.00
   4   2   3  309.67   10.50
   4   2   3  315.57   10.70
   5  -4  -3  426.76   13.30
  -4  -1  -3  401.46   13.70
  -1   5  -3  419.86   13.80
  -4  -1  -3  422.16   13.00
   5  -4  -3  431.86   13.50
   5  -4  -3  435.16   13.40
  -4  -1  -3  431.86   13.70
  -1   5  -3  421.06   13.70
  -1   5  -3  414.96   14.50
   5  -4  -3  428.76   13.90
  -1   5  -3  427.76   13.80
  -4  -1  -3  410.46   14.30
   4   1   3  426.06   13.70
   4   1   3  406.46   13.60
  -5   4   3  400.06   13.50
   4   1   3  413.66   12.90
  -5   4   3  422.96   13.90
   4   1   3  409.86   14.40
   1  -5   3  405.26   13.50
   1  -5   3  414.66   13.80
   1  -5   3  423.76   14.40
   1  -5   3  421.86   13.80
  -5   4   3  401.56   13.20
   4  -4  -3  784.02   24.20
   4  -4  -3  793.92   25.20
  -4   0  -3  757.12   24.30
   0   4  -3  722.43   24.40
   0   4  -3  779.62   24.40
   4  -4  -3  808.62   23.70
  -4   0  -3  764.12   24.30
   0   4  -3  767.42   25.70
   0   4  -3  718.03   23.90
  -4   0  -3  784.12   25.40
   4  -4  -3  751.02   24.20
   4   0   3  769.12   25.40
   0  -4   3  759.72   24.40
  -4   4   3  766.12   24.20
   0  -4   3  760.52   23.90
  -4   4   3  764.12   25.20
   4   0   3  798.62   24.40
   0  -4   3  718.03   24.40
  -4   4   3  744.73   24.20
   0  -4   3  786.32   25.60
   4   0   3  763.82   24.30
  -4   4   3  745.63   23.70
   1   3  -3  377.36   12.40
   3  -4  -3  337.07   12.20
   1   3  -3  337.77   13.10
  -4   1  -3  382.56   12.70
   1   3  -3  377.46   12.40
  -4   1  -3  377.76   12.40
   1   3  -3  384.96   12.20
   3  -4  -3  395.66   12.80
   3  -4  -3  381.66   12.30
   3  -4  -3  391.56   12.10
   4  -1   3  393.16   12.70
  -1  -3   3  382.16   12.10
  -1  -3   3  399.36   12.40
  -3   4   3  380.16   12.30
  -3   4   3  386.56   12.80
   4  -1   3  386.36   12.30
  -1  -3   3  377.46   12.40
  -3   4   3  369.86   12.20
  -1  -3   3  397.46   13.10
   2   2  -3  140.39    4.70
   2  -4  -3  129.89    4.80
   2  -4  -3  137.79    4.80
   2  -4  -3  131.39    4.80
  -4   2  -3  136.19    4.80
   2  -4  -3  143.99    5.10
   2   2  -3  155.38    4.90
   2   2  -3  129.99    4.70
  -4   2  -3  138.19    4.40
  -4   2  -3  135.79    4.60
   4  -2   3  126.19    4.60
   4  -2   3  146.69    4.80
  -2  -2   3  130.19    4.80
  -2   4   3  134.89    4.90
   4  -2   3  143.19    4.40
  -2  -2   3  141.39    4.70
  -2   4   3  136.49    5.10
   3   1  -3  370.56   12.40
   1  -4  -3  373.16   12.60
  -4   3  -3  395.76   12.10
   1  -4  -3  402.96   12.40
   1  -4  -3  390.46   12.60
   1  -4  -3  403.86   13.30
   3   1  -3  388.86   13.30
   3   1  -3  410.66   12.40
   3   1  -3  389.16   12.20
  -4   3  -3  371.86   12.60
   4  -3   3  402.36   12.60
  -1   4   3  365.96   13.30
  -3  -1   3  421.26   12.20
  -1   4   3  393.46   12.60
  -3  -1   3  352.96   12.40
   4  -3   3  383.86   12.10
  -3  -1   3  393.96   13.20
   4  -3   3  393.86   12.50
  -3  -1   3  361.56   12.40
  -1   4   3  374.36   12.60
   4   0  -3  771.82   23.70
   0  -4  -3  745.73   24.60
   0  -4  -3  737.23   24.60
  -4   4  -3  779.32   23.90
   4   0  -3  786.22   24.30
   4   0  -3  793.52   24.40
   0  -4  -3  769.22   25.80
   4   0  -3  788.42   25.70
  -4   4  -3  789.72   25.30
   0  -4  -3  795.52   24.10
   4  -4   3  768.42   23.90
   0   4   3  773.42   25.90
   4  -4   3  782.32   24.60
   0   4   3  756.72   24.10
   0   4   3  749.82   24.70
  -4   0   3  767.32   24.40
  -4   0   3  763.72   24.40
   4  -4   3  755.12   24.60
   0   4   3  792.32   24.70
  -4   5  -3  425.06   13.50
  -1  -4  -3  424.26   13.50
  -1  -4  -3  403.36   13.80
  -1  -4  -3  424.46   13.80
   5  -1  -3  416.26   13.00
  -4   5  -3  422.86   14.00
  -4   5  -3  421.76   13.80
   5  -1  -3  422.76   13.30
   5  -1  -3  410.56   13.00
   5  -1  -3  416.26   14.20
  -4   5  -3  418.76   13.80
  -1  -4  -3  394.96   14.50
   4  -5   3  438.06   13.80
  -5   1   3  415.76   13.40
   4  -5   3  426.56   14.00
  -5   1   3  407.96   13.40
   4  -5   3  431.76   13.50
   1   4   3  403.36   13.50
   1   4   3  422.76   13.80
   1   4   3  425.96   14.70
   1   4   3  410.26   13.70
   4  -5   3  429.06   13.80
  -4   6  -3  301.77   10.70
  -2  -4  -3  299.67   11.10
  -4   6  -3  286.77   10.50
   6  -2  -3  309.57   10.60
  -2  -4  -3  301.57   10.20
   6  -2  -3  322.87    9.70
  -4   6  -3  308.47   10.60
   6  -2  -3  296.57    9.90
  -2  -4  -3  308.27   10.60
  -4   6  -3  303.07   10.60
   6  -2  -3  306.17   10.60
  -2  -4  -3  302.97   10.50
   2   4   3  315.97   10.50
   2   4   3  302.27   11.30
   2   4   3  306.97   10.30
  -6   2   3  323.77   10.10
   4  -6   3  307.57   10.50
   4  -6   3  324.87   10.70
   4  -6   3  342.37   10.50
   4  -6   3  313.07   10.50
  -6   2   3  309.47   10.10
   2   4   3  306.57   10.60
  -4   7  -3  337.37   11.70
  -3  -4  -3  336.17   11.60
  -3  -4  -3  342.07   11.10
   7  -3  -3  348.77   10.70
   7  -3  -3  345.47   11.50
   7  -3  -3  346.77   11.00
  -4   7  -3  327.97   11.60
   7  -3  -3  341.67   11.50
  -4   7  -3  348.97   11.70
  -4   7  -3  334.67   11.90
  -3  -4  -3  340.57   11.60
  -7   3   3  335.37   11.10
   4  -7   3  329.57   11.50
   3   4   3  332.07   12.40
   3   4   3  345.87   11.70
   4  -7   3  334.57   11.80
   3   4   3  330.57   11.20
   3   4   3  331.47   11.40
   4  -7   3  337.77   11.60
  -7   3   3  333.47   11.00
   8  -4  -3  106.79    4.10
  -4  -4  -3  120.89    5.00
  -4   8  -3  116.49    5.20
   8  -4  -3  108.09    4.10
  -4   8  -3  106.69    5.10
  -4   8  -3  116.99    5.30
  -4  -4  -3  104.19    4.60
   8  -4  -3  111.99    4.10
   8  -4  -3  109.39    4.10
  -4   8  -3  112.89    5.50
  -4  -4  -3   96.59    4.80
   4   4   3  114.39    4.70
   4  -8   3  114.79    5.00
  -8   4   3  112.99    4.30
   4  -8   3   98.39    5.00
   4   4   3  108.89    5.00
   4   4   3  120.99    5.90
   4  -8   3  108.89    4.80
   9  -5  -3   28.30    2.70
  -5  -4  -3   30.90    3.00
   9  -5  -3   29.90    2.30
  -4   9  -3   33.10    4.00
  -4   9  -3   27.10    3.40
  -4   9  -3   27.50    3.90
  -4   9  -3   36.00    3.70
  -5  -4  -3   22.00    3.20
  -5  -4  -3   30.80    3.40
  -9   5   3   31.30    2.20
   4  -9   3   34.60    3.50
   5   4   3   29.10    2.80
   5   4   3   34.00    4.10
  -9   5   3   30.60    2.50
   5   4   3   32.70    3.60
  -3   8  -3   19.60    2.60
   8  -5  -3   24.00    2.30
  -3   8  -3   20.40    3.10
  -3   8  -3   23.40    3.10
  -5  -3  -3   25.40    2.60
  -5  -3  -3   20.40    2.70
  -3   8  -3   24.20    3.10
  -5  -3  -3   19.90    2.30
   8  -5  -3   24.10    1.80
   3  -8   3   21.40    2.60
  -8   5   3   16.70    2.00
   5   3   3   21.90    3.40
   5   3   3   23.00    2.80
  -8   5   3   21.50    1.80
  -8   5   3   19.80    1.90
   3  -8   3   21.90    3.00
  -5  -2  -3  125.49    5.10
  -5  -2  -3  121.29    4.50
   7  -5  -3  127.39    4.50
  -2   7  -3  126.49    5.40
   7  -5  -3  131.69    4.60
   7  -5  -3  122.99    4.70
  -5  -2  -3  125.69    5.10
  -2   7  -3  127.19    5.30
   7  -5  -3  128.09    4.50
  -5  -2  -3  116.09    5.30
  -2   7  -3  124.59    5.80
  -2   7  -3  124.79    5.70
   5   2   3  132.29    5.80
  -7   5   3  132.39    4.70
   5   2   3  132.69    5.20
   2  -7   3  133.79    5.40
   2  -7   3  112.99    5.40
   5   2   3  127.99    4.40
  -7   5   3  129.69    4.80
   2  -7   3  134.89    5.30
  -1   6  -3   96.89    4.70
   6  -5  -3   92.59    3.80
  -1   6  -3  103.39    4.30
  -5  -1  -3   92.99    4.10
   6  -5  -3  102.79    3.80
  -5  -1  -3   92.49    4.40
  -5  -1  -3  101.89    3.40
  -1   6  -3   95.99    4.40
   6  -5  -3  109.99    4.10
  -1   6  -3   99.79    4.80
  -5  -1  -3  103.19    4.30
   6  -5  -3   95.39    3.60
   5   1   3  106.99    3.40
  -6   5   3  111.19    4.10
   1  -6   3  104.99    4.60
  -6   5   3  108.69    3.80
  -6   5   3  105.99    4.00
   1  -6   3  105.79    4.50
   5   1   3  104.49    4.60
   5   1   3  109.69    4.30
   1  -6   3  106.59    4.30
   5   1   3   98.49    3.90
   1  -6   3  104.99    4.60
   0   5  -3  759.72   24.70
   5  -5  -3  739.33   23.90
   5  -5  -3  775.32   25.30
   0   5  -3  766.82   26.00
   5  -5  -3  735.73   24.30
   0   5  -3  792.92   24.70
   5  -5  -3  760.32   24.40
  -5   0  -3  785.52   25.60
  -5   0  -3  759.52   24.50
   0   5  -3  763.72   24.20
   5   0   3  781.32   24.50
  -5   5   3  779.12   24.40
   0  -5   3  791.52   25.90
  -5   5   3  750.72   24.50
   0  -5   3  757.62   24.70
   5   0   3  767.22   24.50
   0  -5   3  749.33   24.10
  -5   5   3  763.62   25.30
   5   0   3  769.72   25.60
   0  -5   3  785.92   24.70
  -5   5   3  758.32   23.90
   4  -5  -3   25.80    1.60
   1   4  -3   22.40    1.80
   1   4  -3   22.60    1.50
  -5   1  -3   24.30    1.70
   1   4  -3   23.10    2.60
   4  -5  -3   27.70    2.10
   1   4  -3   27.70    2.40
   4  -5  -3   21.90    1.40
  -5   1  -3   21.00    1.80
   4  -5  -3   26.60    1.70
  -1  -4   3   26.30    2.10
  -4   5   3   26.70    2.20
  -1  -4   3   24.90    2.30
  -1  -4   3   30.10    1.90
  -1  -4   3   28.00    2.00
   5  -1   3   28.40    1.40
  -4   5   3   27.90    1.70
  -4   5   3   26.90    1.70
   5  -1   3   26.30    1.70
  -4   5   3   21.40    1.80
   2   3  -3  490.35   15.90
  -5   2  -3  506.65   16.20
   3  -5  -3  484.65   15.60
   3  -5  -3  519.75   16.60
   2   3  -3  475.75   16.90
  -5   2  -3  497.15   15.90
   3  -5  -3  475.95   15.90
   3  -5  -3  503.85   15.90
   2   3  -3  494.65   15.90
  -2  -3   3  467.25   15.90
  -3   5   3  473.45   15.70
   5  -2   3  509.35   15.80
  -2  -3   3  423.56   15.80
  -2  -3   3  488.15   16.80
  -3   5   3  512.55   16.60
   5  -2   3  506.35   16.20
  -2  -3   3  516.85   15.60
  -3   5   3  503.15   16.00
   2  -5  -3  520.75   16.10
   3   2  -3  509.85   16.20
   2  -5  -3  511.35   16.40
  -5   3  -3  501.75   15.60
   3   2  -3  485.85   16.20
   3   2  -3  496.25   17.30
   3   2  -3  501.05   15.90
   2  -5  -3  527.25   17.10
   2  -5  -3  494.85   16.40
  -5   3  -3  498.35   16.30
  -2   5   3  500.65   17.20
  -3  -2   3  504.05   15.80
  -3  -2   3  517.15   17.30
   5  -3   3  502.55   16.30
  -2   5   3  511.25   16.20
   5  -3   3  505.65   15.60
  -3  -2   3  498.95   16.30
  -2   5   3  492.25   16.40
  -3  -2   3  501.45   16.30
  -2   5   3  515.55   16.40
   1  -5  -3   24.60    1.70
   1  -5  -3   31.10    1.90
  -5   4  -3   24.50    1.80
   4   1  -3   25.90    1.50
  -5   4  -3   23.10    1.70
   4   1  -3   25.80    2.30
   1  -5  -3   26.00    2.20
   1  -5  -3   26.20    2.10
   4   1  -3   26.40    1.30
   4   1  -3   28.20    1.70
  -1   5   3   22.10    2.50
  -4  -1   3   23.20    1.60
  -4  -1   3   23.80    1.50
   5  -4   3   20.20    1.30
  -1   5   3   23.70    1.80
   5  -4   3   20.10    1.70
  -1   5   3   20.70    2.40
   5  -4   3   25.90    1.80
  -4  -1   3   21.60    1.90
   0  -5  -3  777.72   25.60
   0  -5  -3  767.52   24.40
   5   0  -3  736.83   25.40
  -5   5  -3  735.73   24.30
   5   0  -3  757.32   24.00
   5   0  -3  782.32   24.00
  -5   5  -3  747.63   24.80
  -5   5  -3  769.12   23.60
   0  -5  -3  770.62   24.40
   0  -5  -3  774.32   23.80
   5   0  -3  765.82   23.30
   5  -5   3  793.12   23.60
   0   5   3  646.84   24.30
   5  -5   3  770.82   24.30
   0   5   3  747.73   25.70
  -5   0   3  745.63   24.00
  -5   0   3  728.73   24.00
   5  -5   3  757.02   24.30
   0   5   3  794.62   24.40
   0   5   3  767.42   23.90
   6  -1  -3   99.19    3.50
  -1  -5  -3  105.89    4.30
  -1  -5  -3  101.69    4.30
  -5   6  -3  102.69    4.40
  -5   6  -3  110.19    4.30
  -5   6  -3  104.79    3.90
  -1  -5  -3   95.39    4.40
   6  -1  -3  108.99    3.50
   6  -1  -3  109.69    3.50
  -5   6  -3  106.09    4.40
  -1  -5  -3  105.09    4.80
   1   5   3   98.79    4.50
   5  -6   3   92.99    3.80
  -6   1   3  104.19    3.80
   1   5   3   96.89    5.00
  -6   1   3   99.29    3.80
   5  -6   3   96.79    4.10
   5  -6   3   97.09    3.90
   5  -6   3   97.39    4.20
   1   5   3   95.59    4.10
   1   5   3   96.89    4.40
   7  -2  -3  130.89    4.90
   7  -2  -3  129.69    5.00
   7  -2  -3  132.19    4.20
  -5   7  -3  132.59    5.30
  -2  -5  -3  116.79    5.10
   7  -2  -3  132.39    4.20
  -2  -5  -3  128.69    5.40
  -5   7  -3  130.09    5.50
  -2  -5  -3  132.59    5.30
  -5   7  -3  129.79    5.00
  -5   7  -3  127.29    5.30
  -7   2   3  124.59    4.60
   2   5   3  122.69    6.00
  -7   2   3  125.29    4.60
   5  -7   3  120.79    5.10
   5  -7   3  121.29    4.90
   2   5   3  128.69    5.30
   2   5   3  121.59    5.30
   5  -7   3  116.79    4.80
   2   5   3  121.29    5.00
   8  -3  -3   20.90    1.50
  -5   8  -3   21.70    2.60
  -5   8  -3   21.90    2.70
   8  -3  -3   21.00    1.90
  -5   8  -3   22.60    2.80
   8  -3  -3   19.70    2.00
   8  -3  -3   18.90    1.90
   8  -3  -3   21.30    1.60
  -3  -5  -3   21.90    2.90
  -5   8  -3   18.80    2.50
  -3  -5  -3   24.10    2.80
  -3  -5  -3   25.50    2.60
   3   5   3   26.20    3.20
  -8   3   3   20.50    1.70
   5  -8   3   20.90    2.50
   5  -8   3   22.10    2.60
   3   5   3   22.90    3.00
   3   5   3   19.60    2.90
  -5   9  -3   30.60    3.50
  -5   9  -3   31.00    4.00
   9  -4  -3   26.70    1.80
   9  -4  -3   28.00    1.90
   9  -4  -3   24.90    2.10
   9  -4  -3   27.50    2.30
  -5   9  -3   27.30    4.00
   9  -4  -3   29.20    2.00
  -4  -5  -3   35.70    3.70
  -5   9  -3   28.60    3.20
   5  -9   3   31.70    3.30
  -9   4   3   30.00    2.10
   4   5   3   30.00    4.30
   5  -9   3   28.40    3.00
  -9   4   3   28.10    2.40
   4   5   3   34.60    3.70
   4   5   3   33.40    3.30
  -5  10  -3   -1.80    2.20
  -5  10  -3    0.10    2.30
  -5  10  -3   -4.80    2.60
  -5  -5  -3    0.90    1.90
 -10   5   3    1.00    1.40
   5 -10   3   -1.40    2.20
   5   5   3   -0.50    2.80
   5   5   3    1.10    1.90
 -10   5   3    1.30    1.00
   5   5   3    0.80    2.80
  -6  -5  -3    9.10    2.20
  -5  11  -3   11.50    3.10
  -5  11  -3   11.60    3.50
  -5  11  -3   12.10    2.90
 -11   6   3   10.10    2.00
 -11   6   3   10.10    1.40
   5 -11   3   10.50    3.20
   6   5   3   12.70    2.40
   6   5   3   14.70    3.60
  -4  10  -3   14.10    3.20
  -4  10  -3   16.50    3.00
  -4  10  -3   16.60    2.70
  -6  -4  -3   18.10    2.50
   6   4   3   17.40    3.00
   6   4   3   18.70    3.30
   6   4   3   22.30    2.20
 -10   6   3   18.20    2.00
 -10   6   3   20.60    2.10
   4 -10   3   24.20    3.10
  -3   9  -3   44.60    4.40
  -6  -3  -3   43.30    3.10
  -6  -3  -3   49.80    3.40
  -3   9  -3   39.70    4.40
  -3   9  -3   40.30    4.20
   9  -6  -3   46.10    2.80
   9  -6  -3   40.90    3.60
  -6  -3  -3   48.10    3.90
  -3   9  -3   47.50    4.10
  -9   6   3   48.80    2.80
  -9   6   3   47.40    3.00
   6   3   3   48.80    4.10
   6   3   3   49.50    4.30
  -9   6   3   48.30    2.70
  -6  -2  -3  381.06   12.50
  -6  -2  -3  365.06   11.40
  -2   8  -3  378.76   13.40
   8  -6  -3  360.56   11.90
  -2   8  -3  372.76   12.80
  -2   8  -3  376.56   12.80
  -6  -2  -3  361.96   12.50
   8  -6  -3  361.16   12.00
  -2   8  -3  375.76   12.80
   2  -8   3  357.26   12.70
  -8   6   3  340.57   11.70
   6   2   3  355.96   12.50
   6   2   3  342.77   11.30
  -8   6   3  340.67   12.00
   6   2   3  362.66   13.20
   2  -8   3  347.17   12.60
  -6  -1  -3   86.79    4.10
  -1   7  -3   90.89    4.30
   7  -6  -3   89.39    4.00
   7  -6  -3   83.19    3.50
   7  -6  -3   87.39    3.70
  -1   7  -3   79.89    4.80
  -1   7  -3   86.59    5.00
  -6  -1  -3   78.69    4.10
  -6  -1  -3   76.49    4.40
  -7   6   3  104.99    4.00
   1  -7   3  109.09    4.60
   1  -7   3  111.29    4.70
  -7   6   3  103.29    4.00
   6   1   3  109.89    4.80
   6   1   3  111.19    4.40
  -6   0  -3  920.41   30.00
   6  -6  -3  889.91   28.60
   0   6  -3  922.31   30.40
   0   6  -3  891.21   28.90
   6  -6  -3  902.61   28.00
   0   6  -3  905.01   28.90
   0   6  -3  909.51   28.40
  -6   0  -3  919.71   28.70
   6  -6  -3  907.91   29.60
  -6   6   3  881.11   29.50
  -6   6   3  865.81   28.00
   6   0   3  870.11   29.90
   0  -6   3  916.21   28.90
   6   0   3  895.01   28.70
   0  -6   3  876.41   28.90
  -6   6   3  883.11   28.60
  -6   6   3  877.81   28.60
   1   5  -3   32.00    1.90
   1   5  -3   35.20    2.40
   5  -6  -3   31.60    2.10
   5  -6  -3   34.40    1.70
   5  -6  -3   34.50    2.50
   1   5  -3   36.10    3.10
  -6   1  -3   36.40    2.20
   5  -6  -3   32.40    2.10
   1   5  -3   33.10    3.00
  -6   1  -3   25.90    2.10
  -5   6   3   35.00    2.20
  -5   6   3   36.50    2.30
  -5   6   3   27.20    2.60
  -1  -5   3   37.10    2.60
  -1  -5   3   35.00    2.40
   6  -1   3   30.00    2.20
  -5   6   3   33.10    2.10
  -1  -5   3   37.20    2.60
  -1  -5   3   35.50    2.50
   2   4  -3  498.85   15.70
  -6   2  -3  492.55   15.90
   2   4  -3  474.55   15.90
   2   4  -3  505.25   17.00
   4  -6  -3  489.85   15.80
   4  -6  -3  481.25   15.60
   2   4  -3  491.95   15.90
   4  -6  -3  478.75   15.90
  -6   2  -3  484.75   15.80
   4  -6  -3  497.75   16.50
  -6   2  -3  480.15   16.10
  -2  -4   3  474.15   16.80
  -4   6   3  491.75   16.00
  -2  -4   3  504.95   15.60
  -2  -4   3  457.85   15.90
   6  -2   3  476.25   15.70
   6  -2   3  479.85   16.10
  -4   6   3  483.35   15.70
  -2  -4   3  483.15   15.90
   3   3  -3    5.40    1.40
   3   3  -3    2.20    1.10
  -6   3  -3    4.70    1.20
   3  -6  -3    5.00    1.10
   3  -6  -3    6.30    0.90
  -6   3  -3    4.10    1.10
  -6   3  -3    5.00    0.50
   3  -6  -3    3.40    1.50
   3   3  -3    6.20    1.80
   3  -6  -3    4.10    1.20
  -3   6   3    3.20    1.40
  -3  -3   3    4.20    1.10
   6  -3   3    4.20    0.60
  -3   6   3    5.30    1.10
  -3  -3   3    2.50    1.20
  -3  -3   3    2.10    1.10
  -3   6   3    1.40    1.60
   6  -3   3    3.70    0.60
  -3   6   3    5.00    1.30
   4   2  -3  482.75   15.20
   2  -6  -3  494.95   15.80
   4   2  -3  495.55   16.70
   4   2  -3  493.15   15.60
  -6   4  -3  483.75   14.90
   2  -6  -3  484.65   15.80
   2  -6  -3  482.65   15.60
   4   2  -3  469.35   15.50
   2  -6  -3  478.95   16.50
  -6   4  -3  463.15   15.70
  -2   6   3  477.05   15.80
   6  -4   3  449.16   15.50
   6  -4   3  491.75   15.00
  -4  -2   3  478.45   15.60
  -2   6   3  488.85   15.70
   6  -4   3  461.25   15.70
  -4  -2   3  497.55   15.20
  -2   6   3  488.05   15.90
  -4  -2   3  482.85   15.60
  -4  -2   3  478.45   16.60
  -2   6   3  450.35   16.60
   5   1  -3   38.60    2.10
   5   1  -3   40.60    2.80
   5   1  -3   32.80    2.00
   1  -6  -3   31.20    2.50
   1  -6  -3   35.00    2.40
   5   1  -3   28.30    1.50
   1  -6  -3   32.70    2.80
   1  -6  -3   34.80    2.20
  -6   5  -3   32.90    2.30
   6  -5   3   28.70    1.70
  -1   6   3   27.90    3.10
  -5  -1   3   33.10    2.00
   6  -5   3   37.40    2.20
  -5  -1   3   33.20    2.40
   6  -5   3   34.40    2.20
  -1   6   3   32.10    2.30
  -5  -1   3   33.50    2.00
  -1   6   3   27.90    3.20
  -1   6   3   32.40    2.70
   0  -6  -3  887.11   29.00
   6   0  -3  863.11   27.50
   6   0  -3  885.01   30.10
  -6   6  -3  867.61   28.90
   6   0  -3  867.21   27.60
   6   0  -3  884.31   28.50
  -6   6  -3  900.31   28.00
   0   6   3  889.61   29.00
   0   6   3  939.41   30.60
   0   6   3  934.41   28.40
  -6   0   3  904.51   28.50
  -6   0   3  914.11   28.60
   6  -6   3  901.11   28.10
   6  -6   3  911.61   28.90
   0   6   3  925.31   29.00
  -1  -6  -3  112.89    4.70
  -6   7  -3  106.49    4.60
   7  -1  -3  106.19    3.40
  -6   7  -3  103.79    4.50
   7  -1  -3  109.59    3.50
   7  -1  -3  111.79    4.50
  -6   7  -3  106.49    3.70
  -1  -6  -3  106.19    4.60
   6  -7   3   88.79    4.30
  -7   1   3   86.99    3.80
   1   6   3   87.39    5.30
   1   6   3   82.39    4.70
   1   6   3   80.19    4.60
  -7   1   3   85.89    3.80
   1   6   3   82.09    4.20
  -2  -6  -3  348.77   12.50
  -6   8  -3  354.26   12.50
   8  -2  -3  346.47   12.50
  -6   8  -3  348.57   12.50
  -2  -6  -3  350.66   12.50
  -6   8  -3  353.16   12.30
  -6   8  -3  344.27   12.30
   8  -2  -3  340.97   12.40
   6  -8   3  374.96   12.30
   6  -8   3  372.56   12.50
   2   6   3  369.96   13.60
   2   6   3  374.46   12.30
  -8   2   3  366.26   11.80
  -3  -6  -3   53.69    4.40
  -6   9  -3   42.70    4.30
   9  -3  -3   44.50    2.90
  -6   9  -3   54.09    4.30
  -6   9  -3   42.70    3.30
   9  -3  -3   44.50    2.90
  -6   9  -3   52.29    3.80
  -3  -6  -3   48.30    3.90
  -9   3   3   44.90    2.50
   6  -9   3   49.40    3.80
   3   6   3   49.30    4.70
   3   6   3   45.50    3.90
   3   6   3   45.80    4.10
   6  -9   3   41.70    3.40
  -9   3   3   47.10    2.80
  -6  10  -3   18.90    3.20
  -6  10  -3   17.90    2.60
  -4  -6  -3   17.40    2.50
  -6  10  -3   17.20    2.50
  10  -4  -3   18.00    1.90
   4   6   3   15.10    2.90
 -10   4   3   19.70    2.50
 -10   4   3   19.90    2.00
   4   6   3   17.90    2.70
   6 -10   3   17.40    2.50
   4   6   3   14.90    3.30
  -5  -6  -3   10.10    2.40
  -6  11  -3   10.30    3.40
  -6  11  -3   11.60    2.90
  -6  11  -3   12.70    3.00
   5   6   3   11.60    2.70
 -11   5   3    9.20    2.00
 -11   5   3   10.00    1.40
   5   6   3   13.10    3.70
  -6  -6  -3    1.10    2.50
  -6  12  -3    5.80    3.80
  -6  12  -3    6.40    3.60
  -6  12  -3   10.90    3.60
   6   6   3   12.20    3.00
   6   6   3    7.80    4.00
 -12   6   3    5.00    1.30
  -6  13  -3   19.80    4.40
  -7  -6  -3   16.50    3.40
  -6  13  -3   12.20    4.40
   7   6   3   13.50    4.50
 -13   7   3   12.10    1.80
  -7  -5  -3   21.00    3.20
  -5  12  -3   16.20    4.20
  -5  12  -3   18.00    3.90
  -5  12  -3   18.70    4.20
 -12   7   3   17.40    1.90
   7   5   3   23.60    4.30
  -4  11  -3   20.20    3.40
  -7  -4  -3   26.50    3.60
  -4  11  -3   26.40    3.80
  -4  11  -3   20.20    3.80
   4 -11   3   19.00    3.30
 -11   7   3   23.20    3.40
 -11   7   3   20.50    2.40
   7   4   3   27.60    4.00
   7   4   3   23.90    3.30
  -3  10  -3    2.70    2.60
  -3  10  -3    6.40    2.60
  -7  -3  -3    3.60    1.80
  -3  10  -3    1.90    3.00
   3 -10   3    4.60    2.50
 -10   7   3    6.30    1.70
   7   3   3    5.50    1.40
 -10   7   3    5.60    1.90
   7   3   3    6.50    2.90
 -10   7   3    6.40    1.40
  -7  -2  -3    7.50    2.20
  -7  -2  -3    5.60    1.60
  -2   9  -3    6.30    2.90
  -2   9  -3    9.10    2.50
   9  -7  -3    9.50    2.70
  -2   9  -3    6.40    2.70
   9  -7  -3   11.20    1.70
   7   2   3    9.30    1.20
   7   2   3   11.40    2.50
   7   2   3    8.60    2.50
  -9   7   3    7.30    1.50
   2  -9   3    9.20    2.30
  -9   7   3    9.70    1.70
  -1   8  -3   87.69    4.80
  -1   8  -3   84.29    4.70
  -7  -1  -3   87.99    4.10
  -1   8  -3   87.49    5.20
   8  -7  -3   85.99    3.80
  -1   8  -3   87.39    5.20
   7   1   3   83.89    4.70
   1  -8   3   77.39    4.50
  -8   7   3   76.69    4.00
   1  -8   3   89.39    4.90
  -8   7   3   84.69    3.90
   7   1   3   80.39    4.50
   0   7  -3   50.69    4.20
   0   7  -3   48.60    3.40
   7  -7  -3   48.60    2.80
   0   7  -3   48.20    4.10
   7  -7  -3   45.20    2.40
   0   7  -3   47.10    3.10
  -7   0  -3   50.19    3.00
   0  -7   3   45.80    3.40
   7   0   3   44.60    3.30
  -7   7   3   45.70    2.90
  -7   7   3   48.50    2.30
  -7   7   3   46.50    3.20
   0  -7   3   51.29    3.50
   1   6  -3  363.66   12.50
  -7   1  -3  375.46   12.80
   1   6  -3  390.06   12.70
   1   6  -3  375.86   12.70
  -7   1  -3  361.46   12.40
  -7   1  -3  372.56   12.40
   1   6  -3  386.76   13.60
   6  -7  -3  367.46   12.40
   6  -7  -3  378.06   12.70
  -1  -6   3  375.56   12.70
  -6   7   3  365.66   12.60
  -6   7   3  364.26   12.50
  -6   7   3  363.46   12.40
  -6   7   3  370.96   12.30
  -1  -6   3  351.36   12.70
   7  -1   3  341.97   12.90
   2   5  -3  212.08    7.90
   5  -7  -3  214.28    7.60
   2   5  -3  214.18    7.80
  -7   2  -3  215.88    7.60
   5  -7  -3  213.98    7.80
   2   5  -3  216.98    7.60
   2   5  -3  217.98    8.60
  -7   2  -3  207.08    7.60
  -7   2  -3  214.28    7.50
  -2  -5   3  206.88    7.70
   7  -2   3  218.58    7.50
  -5   7   3  212.68    7.80
  -5   7   3  216.18    7.80
  -2  -5   3  221.38    7.80
  -2  -5   3  206.28    7.80
  -5   7   3  208.98    7.70
   3   4  -3  175.48    6.60
  -7   3  -3  180.68    6.50
   4  -7  -3  176.48    6.60
   4  -7  -3  180.88    6.70
   3   4  -3  177.18    7.40
  -7   3  -3  175.98    6.50
   3   4  -3  182.88    6.60
  -4   7   3  182.68    6.60
  -3  -4   3  171.78    6.60
  -4   7   3  177.98    6.90
  -3  -4   3  180.38    6.50
  -4   7   3  173.48    6.90
  -3  -4   3  179.88    6.60
  -4   7   3  170.48    6.70
   3  -7  -3  174.48    6.70
  -7   4  -3  172.88    6.40
  -7   4  -3  170.78    5.60
   3  -7  -3  171.58    6.50
   4   3  -3  175.78    7.30
  -7   4  -3  177.98    6.40
   4   3  -3  169.38    6.30
   3  -7  -3  165.58    6.30
   4   3  -3  177.08    6.40
  -4  -3   3  173.08    6.40
  -3   7   3  171.68    6.50
  -3   7   3  174.38    6.90
  -4  -3   3  174.48    6.40
  -3   7   3  171.68    7.00
  -4  -3   3  182.48    6.20
   7  -4   3  177.48    6.40
   7  -4   3  179.08    5.70
  -3   7   3  179.28    6.70
   2  -7  -3  217.48    7.90
   5   2  -3  224.18    8.50
   2  -7  -3  210.68    7.70
   5   2  -3  215.98    7.60
  -7   5  -3  222.48    7.70
  -7   5  -3  220.08    7.10
  -2   7   3  210.38    8.40
   7  -5   3  210.98    7.20
  -2   7   3  205.78    8.00
   7  -5   3  214.68    7.70
  -5  -2   3  214.98    7.50
  -2   7   3  212.08    7.80
  -5  -2   3  206.48    7.50
  -2   7   3  216.68    8.00
   6   1  -3  366.46   13.20
   6   1  -3  334.17   12.20
  -7   6  -3  360.16   12.50
  -7   6  -3  361.16   11.90
   6   1  -3  373.06   11.70
   1  -7  -3  356.16   12.60
   1  -7  -3  362.66   12.60
  -1   7   3  387.76   12.70
  -6  -1   3  378.26   12.20
  -6  -1   3  380.36   12.20
  -1   7   3  382.86   12.70
  -1   7   3  375.06   12.80
   7  -6   3  378.56   12.50
   7  -6   3  373.76   12.00
  -6  -1   3  347.77   13.00
  -1   7   3  366.76   13.50
   0  -7  -3   52.69    3.60
   0  -7  -3   53.09    3.60
   7   0  -3   49.20    2.20
  -7   7  -3   48.40    3.20
   7   0  -3   52.49    3.50
  -7   7  -3   45.50    3.20
   7   0  -3   48.10    2.10
  -7   0   3   45.30    2.60
   0   7   3   48.10    4.50
   7  -7   3   47.70    3.00
   7  -7   3   38.60    3.40
  -7   0   3   48.30    2.60
   0   7   3   51.49    3.70
   0   7   3   41.60    4.00
   0   7   3   50.49    3.30
   8  -1  -3   80.99    4.30
  -1  -7  -3   80.19    4.50
  -7   8  -3   80.39    3.20
  -7   8  -3   83.89    4.40
  -1  -7  -3   78.29    4.80
  -7   8  -3   80.49    4.40
   1   7   3   88.99    5.00
  -8   1   3   86.69    3.60
   1   7   3   76.89    4.40
   1   7   3   90.39    5.00
   7  -8   3   86.59    4.30
   1   7   3   89.39    5.50
   9  -2  -3   11.10    2.40
  -2  -7  -3    8.60    2.30
  -7   9  -3    5.80    2.40
  -7   9  -3    8.10    1.50
  -7   9  -3   10.40    2.20
   9  -2  -3    9.90    1.90
  -2  -7  -3    9.60    3.10
   2   7   3    8.90    3.20
  -9   2   3   10.20    1.30
   7  -9   3   10.90    2.30
   2   7   3    9.10    2.60
  -9   2   3   11.60    1.60
   2   7   3    6.40    2.50
  -7  10  -3    1.90    2.70
  -7  10  -3    6.60    1.90
  -7  10  -3    5.60    2.30
  -3  -7  -3    4.90    2.40
  10  -3  -3    5.60    1.70
 -10   3   3    4.60    1.60
   3   7   3    2.80    2.50
 -10   3   3    3.60    1.10
   3   7   3    5.30    2.90
   7 -10   3    3.30    2.30
   3   7   3    8.40    3.40
  -7  11  -3   23.30    2.90
  -7  11  -3   22.60    3.70
  -7  11  -3   24.10    3.40
  -4  -7  -3   25.80    3.30
   4   7   3   24.60    3.40
 -11   4   3   21.80    2.20
   4   7   3   27.20    4.20
 -11   4   3   20.60    2.30
  -7  12  -3   22.00    3.80
  -7  12  -3   24.60    4.10
  -5  -7  -3   15.50    3.00
 -12   5   3   20.10    2.10
   5   7   3   21.30    3.70
   5   7   3   28.50    4.50
  -7  13  -3   22.40    4.60
  -6  -7  -3   12.90    3.40
  -7  13  -3   22.30    4.80
 -13   6   3   10.50    1.60
   6   7   3   23.70    4.60
  -5  13  -3    8.40    5.10
  -5  13  -3    4.90    4.90
  -5  13  -3    9.10    4.60
  -8  -5  -3    6.90    2.40
   8   5   3    5.50    4.70
 -13   8   3    8.70    1.50
  -4  12  -3    7.40    3.90
  -4  12  -3    4.50    3.80
  -8  -4  -3    5.80    2.20
  -4  12  -3    3.00    3.90
 -12   8   3    5.60    1.40
   8   4   3    4.00    3.90
  -3  11  -3   -0.40    3.20
  -8  -3  -3    2.90    1.80
  -3  11  -3    3.80    3.40
  -3  11  -3    0.30    3.20
   8   3   3    1.00    3.20
 -11   8   3    3.20    2.10
 -11   8   3    3.90    1.30
   3 -11   3   -0.40    2.80
  -8  -2  -3   42.40    3.50
  -2  10  -3   35.10    4.90
  -2  10  -3   33.20    4.00
  -2  10  -3   29.70    3.90
 -10   8   3   40.00    3.60
   2 -10   3   37.30    4.60
 -10   8   3   38.20    2.90
   8   2   3   38.20    4.60
  -1   9  -3   29.20    4.40
  -1   9  -3   36.20    4.60
  -8  -1  -3   27.90    3.70
  -8  -1  -3   32.20    3.00
  -1   9  -3   34.20    4.30
  -9   8   3   36.80    3.30
   8   1   3   31.10    4.30
  -9   8   3   35.20    2.70
   1  -9   3   31.50    3.90
   8   1   3   34.00    3.90
   0   8  -3  345.77   12.30
   8  -8  -3  334.47   11.50
   0   8  -3  345.97   12.30
  -8   0  -3  310.47   12.40
  -8   0  -3  341.07   11.80
   0   8  -3  350.76   13.10
   8  -8  -3  333.67   11.70
  -8   0  -3  331.77   11.90
  -8   8   3  329.17   11.40
  -8   8   3  339.77   11.60
   0  -8   3  357.76   12.30
   8   0   3  337.77   12.30
  -8   8   3  345.37   11.70
   0  -8   3  333.57   12.30
   1   7  -3   75.39    4.30
  -8   1  -3   74.99    3.70
   1   7  -3   71.39    5.10
   7  -8  -3   72.09    3.60
  -8   1  -3   71.69    4.00
   1   7  -3   67.99    4.70
  -8   1  -3   71.29    4.00
   7  -8  -3   70.39    3.80
  -1  -7   3   83.19    4.40
   8  -1   3   74.99    3.80
  -7   8   3   77.09    3.50
  -1  -7   3   82.19    4.50
  -7   8   3   74.99    3.90
  -7   8   3   74.99    3.90
  -7   8   3   78.49    4.10
   6  -8  -3  296.37   10.40
   2   6  -3  296.57   10.60
   2   6  -3  295.97   11.50
  -8   2  -3  304.27   10.30
   2   6  -3  298.67   10.60
  -8   2  -3  306.07   10.40
   6  -8  -3  290.87   10.50
  -2  -6   3  303.77   10.70
  -6   8   3  305.17   10.50
   8  -2   3  294.07   10.30
  -2  -6   3  264.87   10.50
  -6   8   3  297.57   10.50
  -6   8   3  304.27   10.50
   5  -8  -3    3.70    1.70
  -8   3  -3    4.60    1.20
   5  -8  -3    7.20    1.60
   3   5  -3    4.60    1.80
   3   5  -3    6.80    2.00
   3   5  -3    6.90    2.40
  -8   3  -3    8.40    1.70
  -5   8   3    6.30    2.20
  -3  -5   3    4.80    1.60
   8  -3   3    5.40    0.80
  -5   8   3    4.70    1.70
  -5   8   3    4.70    1.70
  -3  -5   3    5.90    1.70
   8  -3   3    5.30    0.80
  -8   4  -3   83.39    3.90
  -8   4  -3   85.69    4.00
   4  -8  -3   73.99    4.10
   4  -8  -3   85.99    4.10
   4   4  -3   90.29    5.10
   4   4  -3   91.19    4.30
   4   4  -3   88.09    4.20
  -4   8   3   84.59    4.20
  -4   8   3   88.89    4.80
  -4  -4   3   82.39    4.20
  -4   8   3   85.69    4.40
  -4   8   3   91.39    4.40
  -4  -4   3   86.19    4.10
   8  -4   3   88.19    4.00
   5   3  -3    6.10    1.60
  -8   5  -3    5.20    1.40
   3  -8  -3    3.40    1.40
  -8   5  -3    6.50    1.00
  -8   5  -3    5.60    1.30
   5   3  -3    6.50    2.20
   5   3  -3    4.70    1.60
   8  -5   3    8.00    1.60
  -3   8   3    3.20    2.00
  -3   8   3    7.40    1.70
  -5  -3   3    8.70    1.70
  -5  -3   3    5.70    1.50
   8  -5   3    7.00    1.10
  -3   8   3    5.40    2.20
  -5  -3   3    4.50    1.20
  -3   8   3    6.30    1.70
  -8   6  -3  297.27   10.40
   6   2  -3  304.87   11.20
   6   2  -3  292.27    9.80
   6   2  -3  289.97   10.30
   2  -8  -3  309.27   10.70
  -8   6  -3  291.57    9.70
   8  -6   3  295.97   10.40
  -2   8   3  300.17   10.80
   8  -6   3  293.17    9.90
  -2   8   3  305.77   11.40
  -6  -2   3  294.97   10.20
  -2   8   3  296.57   10.80
  -2   8   3  290.77   10.60
  -6  -2   3  297.97   10.20
   7   1  -3   74.89    3.10
  -8   7  -3   73.09    3.70
  -8   7  -3   77.29    3.90
   7   1  -3   80.79    4.60
   7   1  -3   78.49    3.90
   1  -8  -3   79.79    4.60
   7   1  -3   74.39    3.20
  -1   8   3   68.39    4.90
   8  -7   3   76.19    4.00
  -1   8   3   72.59    5.10
  -7  -1   3   75.69    3.60
  -1   8   3   73.39    4.50
  -7  -1   3   73.89    3.50
  -1   8   3   67.09    4.20
   8  -7   3   62.99    4.10
  -8   8  -3  338.07   11.60
  -8   8  -3  343.17   12.00
   0  -8  -3  342.17   12.30
   8   0  -3  347.37   12.50
   0  -8  -3  320.07   12.40
   0   8   3  356.66   12.30
   0   8   3  342.47   13.20
   8  -8   3  340.67   12.00
  -8   0   3  340.07   11.50
  -8   0   3  340.47   11.50
   0   8   3  340.57   12.40
   0   8   3  318.47   12.30
   9  -1  -3   29.30    3.40
  -8   9  -3   34.50    3.30
  -1  -8  -3   29.90    3.90
  -8   9  -3   29.90    3.80
   1   8   3   34.50    4.50
   8  -9   3   30.00    3.50
  -9   1   3   34.60    2.40
   1   8   3   32.30    4.60
  -9   1   3   32.70    2.80
   1   8   3   25.80    3.20
  -2  -8  -3   40.70    4.40
  10  -2  -3   34.90    3.50
  -8  10  -3   43.20    3.90
  -8  10  -3   38.30    4.50
   2   8   3   33.40    5.00
 -10   2   3   34.30    2.40
   2   8   3   31.30    3.90
   2   8   3   36.50    4.80
 -10   2   3   36.30    3.20
  -8  11  -3    4.90    3.10
  -8  11  -3    3.70    2.30
  -3  -8  -3    2.20    2.40
 -11   3   3    2.00    1.90
 -11   3   3    1.90    1.00
   3   8   3    3.00    3.40
   3   8   3    3.10    3.00
  -8  12  -3    9.40    3.10
  -4  -8  -3    3.00    2.70
  -8  12  -3    5.00    3.60
   4   8   3    2.80    3.60
   4   8   3    3.20    3.70
 -12   4   3    0.10    1.10
  -8  13  -3    7.20    4.00
  -5  -8  -3    4.90    3.30
  -8  13  -3   11.40    3.90
 -13   5   3    7.30    1.40
   5   8   3   14.60    4.60
  -9  -4  -3   11.50    2.70
  -4  13  -3    8.60    5.40
  -4  13  -3   11.60    4.90
   9   4   3   12.00    5.30
 -13   9   3    9.60    1.70
  -3  12  -3    9.70    4.10
  -9  -3  -3    4.00    2.00
  -3  12  -3    8.30    4.10
  -3  12  -3    6.90    4.00
   9   3   3   10.00    4.20
  -2  11  -3   22.80    4.10
  -9  -2  -3   19.60    2.60
  -2  11  -3   25.90    4.50
  -2  11  -3   14.90    4.00
   2 -11   3   19.90    3.80
 -11   9   3   17.70    2.90
 -11   9   3   20.40    2.70
   9   2   3   20.20    3.90
  -1  10  -3    8.10    3.30
  -1  10  -3    6.30    3.20
  -1  10  -3    8.20    3.20
  -9  -1  -3    6.10    1.90
   9   1   3    7.60    2.90
 -10   9   3    8.40    2.40
   1 -10   3    9.80    3.10
 -10   9   3    7.60    1.80
   0   9  -3    3.10    2.80
   0   9  -3    8.80    2.70
  -9   0  -3    6.70    1.70
   0   9  -3    5.60    2.90
  -9   9   3    9.80    1.90
   9   0   3    9.50    2.50
   0  -9   3   11.70    2.90
  -9   9   3    9.80    2.20
  -9   1  -3   69.69    4.70
   1   8  -3   84.09    5.30
   1   8  -3   72.29    5.40
  -9   1  -3   73.49    3.90
   9  -1   3   73.59    4.20
  -8   9   3   71.39    3.40
  -8   9   3   75.19    4.20
  -8   9   3   77.89    4.70
  -1  -8   3   79.89    4.90
  -9   2  -3   35.80    3.50
  -9   2  -3   43.00    3.00
   2   7  -3   43.90    4.60
   7  -9  -3   33.60    3.40
   7  -9  -3   38.40    3.40
   2   7  -3   38.60    4.40
   2   7  -3   45.30    4.10
  -2  -7   3   48.20    3.80
  -7   9   3   40.60    3.00
  -7   9   3   44.00    3.40
  -2  -7   3   43.90    4.30
  -7   9   3   41.30    3.90
  -7   9   3   38.70    3.60
   3   6  -3   98.89    5.80
   6  -9  -3   81.89    4.90
  -9   3  -3   90.89    4.60
  -9   3  -3   98.69    4.40
   6  -9  -3   93.19    4.70
   3   6  -3  100.29    5.30
   3   6  -3   96.39    5.10
  -6   9   3   95.19    5.00
  -3  -6   3  103.29    4.80
  -6   9   3   95.19    4.80
  -6   9   3   99.49    4.70
  -3  -6   3   96.89    5.00
   9  -3   3   93.69    3.60
   9  -3   3   90.59    3.50
  -6   9   3   97.69    5.20
   4   5  -3  110.99    5.40
   5  -9  -3  112.29    5.30
  -9   4  -3  115.99    4.90
   4   5  -3  108.29    5.40
   4   5  -3  121.39    6.30
  -9   4  -3  105.89    5.10
   9  -4   3  114.09    5.10
  -5   9   3  115.79    5.40
  -5   9   3  114.79    5.80
  -4  -5   3  120.79    5.20
  -5   9   3  113.89    5.60
  -4  -5   3  115.79    5.30
  -5   9   3  113.59    5.40
   5   4  -3  117.79    6.20
  -9   5  -3  110.89    5.10
   4  -9  -3  121.29    5.30
   5   4  -3  113.59    5.40
   5   4  -3  111.69    5.10
  -9   5  -3  116.59    5.00
  -4   9   3  125.79    6.00
  -4   9   3  112.89    5.70
  -4   9   3  116.89    5.50
  -5  -4   3  116.19    5.10
  -5  -4   3  109.19    5.50
   9  -5   3  109.69    5.20
  -4   9   3  113.09    5.60
   6   3  -3   94.09    4.90
   6   3  -3   95.29    4.40
  -9   6  -3   96.19    3.70
   3  -9  -3  103.09    5.10
   6   3  -3  100.69    5.70
  -9   6  -3  102.59    4.50
  -9   6  -3   91.99    4.80
   9  -6   3   95.39    4.70
  -3   9   3   96.09    5.50
  -6  -3   3   91.49    4.60
  -3   9   3   91.29    5.20
  -3   9   3  100.79    5.60
  -6  -3   3  103.79    4.40
   9  -6   3   86.69    4.00
  -3   9   3   98.69    5.20
   7   2  -3   37.60    2.90
   2  -9  -3   41.50    4.10
   7   2  -3   37.70    3.80
  -9   7  -3   38.70    2.80
   7   2  -3   42.00    4.20
  -9   7  -3   41.10    3.10
   9  -7   3   37.30    3.50
  -2   9   3   42.10    4.50
  -7  -2   3   40.30    3.20
  -2   9   3   38.60    4.40
   9  -7   3   31.00    3.70
  -2   9   3   44.30    4.10
  -2   9   3   34.30    4.10
  -7  -2   3   46.90    2.90
  -9   8  -3   72.69    4.10
  -9   8  -3   77.59    4.20
   8   1  -3   76.19    5.00
   8   1  -3   73.29    3.10
   1  -9  -3   85.49    5.20
  -1   9   3   80.79    5.40
   9  -8   3   70.49    4.40
  -1   9   3   75.99    5.30
  -1   9   3   80.09    5.50
  -8  -1   3   79.49    3.80
  -8  -1   3   68.59    3.90
   0  -9  -3   12.80    2.90
  -9   9  -3    9.40    2.40
   9   0  -3    9.70    2.60
  -9   9  -3    7.90    1.90
   0   9   3    4.00    3.00
  -9   0   3    7.70    1.90
  -9   0   3    7.00    1.40
   0   9   3    7.00    3.20
   0   9   3   11.50    3.20
  10  -1  -3    9.20    2.60
  -9  10  -3    7.70    2.80
  -9  10  -3    7.90    2.30
  -1  -9  -3    7.50    2.80
 -10   1   3    6.70    2.00
 -10   1   3    6.50    1.40
   1   9   3    2.40    3.20
   1   9   3    8.30    3.30
   1   9   3   10.30    3.30
  -9  11  -3   15.20    3.60
  -9  11  -3   15.20    2.60
  -2  -9  -3   19.50    3.60
   2   9   3   26.50    4.70
 -11   2   3   22.20    2.20
   2   9   3   20.90    3.90
  -3  -9  -3    6.00    3.70
  -9  12  -3    4.80    2.90
  -9  12  -3    7.60    4.00
 -12   3   3    4.20    1.30
   3   9   3    8.30    4.00
   3   9   3    5.70    3.90
  -9  13  -3   15.20    4.00
  -4  -9  -3   10.90    4.10
  -9  13  -3   19.20    5.10
   4   9   3   11.30    5.10
 -13   4   3   11.40    1.50
   4   9   3   20.70    4.90
  -2  12  -3    9.60    4.30
  -2  12  -3   13.20    4.40
 -10  -2  -3    5.60    2.10
 -12  10   3    5.70    1.60
  10   2   3    0.70    4.60
  -1  11  -3    5.50    3.60
 -10  -1  -3    2.20    1.80
  -1  11  -3    1.20    3.70
  10   1   3   -1.60    3.70
 -11  10   3    1.60    1.70
 -11  10   3    4.70    3.00
   1 -11   3    2.70    3.70
   0  10  -3   14.40    3.80
 -10   0  -3   21.60    2.90
   0  10  -3   18.10    4.00
   0  10  -3   18.60    3.90
  10   0   3   12.50    3.20
   0 -10   3   19.90    3.90
 -10  10   3   15.30    2.30
 -10  10   3   16.00    3.00
 -10   1  -3   13.20    1.90
   1   9  -3    7.50    3.30
   1   9  -3   13.00    3.30
   1   9  -3   16.60    3.70
  -9  10   3   15.70    2.20
  -1  -9   3   17.50    3.10
  10  -1   3   10.60    2.40
  -9  10   3   15.20    2.90
   2   8  -3   40.50    5.20
   2   8  -3   52.29    5.30
 -10   2  -3   41.10    3.20
   2   8  -3   49.20    5.20
  10  -2   3   38.90    3.20
  -8  10   3   41.20    3.40
  -2  -8   3   49.80    4.30
  -8  10   3   49.10    3.80
  -8  10   3   43.90    4.40
   3   7  -3   65.89    5.50
 -10   3  -3   52.79    4.40
   3   7  -3   58.19    5.00
   3   7  -3   58.69    5.20
 -10   3  -3   65.89    3.60
  -7  10   3   55.39    4.70
  -3  -7   3   58.59    4.30
  -7  10   3   52.29    3.90
  -7  10   3   52.69    4.00
   6 -10  -3   63.79    4.50
   4   6  -3   68.29    5.40
 -10   4  -3   66.79    3.70
 -10   4  -3   64.39    4.40
   4   6  -3   58.69    5.10
   4   6  -3   69.89    4.80
  -4  -6   3   63.19    4.20
  -6  10   3   67.69    5.10
  -6  10   3   68.29    4.40
  -6  10   3   69.99    4.40
   5   5  -3  113.69    5.50
 -10   5  -3  112.19    5.00
   5   5  -3  117.59    6.50
   5 -10  -3  107.29    5.60
   5   5  -3  104.89    6.10
 -10   5  -3   97.09    5.50
  -5  10   3  112.89    5.90
  -5  10   3  107.89    5.60
  -5  -5   3  113.89    5.20
  -5  10   3  112.69    6.20
 -10   6  -3   67.59    3.80
   4 -10  -3   63.39    4.60
   6   4  -3   69.59    5.20
 -10   6  -3   60.29    4.50
   6   4  -3   63.09    4.20
  -6  -4   3   72.69    3.90
  -4  10   3   76.29    4.80
  -4  10   3   66.99    5.30
  -4  10   3   69.79    5.20
 -10   7  -3   56.49    3.60
   7   3  -3   56.39    5.10
   7   3  -3   49.20    3.60
 -10   7  -3   51.29    3.00
   3 -10  -3   50.99    4.80
  -3  10   3   62.29    5.30
  -3  10   3   59.39    4.90
  -3  10   3   59.99    5.10
  -7  -3   3   56.69    3.50
 -10   8  -3   45.00    3.30
   2 -10  -3   46.40    5.00
   8   2  -3   40.70    4.80
 -10   8  -3   38.00    3.40
  -2  10   3   45.00    5.30
  -8  -2   3   40.20    3.00
  -2  10   3   45.80    5.10
  -2  10   3   43.50    4.90
 -10   9  -3   12.10    2.20
   1 -10  -3   11.30    3.00
 -10   9  -3   13.20    2.40
   9   1  -3    9.60    3.10
  -9  -1   3   11.80    1.70
  -1  10   3   15.70    3.50
  -1  10   3   12.00    3.40
  -1  10   3   14.70    3.60
 -10  10  -3   15.00    2.40
   0 -10  -3   11.60    3.40
  10   0  -3   12.90    3.30
 -10  10  -3   16.30    3.00
 -10   0   3   18.80    2.40
   0  10   3   21.50    4.20
   0  10   3   10.60    3.90
   0  10   3   13.90    3.60
  -1 -10  -3    2.20    3.40
 -10  11  -3    2.20    3.40
 -10  11  -3    2.00    2.10
   1  10   3   10.20    4.10
 -11   1   3    2.20    1.20
   1  10   3   -2.10    3.60
 -10  12  -3    6.00    2.60
  -2 -10  -3    1.20    4.10
 -10  12  -3    4.40    4.20
 -12   2   3    3.50    1.30
   2  10   3   12.50    4.60
   2  10   3   15.20    4.50
 -11  -1  -3    4.40    1.80
  -1  12  -3   10.80    4.40
  -1  12  -3    1.20    4.70
 -12  11   3    3.10    1.80
 -11   0  -3    4.00    1.70
   0  11  -3    7.80    4.20
   0  11  -3    9.40    3.80
 -11  11   3    7.00    3.70
   0 -11   3   11.30    4.30
 -11  11   3    7.30    1.90
   1  10  -3    0.00    3.60
   1  10  -3   -2.20    3.40
 -10  11   3    6.60    3.30
  -1 -10   3    7.10    3.20
 -10  11   3    0.80    1.80
 -11   2  -3   10.80    1.80
   2   9  -3    8.50    3.70
   2   9  -3   12.20    3.70
  -2  -9   3   12.90    3.00
  -9  11   3   10.80    2.40
  -9  11   3   13.70    3.50
 -11   3  -3    0.50    1.30
   3   8  -3    1.50    3.20
   3   8  -3    4.90    3.50
  -8  11   3    2.00    2.90
  -3  -8   3    1.20    2.30
  -8  11   3    0.20    1.90
   4   7  -3   13.70    3.20
   4   7  -3   15.00    3.40
 -11   4  -3    9.10    1.70
  -7  11   3   11.90    2.30
  -4  -7   3   13.20    2.70
  -7  11   3   13.70    2.90
  -7  11   3   10.90    3.30
 -11   5  -3    1.70    1.40
   5   6  -3    3.30    3.00
   5   6  -3    4.10    2.70
  -6  11   3    2.80    2.70
  -5  -6   3    3.20    1.90
  -6  11   3    4.50    3.10
  -6  11   3    4.50    2.30
   6   5  -3    0.80    2.50
   6   5  -3    8.10    3.30
 -11   6  -3    3.80    1.60
  -5  11   3    2.60    2.90
  -6  -5   3    5.30    1.90
  -5  11   3    2.90    3.10
  -5  11   3    5.40    2.40
   7   4  -3   11.20    3.40
 -11   7  -3   11.70    2.00
   7   4  -3   10.10    2.50
  -7  -4   3   11.20    2.00
  -4  11   3    9.20    3.40
  -4  11   3   11.20    3.50
  -4  11   3   16.50    3.30
 -11   8  -3    1.00    1.50
   8   3  -3   -2.50    3.00
  -3  11   3    4.10    3.20
  -8  -3   3    3.20    1.50
  -3  11   3   -3.40    3.10
  -3  11   3    4.90    3.00
   9   2  -3   14.30    3.70
   2 -11  -3   16.80    4.00
 -11   9  -3   10.30    2.10
  -2  11   3   11.90    3.80
  -9  -2   3   12.60    1.90
  -2  11   3   14.50    3.90
  -2  11   3   10.10    3.80
  10   1  -3   -1.50    3.50
 -11  10  -3    4.70    2.00
  -1  11   3    2.70    3.90
  -1  11   3    6.90    4.40
 -10  -1   3    1.70    1.40
  -1  11   3    0.90    3.60
 -11  11  -3    7.20    2.40
 -11  11  -3    8.20    3.90
   0  11   3    0.40    3.90
 -11   0   3    3.70    1.40
   0  11   3    5.40    4.30
 -11  12  -3   10.70    5.00
 -11  12  -3    9.90    2.80
   1  11   3    8.70    4.60
   1  11   3   11.10    4.90
 -12   1   3    5.20    1.30
 -12   1  -3    3.10    1.50
   1  11  -3    3.90    4.90
   1  11  -3    7.40    4.10
 -11  12   3   -0.80    1.70
  -1 -11   3    4.60    4.80
 -11  12   3    3.00    4.40
   2  10  -3    5.40    3.60
 -12   2  -3    5.30    1.60
   2  10  -3    6.10    4.40
  -2 -10   3    2.80    3.60
 -10  12   3    8.70    3.90
 -10  12   3    2.20    2.00
   3   9  -3    1.30    3.70
   3   9  -3   -1.10    4.00
 -12   3  -3    3.00    1.40
  -3  -9   3    2.10    3.00
  -9  12   3    2.50    2.30
  -9  12   3    3.10    3.80
   4   8  -3    0.10    3.70
 -12   4  -3    4.30    1.50
   4   8  -3   -0.10    3.50
  -8  12   3    0.30    2.40
  -4  -8   3    5.00    2.60
  -8  12   3    1.90    3.50
   5   7  -3   35.70    4.80
   5   7  -3   27.50    4.10
 -12   5  -3   33.50    3.00
  -7  12   3   25.20    4.00
  -7  12   3   32.40    4.60
  -5  -7   3   29.70    3.90
  -7  12   3   36.70    5.70
 -12   6  -3   11.20    1.90
   6   6  -3   10.20    3.40
   6   6  -3    9.30    3.90
  -6  12   3   13.10    3.10
  -6  12   3    5.00    3.50
  -6  -6   3   11.00    2.30
  -6  12   3   11.20    3.70
   7   5  -3   36.50    4.80
 -12   7  -3   35.30    3.10
  -5  12   3   31.70    4.50
  -7  -5   3   33.50    3.40
  -5  12   3   41.20    5.90
  -5  12   3   45.50    5.80
 -12   8  -3    2.20    1.50
   8   4  -3    4.40    3.70
  -4  12   3    5.70    3.60
  -4  12   3    3.50    3.80
  -4  12   3    3.20    4.00
  -8  -4   3    5.70    1.60
 -12   9  -3    3.80    1.80
   9   3  -3   -1.90    3.70
  -3  12   3    6.30    4.20
  -9  -3   3    5.50    1.70
  -3  12   3    2.20    3.80
  -3  12   3    4.90    3.90
 -12  10  -3    1.80    1.90
  10   2  -3   -2.20    4.20
  -2  12   3   10.00    4.50
  -2  12   3    3.40    4.70
  -2  12   3    3.40    3.90
 -10  -2   3    3.70    1.60
 -12  11  -3    7.80    2.10
  -1  12   3    8.50    4.40
  -1  12   3    6.70    4.60
 -13   4  -3    1.40    1.50
   4   9  -3    3.70    5.10
   4   9  -3    6.50    4.30
  -9  13   3   11.10    4.90
  -9  13   3    5.70    2.80
  -4  -9   3    0.30    3.00
 -13   5  -3    6.50    1.70
   5   8  -3   14.10    4.90
   5   8  -3    5.40    4.10
  -8  13   3    5.00    4.10
  -5  -8   3   12.90    3.20
  -8  13   3    7.00    3.00
   6   7  -3    1.30    3.90
 -13   6  -3    7.80    1.60
  -7  13   3    4.20    4.00
  -7  13   3    9.20    3.80
  -6  -7   3    4.10    2.10
 -13   7  -3    4.00    1.70
   7   6  -3   -0.10    3.90
  -6  13   3    6.20    4.80
  -6  13   3    3.70    4.10
  -7  -6   3    1.50    1.90
  -6  13   3   11.60    4.20
   8   5  -3   -1.80    4.30
 -13   8  -3    8.30    1.70
  -5  13   3   14.50    4.90
  -5  13   3    0.20    4.30
  -5  13   3   15.60    4.30
  -8  -5   3    7.30    2.00
 -13   9  -3    3.80    1.80
  -4  13   3    8.80    5.30
  -4  13   3    5.90    4.80
  -9  -4   3   -0.30    1.70
  -4  13   3   -1.00    4.40
   0   0  -4    0.70    0.30
  -1   0  -4 3038.00   91.89
   0   1  -4 2986.80   92.59
   0   1  -4 2909.21   94.49
   1  -1  -4 3025.10   92.09
  -1   0  -4 2912.91   94.59
   1  -1  -4 3154.18   94.09
   0   1  -4 3056.19   94.69
  -1   0  -4 3156.18   94.99
  -1   0  -4 3061.19   99.09
   1  -1  -4 3087.99   94.09
   1  -1  -4 3180.18   99.19
  -1   1   4 2966.90   94.09
   1   0   4 2997.60   92.09
  -1   1   4 3002.50   94.19
  -1   1   4 2970.00   99.09
  -1   1   4 2924.81   92.29
   1   0   4 2997.30   98.99
   1   0   4 2810.82   94.59
   0  -1   4 2768.22   94.69
   0  -1   4 3056.69   92.59
   1   0   4 2959.00   94.79
   1   0  -4 3049.50   94.29
   0  -1  -4 2888.51   92.59
   0  -1  -4 2849.42   94.89
  -1   1  -4 2952.40   99.09
  -1   1  -4 2881.21   95.09
  -1   1  -4 3057.09   92.69
   0  -1  -4 3031.20   99.59
   1   0  -4 2986.40   99.49
   1  -1   4 3062.69   95.19
   0   1   4 3130.89   92.79
  -1   0   4 2995.90   94.39
   0   1   4 2950.30   99.69
   1  -1   4 3012.70   99.09
   0   1   4 3187.68   95.19
  -1   0   4 3017.00   94.39
   1  -1   4 3147.79   92.79
  -1  -1  -4  148.99    4.70
  -1  -1  -4  136.09    4.90
   2  -1  -4  145.09    4.70
  -1   2  -4  148.89    4.90
  -1   2  -4  151.68    5.00
  -1   2  -4  149.79    4.90
   2  -1  -4  141.59    5.10
  -1   2  -4  146.49    5.10
  -2   1   4  137.49    4.70
   1   1   4  154.28    5.00
   1  -2   4  144.19    4.90
   1   1   4  146.79    4.70
   1   1   4  164.38    5.00
  -2   1   4  138.79    5.10
   1   1   4  142.39    5.20
   1  -2   4  145.89    5.00
   1  -2   4  154.58    4.90
  -2  -1  -4  296.77   10.00
  -2  -1  -4  292.57    9.50
   3  -2  -4  304.77    9.70
  -2  -1  -4  302.57   10.00
  -1   3  -4  290.07   10.00
   3  -2  -4  292.97   10.30
  -1   3  -4  293.57   10.00
  -1   3  -4  267.77    9.80
  -1   3  -4  298.77   10.50
   3  -2  -4  296.27    9.60
   3  -2  -4  285.97    9.60
  -2  -1  -4  277.97   10.40
   2   1   4  316.57   10.00
   1  -3   4  318.07   10.00
   2   1   4  320.57    9.50
  -3   2   4  322.37   10.30
   1  -3   4  336.17    9.90
  -3   2   4  325.27    9.70
  -3   2   4  315.17    9.70
  -3   2   4  331.87    9.70
   2   1   4  302.47   10.00
   1  -3   4  296.97   10.00
   1  -3   4  331.97   10.40
   2   1   4  319.37   10.50
   2  -2  -4 2905.41   88.79
   0   2  -4 2805.92   93.69
   2  -2  -4 2929.41   93.19
   2  -2  -4 2398.56   86.79
   0   2  -4 2975.50   89.59
   0   2  -4 2764.32   89.29
  -2   0  -4 2811.62   89.19
   0   2  -4 2790.32   87.49
  -2   0  -4 2752.32   89.09
  -2   0  -4 2884.61   93.19
   2  -2  -4 2884.01   88.69
  -2   0  -4 2871.31   86.29
   2   0   4 2799.22   86.39
   2   0   4 2740.13   93.19
  -2   2   4 2773.32   88.79
   0  -2   4 2919.71   87.29
   2   0   4 2894.31   89.79
   0  -2   4 2921.81   93.69
   0  -2   4 2802.62   89.59
  -2   2   4 2864.41   93.39
  -2   2   4 2807.82   88.99
  -2   2   4 2789.12   86.79
   2   0   4 2837.22   89.59
   1  -2  -4  114.99    4.00
  -2   1  -4  122.39    4.10
   1  -2  -4  117.59    4.30
  -2   1  -4  124.69    3.90
  -2   1  -4  120.19    4.10
   1  -2  -4  109.99    4.00
   1   1  -4  110.59    4.00
   1   1  -4  118.59    4.00
   1   1  -4  109.29    4.40
  -1   2   4  115.79    4.00
  -1  -1   4  109.39    4.00
  -1   2   4  115.69    4.30
  -1  -1   4  118.39    4.00
   2  -1   4  118.09    4.10
   2  -1   4  112.49    4.10
  -1   2   4  116.69    4.00
  -1  -1   4  110.59    4.00
   0  -2  -4 2898.21   93.79
   0  -2  -4 2716.23   88.89
   2   0  -4 2895.91   88.59
   0  -2  -4 2718.83   86.49
   0  -2  -4 2815.72   89.59
   2   0  -4 2728.53   93.39
  -2   2  -4 2825.32   92.89
   2   0  -4 3005.90   88.49
  -2   2  -4 2848.31   87.09
  -2   2  -4 2706.43   88.99
   2  -2   4 2782.62   86.79
  -2   0   4 2849.71   88.59
   0   2   4 2881.01   89.79
  -2   0   4 2834.42   88.59
   0   2   4 2834.62   93.99
   0   2   4 2754.92   88.99
   2  -2   4 2832.02   89.29
   0   2   4 2928.61   87.49
   2  -2   4 2791.22   89.19
  -1  -2  -4  327.97    9.60
   3  -1  -4  328.37    9.50
  -2   3  -4  332.07   10.00
  -1  -2  -4  306.17    9.90
   3  -1  -4  321.67   10.20
  -1  -2  -4  320.47   10.40
  -1  -2  -4  320.27    9.90
   3  -1  -4  328.87    9.50
  -2   3  -4  321.57   10.20
  -2   3  -4  306.87    9.90
  -2   3  -4  306.87    9.70
   2  -3   4  274.67    9.90
  -3   1   4  294.67    9.50
   1   2   4  275.27    9.80
   2  -3   4  286.77    9.90
   1   2   4  289.57    9.90
   2  -3   4  298.27    9.70
  -3   1   4  281.47    9.50
   1   2   4  275.47    9.60
   1   2   4  257.77   10.40
   4  -2  -4 3554.74  108.19
   4  -2  -4 3555.74  108.19
  -2   4  -4 3488.35  109.49
  -2  -2  -4 3516.55  106.39
  -2  -2  -4 3532.45  114.09
  -2   4  -4 3443.86  109.49
  -2  -2  -4 3288.47  109.39
   4  -2  -4 3489.75  105.79
  -2  -2  -4 3411.66  109.19
  -2   4  -4 3485.65  114.69
   4  -2  -4 3410.66  114.09
   2   2   4 3490.75  109.49
   2  -4   4 3507.65  109.49
   2  -4   4 3407.86  106.09
   2  -4   4 3496.45  113.99
   2   2   4 3398.86  109.49
   2   2   4 3365.56  105.99
  -4   2   4 3516.75  108.39
   2  -4   4 3282.27  109.59
  -4   2   4 3418.16  106.09
  -3  -2  -4  759.32   25.60
  -3  -2  -4  767.22   24.50
  -2   5  -4  757.82   24.50
  -2   5  -4  775.52   24.60
   5  -3  -4  789.22   24.00
   5  -3  -4  803.42   24.10
  -2   5  -4  722.53   24.00
   5  -3  -4  787.92   23.60
  -3  -2  -4  805.02   23.60
   2  -5   4  801.52   25.60
  -5   3   4  743.33   24.10
  -5   3   4  748.13   23.60
   3   2   4  776.32   23.60
   2  -5   4  757.62   24.60
   3   2   4  727.33   24.50
   3   2   4  779.92   24.50
   3   2   4  750.12   25.70
   2  -5   4  750.72   24.00
   2  -5   4  730.13   24.50
   4  -3  -4 1340.47   38.80
  -3  -1  -4 1216.98   39.90
  -1   4  -4 1243.88   40.00
   4  -3  -4 1296.17   41.50
   4  -3  -4 1236.98   39.90
  -1   4  -4 1250.47   39.10
   4  -3  -4 1291.67   39.60
  -1   4  -4 1271.07   40.00
  -1   4  -4 1262.07   41.80
  -3  -1  -4 1211.28   39.90
  -3  -1  -4 1245.88   41.70
  -3  -1  -4 1242.38   38.90
  -4   3   4 1249.18   41.80
  -4   3   4 1270.97   38.80
   3   1   4 1282.27   41.80
   1  -4   4 1311.67   41.80
   3   1   4 1251.57   38.90
   1  -4   4 1272.17   40.00
  -4   3   4 1239.28   39.80
   3   1   4 1289.87   40.00
   1  -4   4 1332.37   39.10
   3   1   4 1254.77   39.90
   1  -4   4 1262.47   40.00
   0   3  -4 2449.66   81.19
   3  -3  -4 2579.24   83.09
   3  -3  -4 2691.43   86.79
  -3   0  -4 2591.24   83.69
  -3   0  -4 2654.23   80.29
   3  -3  -4 2747.93   81.19
  -3   0  -4 2548.65   87.09
   0   3  -4 2703.03   83.49
   0   3  -4 2641.34   83.69
  -3   0  -4 2658.63   82.69
   0   3  -4 2602.54   87.79
   3  -3  -4 2677.33   83.09
  -3   3   4 2575.54   83.29
   3   0   4 2665.73   82.39
   0  -3   4 2550.14   83.19
   3   0   4 2602.14   86.89
  -3   3   4 2641.14   81.49
  -3   3   4 2626.94   82.89
   3   0   4 2657.33   80.29
   3   0   4 2705.73   83.69
   0  -3   4 2637.34   83.79
   0  -3   4 2602.84   80.89
  -3   3   4 2669.43   87.19
   0  -3   4 2660.23   87.29
   1   2  -4 7189.78  248.48
   2  -3  -4 7219.88  236.58
  -3   1  -4 7865.11  237.48
  -3   1  -4 7686.23  246.88
   2  -3  -4 7558.84  236.78
   1   2  -4 7575.84  236.88
   2  -3  -4 7488.35  247.68
   1   2  -4 7456.75  236.88
   1   2  -4 7134.59  231.08
  -3   1  -4 7328.87  237.38
   2  -3  -4 8014.30  231.48
  -2   3   4 7330.77  236.78
  -2   3   4 7249.77  236.88
  -1  -2   4 7193.68  236.98
   3  -1   4 7750.72  237.28
  -1  -2   4 8009.90  231.58
  -2   3   4 7878.01  248.08
  -2   3   4 7652.23  231.48
   3  -1   4 7760.82  246.88
   2   1  -4 8057.69  241.08
   1  -3  -4 8018.10  252.97
  -3   2  -4 7553.64  234.48
   2   1  -4 7503.75  252.77
   2   1  -4 7775.62  240.78
   1  -3  -4 7862.61  241.68
   1  -3  -4 7646.83  241.58
  -3   2  -4 7453.75  241.58
   2   1  -4 7643.84  235.28
   1  -3  -4 8065.19  235.68
  -2  -1   4 7803.32  234.98
  -2  -1   4 7607.74  240.98
  -1   3   4 7326.17  235.28
  -2  -1   4 7542.55  240.88
  -2  -1   4 7827.42  252.97
  -1   3   4 7592.64  252.87
   3  -2   4 7722.73  234.38
   3  -2   4 7716.53  241.58
  -1   3   4 7265.67  241.28
   3   0  -4 2746.23   82.89
   3   0  -4 2768.12   82.89
   0  -3  -4 2698.13   87.09
   3   0  -4 2678.53   81.39
  -3   3  -4 2643.24   86.69
  -3   3  -4 2658.73   86.59
  -3   3  -4 2639.94   81.79
   0  -3  -4 2669.13   83.09
   0  -3  -4 2686.03   80.89
   3   0  -4 2544.45   86.59
   0  -3  -4 2615.44   82.69
  -3   3  -4 2592.84   83.89
  -3   0   4 2554.44   82.99
   3  -3   4 2626.64   80.69
   0   3   4 2577.94   87.79
   3  -3   4 2568.04   82.69
   3  -3   4 2561.24   82.49
   0   3   4 2635.84   83.59
  -3   0   4 2612.34   82.99
   0   3   4 2567.44   83.69
   0   3   4 2698.33   81.79
  -3   4  -4 1279.77   39.00
   4  -1  -4 1320.87   41.60
  -3   4  -4 1271.27   41.50
   4  -1  -4 1257.57   41.60
  -3   4  -4 1263.47   40.00
  -1  -3  -4 1312.77   38.90
   4  -1  -4 1281.87   39.80
  -1  -3  -4 1249.77   39.90
  -3   4  -4 1229.18   39.90
  -1  -3  -4 1274.67   39.90
  -1  -3  -4 1310.27   41.80
   4  -1  -4 1286.87   38.60
   1   3   4 1282.27   41.90
  -4   1   4 1152.98   39.80
   3  -4   4 1240.78   40.00
   3  -4   4 1306.27   40.00
  -4   1   4 1281.87   39.90
   3  -4   4 1244.98   38.90
   1   3   4 1229.98   38.80
   1   3   4 1253.07   39.90
   1   3   4 1234.38   40.00
   5  -2  -4  789.12   24.20
   5  -2  -4  772.12   25.50
   5  -2  -4  753.12   23.70
  -2  -3  -4  777.52   23.90
  -3   5  -4  777.82   24.70
   5  -2  -4  750.42   25.50
  -2  -3  -4  783.52   25.90
  -3   5  -4  730.63   24.70
   5  -2  -4  785.92   24.10
  -3   5  -4  726.63   24.10
  -3   5  -4  746.03   25.60
  -2  -3  -4  759.72   24.70
   3  -5   4  780.22   24.70
   2   3   4  773.62   23.90
   2   3   4  798.12   24.70
   3  -5   4  790.62   25.60
   3  -5   4  768.02   24.70
  -5   2   4  752.52   24.20
  -5   2   4  790.62   24.20
   3  -5   4  811.32   24.10
   2   3   4  740.43   25.90
   2   3   4  772.72   24.70
  -3  -3  -4   -0.80    1.20
  -3  -3  -4    4.20    1.10
  -3   6  -4    1.90    1.30
  -3  -3  -4    2.20    1.10
  -3   6  -4    0.60    1.30
   6  -3  -4    1.60    0.80
  -3   6  -4   -1.20    1.60
   6  -3  -4    1.30    0.80
   6  -3  -4    1.00    0.90
  -3  -3  -4    1.00    1.10
   6  -3  -4    2.00    0.50
  -6   3   4    4.10    0.90
   3   3   4    1.20    0.80
   3  -6   4   -0.10    0.90
  -6   3   4    2.20    0.70
   3   3   4    2.40    1.90
   3  -6   4    0.30    1.10
  -6   3   4    0.50    0.70
   3   3   4    2.40    1.10
   3  -6   4   -1.40    1.30
  -4  -3  -4  256.57    8.60
   7  -4  -4  258.07    8.80
  -3   7  -4  251.97    9.30
  -3   7  -4  254.57    9.60
  -4  -3  -4  258.37    9.10
  -3   7  -4  253.57    9.20
  -4  -3  -4  262.77    9.10
   7  -4  -4  265.17    8.90
   7  -4  -4  264.07    8.50
  -3   7  -4  258.17    9.30
   7  -4  -4  259.37    8.50
   4   3   4  258.77    9.90
   3  -7   4  266.77    9.50
   4   3   4  253.47    8.90
   4   3   4  267.17    9.20
   3  -7   4  251.57    9.10
   3  -7   4  249.48    9.20
  -7   4   4  252.77    8.50
  -7   4   4  255.27    8.60
  -7   4   4  262.47    8.60
   6  -4  -4 2123.89   66.69
   6  -4  -4 2055.69   66.59
  -2   6  -4 2120.19   65.49
  -4  -2  -4 2156.28   70.09
   6  -4  -4 2147.19   64.99
  -4  -2  -4 2130.19   66.99
  -2   6  -4 2123.39   67.19
  -2   6  -4 1980.40   70.09
  -2   6  -4 2176.78   67.19
  -4  -2  -4 2073.29   66.99
  -4  -2  -4 2126.49   64.89
   4   2   4 2184.68   67.09
   2  -6   4 2078.39   65.49
  -6   4   4 2082.99   66.89
   4   2   4 2172.18   66.99
   2  -6   4 2208.68   67.19
   2  -6   4 2146.29   67.19
   4   2   4 2087.59   70.19
   4   2   4 2131.29   65.29
   2  -6   4 2271.67   70.09
  -1   5  -4   40.00    2.20
  -4  -1  -4   48.80    2.40
   5  -4  -4   42.60    1.80
   5  -4  -4   43.90    1.70
  -4  -1  -4   40.00    1.80
  -4  -1  -4   39.20    2.40
  -1   5  -4   40.30    2.90
  -4  -1  -4   42.30    2.40
   5  -4  -4   44.20    2.20
  -1   5  -4   40.70    2.40
   5  -4  -4   36.00    2.00
  -5   4   4   48.30    2.00
   4   1   4   39.20    1.70
   4   1   4   40.50    2.70
   1  -5   4   49.00    2.60
   4   1   4   46.30    2.00
   4   1   4   43.00    2.40
   1  -5   4   46.10    2.70
  -5   4   4   45.10    2.00
   1  -5   4   45.80    2.40
   1  -5   4   39.70    2.40
   4  -4  -4 1288.77   40.00
  -4   0  -4 1313.77   38.70
   4  -4  -4 1359.06   41.80
   0   4  -4 1283.27   40.20
   4  -4  -4 1321.27   40.00
  -4   0  -4 1366.66   41.90
   0   4  -4 1211.28   39.30
   0   4  -4 1364.56   40.30
   0   4  -4 1193.88   42.10
   4  -4  -4 1369.56   39.10
  -4   0  -4 1303.37   40.20
  -4   0  -4 1293.97   40.20
   0  -4   4 1220.98   40.20
  -4   4   4 1209.68   40.00
  -4   4   4 1225.28   41.70
   4   0   4 1218.28   40.10
   4   0   4 1216.28   41.80
   0  -4   4 1198.98   40.20
   4   0   4 1291.27   40.20
   0  -4   4 1256.17   39.30
  -4   4   4 1166.98   40.00
   0  -4   4 1301.37   42.10
   1   3  -4  317.37   11.30
   1   3  -4  331.97   10.60
  -4   1  -4  310.37   10.60
   1   3  -4  316.77   10.60
   3  -4  -4  329.27   10.40
   3  -4  -4  313.97   11.00
   3  -4  -4  320.17   10.50
  -4   1  -4  326.77   10.90
   3  -4  -4  330.77   10.50
  -4   1  -4  315.37   10.60
  -1  -3   4  339.47   11.30
  -3   4   4  312.37   11.00
  -3   4   4  325.07   10.50
   4  -1   4  323.87   10.90
  -1  -3   4  334.17   10.50
   4  -1   4  319.57   10.60
  -3   4   4  329.07   10.60
  -1  -3   4  319.77   10.60
   2  -4  -4  451.35   13.90
   2  -4  -4  427.76   14.00
   2   2  -4  434.26   14.00
   2   2  -4  367.36   13.90
   2  -4  -4  448.66   14.10
   2   2  -4  445.96   13.80
   2  -4  -4  451.75   14.80
  -4   2  -4  443.86   14.10
  -4   2  -4  436.26   14.30
  -4   2  -4  407.16   14.10
  -4   2  -4  436.86   13.40
   4  -2   4  454.65   14.10
   4  -2   4  445.86   13.40
  -2  -2   4  445.86   14.90
   4  -2   4  430.26   14.30
  -2   4   4  443.86   14.80
  -2  -2   4  437.16   13.70
  -2  -2   4  421.76   14.00
   3   1  -4  333.87   10.40
  -4   3  -4  321.97   10.20
   1  -4  -4  315.27   10.60
   1  -4  -4  325.47   10.60
  -4   3  -4  320.97   10.60
   1  -4  -4  333.47   11.20
   3   1  -4  315.07   10.20
   1  -4  -4  330.47   10.40
   3   1  -4  332.57   10.40
  -1   4   4  306.27   10.60
  -3  -1   4  317.47   10.40
   4  -3   4  314.87   10.60
   4  -3   4  327.07   10.50
  -1   4   4  311.77   10.60
  -1   4   4  315.77   10.50
   4  -3   4  322.07   10.10
  -3  -1   4  329.27   11.10
  -3  -1   4  314.27   10.40
   0  -4  -4 1246.98   39.90
  -4   4  -4 1226.48   41.40
   4   0  -4 1253.77   39.60
   4   0  -4 1267.37   39.60
   4   0  -4 1229.28   41.70
   0  -4  -4 1221.08   39.90
   0  -4  -4 1223.98   38.90
   0  -4  -4 1204.98   41.80
  -4   4  -4 1217.58   38.80
   4   0  -4 1247.28   38.60
  -4   4  -4 1204.68   41.40
  -4   0   4 1236.08   39.80
   0   4   4 1313.77   39.90
  -4   0   4 1270.77   39.80
   4  -4   4 1326.07   39.90
   0   4   4 1304.97   41.90
   4  -4   4 1286.07   39.90
   0   4   4 1328.57   39.00
   0   4   4 1307.57   40.00
   4  -4   4 1333.57   38.80
  -1  -4  -4   51.79    2.80
  -4   5  -4   40.50    2.70
   5  -1  -4   45.60    2.40
  -1  -4  -4   52.09    2.40
  -1  -4  -4   47.50    2.50
   5  -1  -4   46.80    1.70
  -1  -4  -4   46.00    2.50
   5  -1  -4   48.00    2.00
  -4   5  -4   43.90    2.10
   5  -1  -4   48.80    1.90
  -4   5  -4   54.59    2.60
  -4   5  -4   48.20    2.50
   1   4   4   40.50    2.20
   1   4   4   39.20    2.60
   4  -5   4   41.90    2.40
  -5   1   4   45.50    1.90
   1   4   4   39.90    3.10
  -5   1   4   44.60    1.90
   4  -5   4   47.60    2.50
   1   4   4   37.50    2.50
   4  -5   4   43.00    2.20
   6  -2  -4 2124.49   69.39
   6  -2  -4 2114.79   69.59
  -2  -4  -4 2140.89   66.79
   6  -2  -4 2077.89   66.19
  -4   6  -4 2139.89   69.49
  -2  -4  -4 2230.48   66.79
   6  -2  -4 2146.29   64.49
  -4   6  -4 2136.59   65.09
  -2  -4  -4 2136.59   69.89
  -2  -4  -4 2134.99   64.89
  -4   6  -4 2143.09   66.79
  -4   6  -4 2108.39   66.79
  -6   2   4 2006.80   66.89
   4  -6   4 2041.20   66.79
   2   4   4 2096.89   64.89
   4  -6   4 2098.09   69.39
   4  -6   4 2104.39   66.79
  -6   2   4 2079.89   66.29
   2   4   4 2159.78   66.79
   2   4   4 2118.89   69.99
   4  -6   4 2173.38   65.09
   2   4   4 2086.19   66.79
  -3  -4  -4  257.37    8.80
  -4   7  -4  261.17    9.30
  -4   7  -4  256.17    9.30
   7  -3  -4  260.67    8.50
   7  -3  -4  260.27    9.00
  -4   7  -4  254.97    9.40
  -3  -4  -4  256.87    9.20
  -4   7  -4  262.17    9.40
   7  -3  -4  268.27    9.10
  -3  -4  -4  257.37    9.20
   7  -3  -4  261.77    8.40
   3   4   4  256.67    8.80
   4  -7   4  257.07    9.20
   4  -7   4  258.07    9.30
   3   4   4  263.57   10.00
   4  -7   4  258.37    9.10
  -7   3   4  251.87    8.60
   3   4   4  248.38    9.00
   3   4   4  271.07    9.30
   8  -4  -4  435.96   14.80
   8  -4  -4  434.06   14.70
  -4   8  -4  448.16   15.10
  -4   8  -4  452.35   15.10
  -4  -4  -4  440.26   14.90
  -4   8  -4  444.76   14.90
   8  -4  -4  444.86   14.20
  -4  -4  -4  461.25   15.00
  -4   8  -4  430.66   15.40
  -4  -4  -4  433.46   14.30
   8  -4  -4  434.96   13.90
  -8   4   4  427.46   14.20
   4  -8   4  410.46   14.90
  -8   4   4  435.66   14.30
   4   4   4  453.05   14.20
   4  -8   4  442.76   15.00
   4  -8   4  430.06   15.40
   4   4   4  437.86   15.90
   4   4   4  451.85   15.00
  -4   9  -4  158.38    7.10
  -4   9  -4  160.38    6.80
  -5  -4  -4  167.38    6.60
   9  -5  -4  152.08    5.40
  -5  -4  -4  151.48    6.20
  -4   9  -4  166.28    6.90
   9  -5  -4  148.19    5.50
  -4   9  -4  156.48    7.10
  -5  -4  -4  160.28    6.80
   9  -5  -4  150.78    5.80
   4  -9   4  155.58    6.80
  -9   5   4  146.49    5.70
   5   4   4  152.48    5.90
   5   4   4  156.78    7.40
   5   4   4  154.58    6.70
  -9   5   4  150.18    5.60
   8  -5  -4   74.89    3.00
   8  -5  -4   77.79    3.10
   8  -5  -4   77.09    3.50
  -3   8  -4   76.89    4.40
  -3   8  -4   78.29    4.80
  -5  -3  -4   77.19    4.00
  -5  -3  -4   77.79    3.50
  -3   8  -4   74.69    4.40
   8  -5  -4   75.59    3.00
  -5  -3  -4   79.79    4.20
  -3   8  -4   75.99    4.40
   5   3   4   80.59    4.30
   5   3   4   75.99    4.70
   3  -8   4   79.59    4.10
   3  -8   4   74.39    4.30
  -8   5   4   76.89    3.30
  -8   5   4   80.19    3.40
  -2   7  -4  225.88    8.70
   7  -5  -4  230.58    7.70
  -5  -2  -4  228.08    8.10
  -5  -2  -4  229.38    8.10
   7  -5  -4  228.38    7.70
  -5  -2  -4  228.18    7.40
  -2   7  -4  227.48    8.30
  -5  -2  -4  214.28    8.50
  -2   7  -4  243.18    8.60
   7  -5  -4  232.78    7.60
  -2   7  -4  237.08    8.40
   5   2   4  213.18    7.30
  -7   5   4  215.68    7.70
   2  -7   4  228.28    8.30
   2  -7   4  215.88    8.50
   2  -7   4  222.38    8.20
   5   2   4  219.68    8.20
   5   2   4  219.78    8.70
  -7   5   4  215.98    7.60
  -1   6  -4  282.17    9.80
  -5  -1  -4  277.97    9.60
  -5  -1  -4  283.27    8.70
  -5  -1  -4  269.27    9.90
  -5  -1  -4  269.77    9.50
  -1   6  -4  283.87   10.30
  -1   6  -4  277.37    9.70
   6  -5  -4  278.57    9.50
   6  -5  -4  279.87    9.20
  -1   6  -4  278.77    9.60
   6  -5  -4  283.77    9.20
   5   1   4  278.67    9.60
  -6   5   4  277.17    9.30
  -6   5   4  282.47    9.50
   5   1   4  273.17    8.60
   1  -6   4  284.27    9.70
   1  -6   4  278.07   10.10
   5   1   4  263.77    9.30
  -6   5   4  264.47    9.20
   1  -6   4  275.87    9.70
   5   1   4  278.97   10.10
   0   5  -4 1174.28   36.60
   0   5  -4 1143.69   38.40
   0   5  -4 1137.59   36.60
  -5   0  -4 1141.39   36.40
   5  -5  -4 1128.69   36.20
  -5   0  -4 1140.69   36.50
   0   5  -4 1059.99   35.70
   5  -5  -4 1155.58   35.50
   5  -5  -4 1115.69   36.20
   5  -5  -4 1163.58   37.80
  -5   0  -4 1174.88   38.00
   5   0   4 1184.08   36.40
   0  -5   4 1211.68   36.60
  -5   5   4 1157.78   37.80
   0  -5   4 1117.69   36.60
  -5   5   4 1127.69   35.50
   0  -5   4 1187.38   38.30
   0  -5   4 1179.48   35.70
   5   0   4 1156.28   36.50
  -5   5   4 1142.99   36.30
  -5   5   4 1116.99   36.30
  -5   1  -4 1808.62   58.09
   4  -5  -4 1831.02   58.19
  -5   1  -4 1773.22   55.79
  -5   1  -4 1774.62   55.79
   4  -5  -4 1859.41   54.49
   1   4  -4 1830.42   55.89
   1   4  -4 1711.03   55.79
   4  -5  -4 1786.92   55.69
   1   4  -4 1660.53   58.59
   4  -5  -4 1799.62   55.69
   1   4  -4 1713.03   54.49
  -1  -4   4 1855.51   58.59
  -4   5   4 1760.42   54.49
   5  -1   4 1828.62   55.79
  -1  -4   4 1731.03   55.89
  -4   5   4 1787.82   55.79
   5  -1   4 1713.53   58.49
  -4   5   4 1713.43   58.19
  -1  -4   4 1829.62   54.49
  -1  -4   4 1738.93   55.89
  -4   5   4 1738.13   55.79
   2   3  -4 2033.00   64.29
   3  -5  -4 2185.48   64.29
  -5   2  -4 2044.80   65.89
  -5   2  -4 2090.99   68.89
   2   3  -4 2108.29   69.19
   2   3  -4 2142.69   65.89
   3  -5  -4 2120.09   65.89
   3  -5  -4 2147.09   65.89
  -5   2  -4 2001.20   66.09
   3  -5  -4 2174.08   68.89
   2   3  -4 2046.00   65.89
  -3   5   4 2146.09   64.39
   5  -2   4 2050.99   68.79
   5  -2   4 2175.98   65.89
  -2  -3   4 1967.10   65.89
  -2  -3   4 2198.58   69.09
  -2  -3   4 2097.29   64.29
  -3   5   4 2050.49   66.19
  -5   3  -4 2118.29   64.69
   2  -5  -4 2210.08   64.69
   3   2  -4 2046.60   64.49
   2  -5  -4 2103.59   66.29
   3   2  -4 2149.08   66.39
  -5   3  -4 2030.10   66.19
   2  -5  -4 2135.49   66.29
   3   2  -4 2076.19   69.39
   3   2  -4 2153.38   66.09
   2  -5  -4 2183.98   69.29
  -3  -2   4 2189.88   64.49
  -2   5   4 2053.79   64.69
  -3  -2   4 2068.39   66.09
  -3  -2   4 2006.20   66.49
  -3  -2   4 2176.28   69.39
  -2   5   4 2102.39   66.29
  -2   5   4 2049.89   69.29
   5  -3   4 2125.19   64.49
   5  -3   4 2167.58   66.19
  -2   5   4 2030.70   66.29
  -5   4  -4 1755.12   54.59
   1  -5  -4 1764.52   56.09
   1  -5  -4 1758.52   58.69
   4   1  -4 1791.82   55.89
   4   1  -4 1787.72   55.79
  -5   4  -4 1754.62   56.09
   4   1  -4 1771.62   54.59
   4   1  -4 1757.42   58.69
   1  -5  -4 1821.02   56.19
   1  -5  -4 1833.62   54.79
  -4  -1   4 1764.32   55.89
  -1   5   4 1770.42   56.09
  -1   5   4 1745.63   56.19
   5  -4   4 1795.02   56.09
  -4  -1   4 1832.92   58.69
   5  -4   4 1833.92   56.09
  -1   5   4 1798.02   58.79
   5  -4   4 1814.62   54.49
  -1   5   4 1805.32   54.79
  -4  -1   4 1666.03   55.99
   0  -5  -4 1194.48   35.70
   0  -5  -4 1166.28   36.60
  -5   5  -4 1157.08   35.50
   5   0  -4 1177.28   36.10
   0  -5  -4 1128.69   38.30
   5   0  -4 1164.58   36.10
   5   0  -4 1164.68   35.20
   5   0  -4 1128.79   35.20
  -5   5  -4 1142.59   37.50
   5   0  -4 1147.69   38.10
  -5   5  -4 1118.79   36.50
  -5   5  -4 1144.19   37.50
   0  -5  -4 1123.69   36.60
   0   5   4 1149.89   35.70
   0   5   4 1072.69   38.30
   0   5   4 1170.58   36.60
  -5   0   4 1140.19   36.20
   5  -5   4 1168.18   35.50
   5  -5   4 1163.58   36.50
  -5   0   4 1133.29   36.20
   5  -5   4 1162.68   36.50
   6  -1  -4  275.47    9.90
   6  -1  -4  259.27    9.00
  -5   6  -4  280.17    9.70
  -1  -5  -4  284.37    9.50
   6  -1  -4  276.97    8.80
   6  -1  -4  275.27    8.90
  -5   6  -4  279.37    9.50
  -5   6  -4  285.57    9.50
  -1  -5  -4  284.27    9.70
  -6   1   4  277.27    9.10
   1   5   4  282.97    9.60
   5  -6   4  285.47    9.50
   1   5   4  280.57    9.80
   5  -6   4  284.77    9.70
   1   5   4  267.47   10.40
   1   5   4  278.47    9.60
  -6   1   4  278.87    9.10
   5  -6   4  276.47    9.40
  -5   7  -4  220.08    8.00
   7  -2  -4  213.88    7.20
  -5   7  -4  218.88    8.20
  -2  -5  -4  222.48    8.20
  -5   7  -4  216.18    8.10
  -5   7  -4  188.18    8.00
  -2  -5  -4  198.38    7.90
   7  -2  -4  221.38    7.20
   7  -2  -4  216.18    8.00
  -2  -5  -4  226.38    8.10
   5  -7   4  230.88    7.90
   5  -7   4  222.48    7.90
   2   5   4  227.68    9.00
   2   5   4  240.38    8.30
  -7   2   4  228.48    7.50
   5  -7   4  233.78    8.10
   2   5   4  237.78    8.10
   2   5   4  229.28    8.00
  -3  -5  -4   76.29    4.20
   8  -3  -4   72.79    3.50
   8  -3  -4   75.49    3.10
   8  -3  -4   75.89    3.00
  -5   8  -4   74.09    3.90
   8  -3  -4   76.59    3.00
  -3  -5  -4   79.49    4.20
  -5   8  -4   74.69    4.60
  -5   8  -4   79.19    4.30
  -3  -5  -4   68.59    4.10
  -5   8  -4   78.29    4.40
   8  -3  -4   75.09    3.50
   5  -8   4   77.49    3.80
   5  -8   4   79.39    4.10
  -8   3   4   72.29    3.10
   3   5   4   81.69    4.40
   3   5   4   85.89    4.10
  -8   3   4   74.59    3.20
   3   5   4   81.79    5.00
   9  -4  -4  152.88    5.70
  -5   9  -4  149.88    6.50
   9  -4  -4  145.89    5.70
  -5   9  -4  155.18    6.70
  -4  -5  -4  157.78    6.50
   9  -4  -4  142.49    5.40
  -5   9  -4  150.38    7.10
  -4  -5  -4  155.78    6.70
  -5   9  -4  154.88    6.90
   9  -4  -4  143.69    5.40
   4   5   4  162.98    6.20
  -9   4   4  150.08    5.60
  -9   4   4  156.98    5.60
   5  -9   4  157.58    6.60
   4   5   4  162.58    7.50
   4   5   4  160.38    6.80
   5  -9   4  148.49    6.60
  -5  10  -4   32.10    4.60
  -5  10  -4   30.40    3.80
  -5  10  -4   32.80    4.20
  -5  -5  -4   31.70    3.50
 -10   5   4   31.80    2.20
   5   5   4   35.40    4.70
 -10   5   4   30.80    2.60
   5   5   4   32.10    3.40
   5   5   4   30.60    4.60
   5 -10   4   30.20    4.20
  -5  11  -4   22.00    3.80
  -5  11  -4   25.40    3.50
  -6  -5  -4   23.20    2.80
  -5  11  -4   24.60    3.50
 -11   6   4   23.50    3.00
   6   5   4   25.40    3.90
   6   5   4   27.10    3.70
   5 -11   4   35.80    4.80
 -11   6   4   26.80    2.20
  -4  10  -4   13.20    2.80
  -4  10  -4   16.80    3.20
  -6  -4  -4   17.60    2.50
  -4  10  -4   18.60    2.90
   6   4   4   13.90    3.20
 -10   6   4   13.00    1.90
   6   4   4   19.00    3.20
   6   4   4   15.80    2.00
   4 -10   4   12.10    2.50
 -10   6   4   15.30    1.90
  -3   9  -4  110.49    5.80
  -3   9  -4  106.29    5.90
  -6  -3  -4  109.49    5.50
  -3   9  -4  107.99    6.20
  -6  -3  -4  103.59    4.50
  -3   9  -4  110.69    5.70
   9  -6  -4  102.29    4.30
   9  -6  -4  106.69    5.00
  -6  -3  -4  114.09    5.20
  -9   6   4  110.49    4.40
  -9   6   4  106.49    4.50
  -9   6   4  109.19    4.50
   6   3   4  117.89    6.00
   3  -9   4  110.99    5.50
   6   3   4  113.99    5.70
  -2   8  -4   78.19    4.80
   8  -6  -4   75.59    2.90
   8  -6  -4   78.59    3.30
   8  -6  -4   76.89    2.90
   8  -6  -4   72.19    3.80
  -6  -2  -4   68.19    3.00
  -6  -2  -4   87.79    4.00
  -2   8  -4   77.79    4.40
  -6  -2  -4   81.09    4.20
  -2   8  -4   74.79    4.40
  -2   8  -4   82.89    4.80
   6   2   4   66.59    2.90
  -8   6   4   69.39    3.60
   6   2   4   72.09    4.20
   2  -8   4   68.79    4.30
   6   2   4   78.89    4.60
   2  -8   4   78.49    4.40
  -8   6   4   78.19    3.40
  -6  -1  -4   26.10    2.40
  -1   7  -4   29.60    3.30
  -1   7  -4   29.40    3.50
   7  -6  -4   22.10    1.70
  -6  -1  -4   24.10    2.60
  -1   7  -4   26.00    2.50
   7  -6  -4   19.80    2.40
  -6  -1  -4   18.90    2.70
   1  -7   4   18.20    2.60
   1  -7   4   20.30    2.30
  -7   6   4   18.00    2.30
   6   1   4   16.20    2.50
   6   1   4   17.30    2.20
  -7   6   4   19.00    1.90
  -6   0  -4   69.79    3.70
   0   6  -4   75.29    4.30
   0   6  -4   74.59    3.70
  -6   0  -4   76.29    3.60
   0   6  -4   81.59    3.50
  -6   0  -4   73.19    3.50
   6  -6  -4   77.39    3.20
   6  -6  -4   70.09    3.50
   0   6  -4   73.59    4.30
   6  -6  -4   72.69    3.20
  -6   6   4   72.19    3.60
   0  -6   4   82.69    3.80
  -6   6   4   74.89    3.30
  -6   6   4   76.19    3.30
  -6   6   4   72.69    3.10
   6   0   4   73.09    3.60
   6   0   4   68.09    3.70
   0  -6   4   75.39    3.90
   1   5  -4  118.09    4.60
  -6   1  -4  113.69    4.70
   1   5  -4  122.39    5.20
   5  -6  -4  116.29    4.50
   5  -6  -4  120.19    4.70
   5  -6  -4  116.89    4.80
   5  -6  -4  135.89    4.50
  -6   1  -4  116.29    4.70
   1   5  -4  125.19    4.90
   1   5  -4  119.59    5.60
  -1  -5   4  120.89    4.90
  -5   6   4  120.99    4.60
  -5   6   4  135.69    4.70
  -5   6   4  116.39    4.80
  -1  -5   4  127.99    4.90
   6  -1   4  115.59    4.40
   6  -1   4  120.99    4.70
  -1  -5   4  115.49    4.90
  -5   6   4  121.59    4.70
   4  -6  -4  366.86   11.90
   2   4  -4  364.96   11.90
  -6   2  -4  365.86   12.00
  -6   2  -4  362.36   11.90
   2   4  -4  377.36   12.90
   4  -6  -4  357.86   11.80
   4  -6  -4  356.26   11.80
   2   4  -4  360.56   11.80
   2   4  -4  357.56   11.90
   4  -6  -4  378.26   12.30
  -4   6   4  355.26   11.90
  -2  -4   4  327.87   11.90
  -4   6   4  347.07   11.80
  -2  -4   4  348.27   11.90
  -2  -4   4  341.97   12.70
   6  -2   4  349.07   11.70
   6  -2   4  344.67   11.90
  -2  -4   4  355.76   11.70
  -4   6   4  349.47   12.30
   3   3  -4  548.95   17.80
   3   3  -4  541.95   17.80
   3   3  -4  538.25   19.00
  -6   3  -4  554.84   16.80
  -6   3  -4  553.44   17.90
   3  -6  -4  555.94   17.90
   3  -6  -4  565.44   18.70
   3  -6  -4  545.75   17.90
   3   3  -4  554.84   17.50
   3  -6  -4  538.95   17.60
  -3  -3   4  537.45   17.80
  -3   6   4  566.94   17.90
  -3   6   4  548.05   17.70
  -3  -3   4  554.34   17.40
   6  -3   4  538.55   17.80
  -3  -3   4  557.04   17.90
  -3   6   4  548.15   18.70
  -3   6   4  537.45   17.90
  -3  -3   4  562.54   18.90
   4   2  -4  340.47   12.70
   2  -6  -4  357.86   12.00
   4   2  -4  354.16   11.70
  -6   4  -4  346.17   11.90
   2  -6  -4  372.86   12.60
   4   2  -4  333.27   11.60
   2  -6  -4  344.07   11.90
   2  -6  -4  334.27   11.80
  -6   4  -4  354.46   11.20
  -2   6   4  361.76   12.10
  -2   6   4  371.16   12.00
  -2   6   4  343.87   11.90
   6  -4   4  366.36   11.30
   6  -4   4  367.16   11.90
  -4  -2   4  365.06   12.60
  -4  -2   4  364.16   11.80
  -2   6   4  357.36   12.70
  -4  -2   4  369.16   11.50
  -4  -2   4  365.16   11.80
   6  -4   4  363.06   11.80
   1  -6  -4  124.29    4.70
   1  -6  -4  126.99    4.90
  -6   5  -4  122.49    4.80
   5   1  -4  121.49    4.40
   1  -6  -4  109.49    5.00
   5   1  -4  122.19    5.20
   5   1  -4  122.49    4.40
   6  -5   4  111.89    4.40
  -1   6   4  114.39    5.40
  -1   6   4  119.59    4.80
   6  -5   4  117.89    4.40
  -5  -1   4  120.19    4.40
  -5  -1   4  120.99    4.40
  -1   6   4  114.49    4.90
  -1   6   4  112.99    5.10
  -5  -1   4  123.79    5.00
   6  -5   4  123.29    4.80
   6   0  -4   76.19    3.10
   6   0  -4   74.89    3.00
   0  -6  -4   75.39    3.70
   0  -6  -4   75.39    3.60
   6   0  -4   72.09    2.80
   6   0  -4   74.19    3.90
  -6   6  -4   71.59    3.60
  -6   6  -4   76.59    3.70
   0   6   4   65.19    4.10
   6  -6   4   73.49    3.50
  -6   0   4   74.29    3.10
   0   6   4   78.39    4.00
   6  -6   4   75.29    3.60
   0   6   4   74.79    3.60
   6  -6   4   74.39    3.20
  -6   0   4   75.39    3.10
   0   6   4   73.29    4.60
  -6   7  -4   19.70    2.20
  -1  -6  -4   19.20    2.20
  -1  -6  -4   17.20    2.20
  -6   7  -4   14.50    1.50
   7  -1  -4   17.70    1.60
  -6   7  -4   18.40    2.50
   7  -1  -4   18.10    1.50
   7  -1  -4   17.40    2.10
   6  -7   4   26.00    2.30
   1   6   4   24.40    3.10
   6  -7   4   21.30    2.70
   1   6   4   25.50    3.70
  -7   1   4   24.50    1.70
  -7   1   4   24.30    1.70
   1   6   4   22.20    2.30
   1   6   4   21.30    2.90
  -6   8  -4   76.19    4.20
  -6   8  -4   71.89    3.50
   8  -2  -4   73.49    3.80
   8  -2  -4   70.99    2.90
  -2  -6  -4   75.09    4.30
  -6   8  -4   61.89    4.20
  -2  -6  -4   70.79    4.30
   8  -2  -4   67.79    3.80
  -6   8  -4   72.29    4.40
   8  -2  -4   73.69    2.90
   2   6   4   80.69    4.40
   6  -8   4   82.79    4.10
  -8   2   4   77.29    3.30
   2   6   4   77.89    4.00
  -8   2   4   80.29    3.20
   2   6   4   84.69    5.20
   2   6   4   77.39    4.50
   9  -3  -4  106.19    3.70
  -6   9  -4  110.69    5.80
   9  -3  -4  107.59    4.70
  -3  -6  -4  112.29    5.40
   9  -3  -4  106.69    4.80
   9  -3  -4  106.49    3.80
  -3  -6  -4  102.09    5.70
  -6   9  -4  108.49    5.80
   9  -3  -4  103.49    4.30
  -6   9  -4  105.99    4.90
  -6   9  -4  113.69    5.40
   3   6   4  114.79    6.30
   6  -9   4  111.49    5.30
   6  -9   4  106.69    5.00
  -9   3   4  109.29    4.20
   3   6   4  116.89    5.40
  -9   3   4  103.09    4.30
  -6  10  -4   16.40    3.30
  -6  10  -4   16.70    2.50
  -6  10  -4   18.70    2.80
  -4  -6  -4   16.30    2.60
  10  -4  -4   15.50    1.70
 -10   4   4   16.40    2.40
   6 -10   4   18.70    2.80
 -10   4   4   17.20    1.80
   4   6   4   19.20    2.70
   4   6   4   20.70    3.60
  -6  11  -4   22.80    3.40
  -5  -6  -4   27.80    4.00
  -6  11  -4   27.80    4.00
  -6  11  -4   33.30    4.80
 -11   5   4   28.40    2.90
 -11   5   4   27.70    2.10
   5   6   4   24.50    4.00
   5   6   4   26.80    3.10
   6 -11   4   19.20    3.40
  -6  12  -4    4.50    3.60
  -6  12  -4    2.20    3.50
  -6  12  -4    5.60    3.40
  -6  -6  -4    4.30    2.80
   6   6   4    4.80    3.90
 -12   6   4    4.20    1.10
 -12   6   4    4.50    2.10
   6   6   4    6.20    2.90
  -6  13  -4    7.50    4.80
  -7  -6  -4    5.40    3.00
  -6  13  -4    0.10    4.20
 -13   7   4    2.30    1.30
   7   6   4    7.00    4.30
  -7  -5  -4    2.90    2.30
  -5  12  -4    6.80    3.60
  -5  12  -4    5.10    3.50
  -5  12  -4    2.20    3.70
   7   5   4    2.90    3.80
 -12   7   4    0.10    1.10
  -7  -4  -4   11.00    2.40
  -4  11  -4   11.20    3.30
  -4  11  -4   13.40    3.20
  -4  11  -4    8.40    3.40
   4 -11   4    5.00    2.80
 -11   7   4   11.10    2.10
 -11   7   4   10.30    1.60
   7   4   4   10.40    3.50
  -3  10  -4   21.40    3.60
  -3  10  -4   22.40    3.20
  -7  -3  -4   21.10    3.10
  -3  10  -4   23.80    3.40
   7   3   4   31.10    3.70
 -10   7   4   20.50    2.90
   3 -10   4   20.00    3.10
 -10   7   4   22.30    2.20
   7   3   4   20.40    2.10
 -10   7   4   23.10    2.90
  -7  -2  -4   44.10    3.40
  -2   9  -4   38.40    4.70
  -2   9  -4   38.10    4.40
  -2   9  -4   46.00    4.20
   9  -7  -4   39.50    2.90
  -7  -2  -4   36.60    3.90
   2  -9   4   38.10    4.60
  -9   7   4   51.09    3.30
   7   2   4   48.30    4.20
  -9   7   4   44.50    2.80
   7   2   4   49.00    4.20
   2  -9   4   49.50    4.10
  -1   8  -4    5.90    2.20
   8  -7  -4    6.60    1.40
   8  -7  -4    4.40    1.10
  -7  -1  -4    3.80    1.40
  -7  -1  -4    3.80    1.80
  -1   8  -4    3.20    2.40
  -1   8  -4    3.80    2.30
   7   1   4    5.80    2.00
   1  -8   4    9.80    2.20
  -8   7   4    6.90    1.70
   1  -8   4    4.90    1.90
   7   1   4    6.50    2.10
  -8   7   4    3.60    1.20
   0   7  -4  103.79    5.50
   7  -7  -4  103.19    4.20
  -7   0  -4   86.69    4.60
   0   7  -4  102.19    4.80
  -7   0  -4  106.39    4.40
   0   7  -4  101.59    5.30
   7  -7  -4   96.39    4.00
  -7   7   4   97.39    3.90
   0  -7   4  103.19    4.80
   7   0   4   87.89    4.60
   0  -7   4   97.39    4.70
  -7   7   4   92.39    4.20
  -7   7   4   93.59    4.50
   6  -7  -4  119.19    4.60
   1   6  -4  123.19    5.10
   1   6  -4  133.49    5.90
   6  -7  -4  116.19    4.70
  -7   1  -4  128.09    4.90
  -7   1  -4  117.49    4.80
   1   6  -4  123.19    5.50
  -6   7   4  107.89    4.70
  -1  -6   4  115.39    5.00
   7  -1   4  106.99    4.80
  -6   7   4  108.49    4.80
  -1  -6   4  105.29    5.00
  -6   7   4  107.29    5.00
  -7   2  -4   35.60    2.50
   2   5  -4   38.40    3.50
   5  -7  -4   35.30    2.40
   5  -7  -4   31.70    2.30
   2   5  -4   31.40    3.20
  -7   2  -4   28.20    2.00
   2   5  -4   35.70    2.60
  -5   7   4   33.00    2.60
  -2  -5   4   34.30    2.50
   7  -2   4   29.60    1.90
  -2  -5   4   40.70    2.80
  -5   7   4   31.60    2.50
  -5   7   4   24.80    3.00
  -5   7   4   33.00    2.40
   4  -7  -4   44.90    2.70
  -7   3  -4   50.39    2.80
   3   4  -4   53.29    3.90
   4  -7  -4   47.80    2.70
   3   4  -4   48.10    2.90
   3   4  -4   49.10    3.30
  -4   7   4   48.20    2.80
  -3  -4   4   47.90    2.90
  -4   7   4   41.90    3.00
  -4   7   4   42.20    3.40
  -4   7   4   47.30    3.00
  -3  -4   4   46.90    2.90
   4   3  -4   43.80    3.70
  -7   4  -4   45.80    1.90
   4   3  -4   42.00    2.70
   4   3  -4   42.80    3.00
  -7   4  -4   49.10    2.70
   3  -7  -4   44.70    2.30
   3  -7  -4   45.10    2.80
   3  -7  -4   44.00    2.90
  -4  -3   4   46.80    2.70
  -3   7   4   42.70    3.30
  -4  -3   4   45.30    2.70
   7  -4   4   49.99    2.70
  -3   7   4   48.10    3.10
  -3   7   4   44.40    3.60
   7  -4   4   40.90    2.00
  -3   7   4   45.50    2.80
  -4  -3   4   48.50    2.70
   5   2  -4   26.00    2.30
   2  -7  -4   29.30    2.10
  -7   5  -4   27.60    2.00
   2  -7  -4   35.80    2.60
  -7   5  -4   33.70    2.60
   5   2  -4   37.10    3.40
   5   2  -4   33.50    2.50
  -2   7   4   35.10    2.90
  -2   7   4   37.90    2.60
  -5  -2   4   37.00    2.30
  -5  -2   4   32.30    2.20
   7  -5   4   29.60    2.10
   7  -5   4   34.80    2.50
  -2   7   4   29.70    3.40
  -2   7   4   22.80    3.30
   1  -7  -4  106.59    4.90
   6   1  -4  109.99    4.40
   6   1  -4  107.19    4.50
  -7   6  -4  118.89    4.90
   6   1  -4  115.79    5.40
  -7   6  -4  110.39    4.50
   1  -7  -4  115.19    5.00
  -1   7   4  122.29    5.50
  -6  -1   4  117.29    4.50
  -1   7   4  125.59    5.10
  -6  -1   4  118.99    4.50
  -1   7   4  124.39    5.30
  -1   7   4  119.09    5.80
   7  -6   4  118.89    4.90
   7  -6   4  113.99    4.60
  -7   7  -4   95.69    4.40
   0  -7  -4   95.89    4.70
  -7   7  -4   98.29    4.60
   7   0  -4   94.49    3.60
   7   0  -4  100.69    4.90
   7   0  -4   97.59    3.70
   0  -7  -4   98.29    4.80
  -7   0   4  100.59    4.00
   0   7   4   99.39    5.20
   7  -7   4   89.49    4.50
   0   7   4  104.09    5.00
  -7   0   4  103.89    4.00
   0   7   4   89.59    5.60
   7  -7   4  101.69    4.50
   0   7   4   97.79    4.60
  -7   8  -4    6.30    1.70
   8  -1  -4    4.70    1.90
  -1  -7  -4    4.70    2.40
  -7   8  -4    6.10    0.90
   8  -1  -4    5.50    1.00
  -1  -7  -4    3.50    1.90
  -7   8  -4    2.70    1.90
  -7   8  -4    6.90    1.00
   8  -1  -4    7.50    1.00
  -8   1   4    6.10    1.30
  -8   1   4    5.60    1.10
   1   7   4    8.60    2.10
   7  -8   4    4.20    1.60
   1   7   4    4.90    2.70
   1   7   4    7.20    2.30
   1   7   4    8.20    2.40
  -2  -7  -4   43.90    4.00
  -2  -7  -4   42.60    4.70
   9  -2  -4   46.80    3.40
   9  -2  -4   41.40    3.80
  -7   9  -4   48.60    3.80
  -7   9  -4   39.60    2.70
  -7   9  -4   38.90    4.20
  -9   2   4   43.70    2.40
   2   7   4   43.20    4.30
   7  -9   4   43.30    3.70
  -9   2   4   43.60    2.70
   2   7   4   42.90    4.70
   2   7   4   44.40    4.40
  10  -3  -4   21.00    2.80
  -3  -7  -4   19.40    2.90
  -7  10  -4   19.90    2.70
  -7  10  -4   20.60    3.00
  -7  10  -4   20.40    3.20
   3   7   4   23.90    3.10
   3   7   4   23.20    3.70
 -10   3   4   21.40    1.90
   7 -10   4   23.80    3.10
   3   7   4   19.10    3.20
 -10   3   4   20.80    2.40
  -4  -7  -4   10.50    2.70
  -7  11  -4   11.80    3.50
  -7  11  -4   11.10    3.10
  -7  11  -4   13.20    2.70
   4   7   4   12.00    3.00
   4   7   4   16.50    4.00
 -11   4   4   11.10    1.80
 -11   4   4   10.70    1.40
  -5  -7  -4    3.60    2.70
  -7  12  -4    4.00    3.30
  -7  12  -4    0.70    3.50
   5   7   4    4.20    3.70
 -12   5   4    1.00    1.90
 -12   5   4    2.30    1.10
   5   7   4    4.10    3.20
  -6  -7  -4    1.20    3.20
  -7  13  -4    7.40    4.30
  -7  13  -4    4.30    4.10
   6   7   4    8.00    4.20
  -5  13  -4    4.00    4.80
  -5  13  -4    1.50    5.00
  -8  -5  -4    5.30    2.80
  -5  13  -4    5.40    4.30
   8   5   4   -1.20    4.80
 -13   8   4    1.40    1.30
  -4  12  -4   15.60    4.30
  -4  12  -4   16.80    4.10
  -4  12  -4   15.60    4.40
  -8  -4  -4   15.00    2.60
   8   4   4   12.00    4.10
 -12   8   4   16.40    2.30
  -3  11  -4    7.50    3.30
  -8  -3  -4    5.90    2.10
  -3  11  -4    7.30    3.70
  -3  11  -4    8.60    3.40
 -11   8   4    4.40    2.30
   8   3   4    7.20    3.50
 -11   8   4    6.90    1.50
   3 -11   4    4.30    2.90
 -11   8   4    8.80    2.30
  -2  10  -4    9.80    3.20
  -2  10  -4   11.00    3.20
  -2  10  -4    9.40    3.40
  -8  -2  -4   10.10    2.00
   2 -10   4    8.80    2.60
 -10   8   4   11.10    1.70
   8   2   4   10.00    3.00
 -10   8   4    9.70    2.30
  -8  -1  -4    0.60    1.60
  -1   9  -4    1.50    2.50
  -1   9  -4    0.70    2.80
  -1   9  -4    0.60    2.50
   8   1   4    1.00    2.60
   8   1   4    3.10    2.30
  -9   8   4    3.70    1.90
  -9   8   4    1.60    1.30
   1  -9   4    1.00    2.20
  -8   0  -4   38.30    3.10
  -8   0  -4   30.60    4.20
   8  -8  -4   33.80    2.50
   0   8  -4   40.10    4.00
   0   8  -4   43.00    4.30
   8  -8  -4   35.20    2.90
   0   8  -4   39.70    4.40
   0  -8   4   40.30    3.70
   0  -8   4   37.50    4.30
  -8   8   4   40.10    3.40
  -8   8   4   36.80    2.90
  -8   8   4   36.10    2.30
   8   0   4   36.40    3.40
  -8   1  -4    4.10    1.70
  -8   1  -4    4.80    1.40
   1   7  -4    7.90    2.50
   1   7  -4    5.90    2.50
   7  -8  -4    7.00    1.50
  -8   1  -4    4.30    1.90
   7  -8  -4    4.80    1.70
   1   7  -4   10.30    2.20
  -7   8   4    9.30    1.60
   8  -1   4    7.90    1.70
  -7   8   4    6.20    1.60
  -7   8   4    4.80    1.50
  -1  -7   4   10.70    2.00
  -7   8   4    8.90    2.10
  -1  -7   4    9.50    2.10
  -8   2  -4  142.99    5.40
   6  -8  -4  130.19    5.40
   6  -8  -4  128.59    5.30
  -8   2  -4  132.89    5.40
   2   6  -4  130.99    6.40
  -8   2  -4  132.09    5.00
   2   6  -4  135.29    6.00
   2   6  -4  130.09    5.60
  -6   8   4  129.79    5.70
  -2  -6   4  126.59    5.60
  -6   8   4  117.59    5.30
  -6   8   4  125.89    5.30
  -2  -6   4  131.69    5.60
  -6   8   4  119.19    5.40
   8  -2   4  125.09    4.90
   5  -8  -4   49.50    3.20
  -8   3  -4   51.59    3.00
  -8   3  -4   52.99    3.20
   3   5  -4   47.00    4.20
   5  -8  -4   48.30    3.30
   3   5  -4   51.79    3.40
   3   5  -4   50.19    3.80
  -3  -5   4   53.29    3.30
  -5   8   4   52.19    3.30
  -5   8   4   50.59    3.30
  -3  -5   4   54.09    3.30
  -5   8   4   50.19    3.90
  -5   8   4   56.59    3.30
  -8   4  -4  133.89    5.30
   4   4  -4  122.79    6.10
  -8   4  -4  134.49    5.30
   4   4  -4  126.09    5.40
   4   4  -4  130.89    5.40
   4  -8  -4  132.29    5.40
   8  -4   4  127.59    5.30
  -4  -4   4  129.19    5.30
  -4  -4   4  124.09    5.40
  -4   8   4  129.69    5.60
  -4   8   4  131.59    5.50
  -4   8   4  126.69    5.90
  -4   8   4  130.79    5.80
   5   3  -4   53.39    3.30
   5   3  -4   55.29    3.30
  -8   5  -4   54.69    3.10
   3  -8  -4   57.09    3.30
  -8   5  -4   54.39    3.30
   5   3  -4   49.10    4.10
  -8   5  -4   53.79    2.30
  -5  -3   4   51.19    3.00
   8  -5   4   55.49    3.30
  -3   8   4   55.19    3.60
   8  -5   4   51.79    2.50
  -5  -3   4   54.29    3.10
  -5  -3   4   59.69    3.30
  -3   8   4   51.89    3.30
  -3   8   4   46.30    4.00
  -3   8   4   49.80    3.80
   6   2  -4  120.99    5.20
   2  -8  -4  137.89    5.70
   6   2  -4  131.99    6.20
  -8   6  -4  129.29    5.40
  -8   6  -4  129.59    4.90
   6   2  -4  122.69    5.10
  -2   8   4  133.49    6.10
  -6  -2   4  131.49    5.20
  -2   8   4  130.39    6.40
  -6  -2   4  132.39    5.20
  -2   8   4  135.29    5.70
  -2   8   4  136.69    5.90
   8  -6   4  137.29    5.50
   8  -6   4  126.79    5.00
   7   1  -4    8.00    1.40
   7   1  -4    6.80    1.70
   1  -8  -4    6.10    2.00
  -8   7  -4    6.90    1.70
  -8   7  -4    7.60    1.60
   7   1  -4    5.70    2.20
   7   1  -4    7.70    1.30
  -7  -1   4    6.00    1.20
  -1   8   4    2.00    2.10
   8  -7   4    5.60    1.70
  -1   8   4    6.80    2.10
  -1   8   4    3.80    2.10
  -1   8   4    4.80    2.30
  -7  -1   4    5.40    1.40
   8  -7   4    3.50    2.10
   8   0  -4   32.20    2.10
   8   0  -4   34.00    3.70
   0  -8  -4   38.70    3.80
  -8   8  -4   37.50    3.20
   8   0  -4   31.00    2.00
  -8   8  -4   36.40    3.40
  -8   0   4   36.10    2.40
   8  -8   4   44.50    3.40
   0   8   4   44.60    4.70
   0   8   4   35.00    4.00
   0   8   4   46.50    4.30
   0   8   4   36.70    4.10
   9  -1  -4    1.10    2.10
  -8   9  -4    0.60    2.20
  -1  -8  -4   -0.40    2.20
  -8   9  -4    0.90    1.70
   8  -9   4    2.70    2.20
  -9   1   4    2.10    1.00
   1   8   4    2.00    2.50
   1   8   4   -2.20    2.70
   1   8   4    1.10    2.70
  -9   1   4    3.50    1.40
  -8  10  -4    9.30    2.90
  -8  10  -4   14.40    2.50
  10  -2  -4   10.80    2.40
  -2  -8  -4   11.10    2.80
   2   8   4    9.90    3.00
   2   8   4   12.40    3.60
 -10   2   4   13.50    1.90
 -10   2   4   12.20    1.80
   2   8   4    7.80    3.10
  -8  11  -4    8.30    2.70
  -3  -8  -4    4.90    2.90
  -8  11  -4    7.30    3.30
 -11   3   4    4.10    1.10
   3   8   4    5.50    3.20
 -11   3   4    8.00    1.80
   3   8   4    8.20    3.70
  -8  12  -4   17.40    3.60
  -4  -8  -4   13.50    3.20
  -8  12  -4   17.50    4.00
   4   8   4   15.20    4.20
 -12   4   4   15.50    2.00
   4   8   4   13.80    3.90
 -12   4   4   14.40    2.20
  -8  13  -4    4.90    4.10
  -8  13  -4   10.60    4.40
  -5  -8  -4    1.00    3.30
   5   8   4    6.30    4.20
  -9  -4  -4    4.80    2.60
  -3  12  -4    3.10    4.00
  -3  12  -4   -0.40    3.90
  -3  12  -4   -1.00    3.80
  -9  -3  -4    1.00    1.90
 -12   9   4   -0.90    1.30
   9   3   4   -1.80    4.10
  -2  11  -4   15.50    4.00
  -2  11  -4   14.70    3.70
  -2  11  -4    9.10    3.80
  -9  -2  -4   11.00    2.40
   9   2   4    8.60    3.70
 -11   9   4    8.20    1.70
 -11   9   4   10.40    2.70
   2 -11   4   10.10    3.50
  -9  -1  -4   19.20    2.50
  -1  10  -4   17.30    3.60
  -1  10  -4   27.20    4.00
  -1  10  -4   21.10    3.80
 -10   9   4   23.00    2.70
   9   1   4   25.20    3.50
 -10   9   4   28.10    4.00
   1 -10   4   28.00    3.50
   0   9  -4   19.10    3.00
  -9   0  -4   19.50    2.30
   0   9  -4   14.00    3.30
   0   9  -4   12.30    3.20
   0  -9   4   19.80    2.90
   9   0   4   17.90    2.80
  -9   9   4   17.60    2.60
  -9   9   4   15.60    2.10
   1   8  -4   46.30    4.90
   1   8  -4   42.20    4.80
  -9   1  -4   45.30    3.30
   1   8  -4   45.70    4.40
  -9   1  -4   42.10    4.20
  -8   9   4   48.10    3.50
  -8   9   4   50.79    4.00
   9  -1   4   47.60    3.40
  -1  -8   4   48.90    4.20
   2   7  -4   61.59    4.80
   2   7  -4   66.09    4.60
  -9   2  -4   67.59    3.80
   7  -9  -4   55.89    4.10
   7  -9  -4   63.09    4.00
   2   7  -4   71.49    5.20
  -9   2  -4   61.99    4.30
  -7   9   4   73.99    4.50
  -2  -7   4   74.69    4.40
  -7   9   4   64.99    4.30
  -2  -7   4   68.39    4.70
  -7   9   4   68.39    3.90
  -7   9   4   69.69    3.70
   3   6  -4   54.89    4.30
   6  -9  -4   42.50    3.90
  -9   3  -4   50.09    3.20
  -9   3  -4   44.10    3.70
   3   6  -4   55.99    4.70
   6  -9  -4   44.90    3.50
   3   6  -4   49.20    4.00
  -3  -6   4   52.09    3.60
  -6   9   4   47.50    3.60
  -6   9   4   46.70    4.10
  -6   9   4   48.60    3.50
   9  -3   4   45.00    2.10
  -3  -6   4   48.60    3.90
  -9   4  -4   10.80    2.00
   5  -9  -4   12.20    2.10
   4   5  -4   15.80    2.50
  -9   4  -4   11.90    1.70
   4   5  -4   12.70    2.50
   4   5  -4   17.70    3.10
  -5   9   4   13.40    2.60
  -4  -5   4   14.50    2.00
  -5   9   4   13.00    2.10
   9  -4   4   17.70    2.20
  -4  -5   4   15.50    2.30
  -5   9   4   15.20    2.30
  -5   9   4   15.40    2.30
  -9   5  -4   12.80    1.80
   5   4  -4   13.40    2.30
   5   4  -4   16.10    2.30
   5   4  -4   14.00    2.70
  -9   5  -4   16.70    2.20
   4  -9  -4   16.90    2.30
  -4   9   4   14.30    2.80
  -5  -4   4   15.00    2.00
  -4   9   4   10.20    2.00
  -4   9   4   15.10    2.70
  -4   9   4   19.80    2.70
   9  -5   4   11.80    2.00
  -5  -4   4   12.40    1.80
   6   3  -4   49.30    3.80
  -9   6  -4   41.80    2.40
   3  -9  -4   52.99    3.80
  -9   6  -4   46.40    3.20
   6   3  -4   48.70    3.40
   6   3  -4   51.89    4.40
  -9   6  -4   35.90    3.70
  -6  -3   4   46.30    3.40
  -3   9   4   49.60    4.30
  -3   9   4   48.70    4.10
  -3   9   4   53.39    4.10
   9  -6   4   43.60    2.80
  -3   9   4   51.09    4.50
  -6  -3   4   51.49    3.10
   9  -6   4   48.00    3.70
   7   2  -4   72.29    4.90
  -9   7  -4   73.69    3.90
  -9   7  -4   65.29    3.40
   7   2  -4   70.29    3.50
   2  -9  -4   71.79    4.80
   7   2  -4   65.69    4.30
  -2   9   4   57.69    4.60
   9  -7   4   64.99    4.10
  -7  -2   4   63.09    3.70
  -2   9   4   68.79    4.60
  -7  -2   4   66.59    3.50
  -2   9   4   60.19    5.00
  -2   9   4   60.19    5.20
   9  -7   4   53.79    4.00
   8   1  -4   42.00    4.40
  -9   8  -4   43.70    3.50
  -9   8  -4   44.90    3.50
   8   1  -4   43.00    2.70
   1  -9  -4   54.09    4.50
  -1   9   4   44.20    4.80
  -1   9   4   41.60    4.50
  -8  -1   4   46.80    2.90
   9  -8   4   40.60    3.80
  -1   9   4   43.80    4.70
  -9   9  -4   14.70    2.60
   0  -9  -4   15.70    2.90
  -9   9  -4   19.60    2.60
   9   0  -4   21.60    3.00
  -9   0   4   16.50    1.80
   0   9   4   16.00    3.20
  -9   0   4   19.80    2.80
   0   9   4   14.90    3.30
   0   9   4   23.50    3.90
  -9  10  -4   26.10    3.70
  10  -1  -4   23.40    3.20
  -9  10  -4   19.20    3.10
  -1  -9  -4   28.00    3.80
   1   9   4   20.10    3.80
 -10   1   4   20.00    2.20
   1   9   4   21.10    3.60
 -10   1   4   20.70    2.90
   1   9   4   14.20    3.80
  -9  11  -4    8.00    2.50
  -2  -9  -4    7.20    3.40
  -9  11  -4    8.70    3.40
   2   9   4   10.70    3.60
 -11   2   4   13.30    1.90
   2   9   4    9.30    4.00
 -11   2   4   10.50    2.10
   2   9   4   10.00    4.20
  -3  -9  -4    3.30    3.60
  -9  12  -4    1.80    3.80
  -9  12  -4    0.30    2.80
   3   9   4   -1.20    3.90
   3   9   4    9.30    4.10
 -12   3   4    0.30    1.00
  -4  -9  -4    9.00    3.80
  -2  12  -4    9.70    4.40
 -10  -2  -4    1.90    1.80
  -2  12  -4    8.40    4.30
 -12  10   4    7.90    1.90
  10   2   4    6.70    4.60
  -1  11  -4    2.00    3.80
  -1  11  -4    2.30    3.40
 -10  -1  -4    1.70    1.80
  10   1   4    2.20    3.60
 -11  10   4    6.30    3.10
 -11  10   4    5.40    1.70
   1 -11   4    3.70    3.60
   0  10  -4   42.60    5.90
   0  10  -4   45.50    5.70
 -10   0  -4   43.50    3.60
   0 -10   4   50.89    5.80
 -10  10   4   50.69    5.00
 -10  10   4   51.99    3.70
  10   0   4   44.40    4.80
 -10   1  -4   63.19    3.90
   1   9  -4   61.89    5.80
   1   9  -4   65.59    5.90
   1   9  -4   61.39    6.30
  -1  -9   4   62.19    5.20
  -9  10   4   61.09    4.00
  -9  10   4   62.29    5.00
  10  -1   4   53.09    4.30
   2   8  -4   70.69    5.80
   2   8  -4   70.19    5.70
 -10   2  -4   64.89    3.90
   2   8  -4   78.89    5.70
  -8  10   4   76.69    5.30
  -8  10   4   67.79    4.10
  -8  10   4   59.39    4.20
  -2  -8   4   76.09    4.90
  10  -2   4   65.59    3.70
   3   7  -4   40.20    4.80
 -10   3  -4   37.20    3.10
   3   7  -4   33.60    4.60
   3   7  -4   35.80    4.80
  -7  10   4   39.70    3.60
  -7  10   4   36.30    4.50
  -7  10   4   35.20    3.60
  -3  -7   4   37.00    3.70
   4   6  -4   62.09    5.30
   6 -10  -4   55.09    4.40
 -10   4  -4   58.79    3.60
   4   6  -4   50.09    5.00
   4   6  -4   61.69    4.70
 -10   4  -4   55.99    4.50
  -4  -6   4   56.29    4.00
  -6  10   4   63.39    5.10
  -6  10   4   59.19    4.40
  -6  10   4   60.69    4.20
 -10   5  -4    0.70    1.40
   5 -10  -4    0.50    2.10
   5   5  -4    1.80    2.60
   5   5  -4    1.90    2.30
 -10   5  -4   -1.20    2.30
  -5  10   4   -0.10    2.00
  -5  10   4    2.30    2.30
  -5  -5   4   -1.40    1.50
  -5  10   4   -1.50    2.70
   6   4  -4   61.39    5.10
   4 -10  -4   60.39    4.60
   6   4  -4   55.59    4.10
 -10   6  -4   57.99    4.50
 -10   6  -4   52.69    3.60
  -6  -4   4   54.09    4.40
  -4  10   4   61.79    4.90
  -4  10   4   62.39    4.50
  -4  10   4   58.79    5.20
  -6  -4   4   61.89    3.60
 -10   7  -4   35.70    3.20
   7   3  -4   33.00    3.40
   7   3  -4   39.50    4.50
  -7  -3   4   37.50    3.50
  -3  10   4   37.30    4.30
  -7  -3   4   26.70    2.70
  -3  10   4   32.30    4.70
  -3  10   4   38.00    4.90
   8   2  -4   66.29    5.50
 -10   8  -4   69.09    4.10
   2 -10  -4   73.89    5.60
 -10   8  -4   69.19    3.90
   8   2  -4   63.39    3.70
  -8  -2   4   63.99    4.30
  -2  10   4   74.09    5.60
  -2  10   4   75.79    5.90
  -2  10   4   67.19    5.40
  -8  -2   4   73.69    3.70
 -10   9  -4   56.79    4.20
 -10   9  -4   50.09    4.00
   9   1  -4   53.69    5.20
   1 -10  -4   54.09    5.40
  -1  10   4   55.49    5.40
  -1  10   4   59.69    6.10
  -1  10   4   59.39    5.80
  -9  -1   4   55.89    3.30
 -10  10  -4   52.19    4.50
   0 -10  -4   49.40    5.90
  10   0  -4   44.60    5.30
 -10  10  -4   49.00    4.90
 -10   0   4   49.70    3.00
   0  10   4   55.09    6.10
   0  10   4   47.90    5.30
   0  10   4   45.70    5.70
  11  -1  -4    1.50    3.50
 -10  11  -4    3.60    2.40
  -1 -10  -4    6.00    3.90
 -10  11  -4   -1.10    3.50
 -11   1   4    3.70    1.20
   1  10   4    4.50    3.80
   1  10   4    3.70    3.90
 -10  12  -4   12.10    3.10
 -10  12  -4    4.80    4.40
  -2 -10  -4    6.20    4.10
   2  10   4    3.70    4.50
   2  10   4    7.20    4.30
 -12   2   4    4.10    1.30
 -11  -1  -4    0.20    1.80
 -11   0  -4    3.70    1.80
   0  11  -4    0.30    4.10
   0  11  -4    2.20    3.90
 -11  11   4   -0.90    1.60
 -11  11   4    0.80    3.80
   0 -11   4   -0.30    3.90
   1  10  -4   11.20    3.90
   1  10  -4   11.90    4.00
 -11   1  -4   14.40    2.00
 -10  11   4   15.20    3.60
  -1 -10   4   19.40    3.60
 -10  11   4   11.70    2.10
   2   9  -4    6.70    3.60
 -11   2  -4    9.30    1.90
   2   9  -4    8.20    3.50
  -9  11   4    8.80    2.10
  -2  -9   4   10.90    3.00
  -9  11   4   11.30    3.30
   3   8  -4   33.30    4.00
   3   8  -4   37.40    5.40
 -11   3  -4   36.30    3.10
  -3  -8   4   34.30    4.20
  -8  11   4   37.30    3.80
  -8  11   4   36.70    4.10
  -8  11   4   38.60    5.00
   4   7  -4   26.20    3.90
 -11   4  -4   17.80    2.20
   4   7  -4   22.30    3.40
  -4  -7   4   22.00    2.90
  -7  11   4   25.50    3.30
  -7  11   4   30.50    3.80
  -7  11   4   26.00    3.10
 -11   5  -4   29.20    3.00
   5   6  -4   34.10    3.60
   5   6  -4   34.40    4.30
  -6  11   4   35.10    4.10
  -6  11   4   35.00    4.30
  -6  11   4   32.90    4.70
  -5  -6   4   23.60    3.30
   6   5  -4   29.60    4.40
   6   5  -4   31.90    4.90
 -11   6  -4   26.10    3.10
  -5  11   4   32.30    4.00
  -5  11   4   36.70    4.60
  -6  -5   4   31.20    3.20
  -5  11   4   31.80    4.90
   7   4  -4   31.80    4.20
 -11   7  -4   27.80    2.90
   7   4  -4   25.70    2.90
  -4  11   4   20.60    3.80
  -4  11   4   19.40    3.20
  -4  11   4   23.30    3.90
  -7  -4   4   19.50    2.70
 -11   8  -4   34.60    3.30
   8   3  -4   32.70    4.30
  -3  11   4   32.00    3.90
  -3  11   4   33.60    4.30
  -8  -3   4   34.10    2.90
  -3  11   4   32.20    4.20
   9   2  -4    7.10    3.50
 -11   9  -4    9.20    2.20
  -2  11   4    8.20    3.80
  -2  11   4    2.70    3.50
  -2  11   4   10.00    3.60
  -9  -2   4    7.50    1.70
 -11  10  -4   11.90    2.50
  10   1  -4   13.30    3.90
 -10  -1   4   11.70    1.80
  -1  11   4   10.00    3.90
  -1  11   4   14.40    4.60
  -1  11   4   15.80    4.20
  11   0  -4   -2.50    4.20
 -11  11  -4    3.70    2.30
   0  11   4   -1.10    4.00
 -11   0   4   -1.80    1.10
   0  11   4    1.00    4.10
 -12   1   4    3.80    1.30
 -12   1  -4    4.40    1.70
  -1 -11   4   11.00    4.10
   2  10  -4   21.40    4.60
   2  10  -4   15.50    4.80
 -12   2  -4   21.90    3.00
  -2 -10   4   14.80    4.00
 -10  12   4   25.40    4.50
 -10  12   4   17.10    2.60
   3   9  -4   20.20    4.40
   3   9  -4   15.20    4.20
 -12   3  -4   23.50    2.80
  -3  -9   4   21.30    3.80
  -9  12   4   17.90    2.80
  -9  12   4   23.40    4.30
   4   8  -4   14.70    4.20
 -12   4  -4   15.60    2.00
   4   8  -4    7.80    3.70
  -8  12   4   14.80    3.80
  -4  -8   4   18.50    3.10
  -8  12   4   13.30    2.80
   5   7  -4   -3.60    3.10
 -12   5  -4    0.50    1.40
   5   7  -4   -0.70    3.50
  -5  -7   4    2.70    2.10
  -7  12   4    4.50    3.40
  -7  12   4    7.10    3.50
  -7  12   4    0.30    2.60
 -12   6  -4   -0.30    1.40
   6   6  -4    4.00    3.30
   6   6  -4    0.00    3.30
  -6  12   4    3.40    3.70
  -6  12   4   -1.70    3.40
  -6  -6   4    1.40    1.90
  -6  12   4    7.30    3.00
   7   5  -4    1.40    3.40
 -12   7  -4    3.30    1.60
  -5  12   4    0.90    3.70
  -5  12   4    4.10    3.80
  -7  -5   4    2.90    1.70
  -5  12   4    2.40    3.00
 -12   8  -4   12.00    1.90
   8   4  -4   16.20    4.10
  -4  12   4   10.10    3.90
  -4  12   4   16.70    4.30
  -4  12   4   12.40    3.70
  -8  -4   4   15.70    2.10
 -12   9  -4   18.50    2.40
   9   3  -4   17.40    4.40
  -3  12   4   18.50    4.50
  -3  12   4   26.10    5.00
  -9  -3   4   22.80    2.70
  -3  12   4   20.70    4.90
  10   2  -4   15.30    4.70
 -12  10  -4   27.40    3.90
  -2  12   4   21.70    4.80
 -10  -2   4   23.70    2.80
  -2  12   4   15.20    5.00
  -2  12   4   16.80    4.40
 -11  -1   4    7.60    1.60
  -4  -9   4   -2.70    3.10
   5   8  -4    5.70    4.80
 -13   5  -4    9.90    1.80
   5   8  -4   -1.60    3.90
  -8  13   4   10.10    4.20
  -5  -8   4    6.70    2.60
  -8  13   4   10.00    3.40
 -13   6  -4    6.30    1.70
   6   7  -4   -1.00    3.60
  -7  13   4    6.60    4.10
  -6  -7   4    6.50    2.40
  -7  13   4    6.60    3.30
 -13   7  -4    5.30    1.80
   7   6  -4    1.50    4.00
  -6  13   4    4.90    4.90
  -6  13   4    8.80    4.30
  -7  -6   4    3.00    1.90
  -6  13   4    7.90    3.50
 -13   8  -4    7.20    1.80
   8   5  -4    0.80    4.10
  -5  13   4    7.40    4.70
  -8  -5   4    3.10    1.80
  -5  13   4   14.50    5.10
  -5  13   4    5.70    4.10
  -9  -4   4   -0.60    1.60
   0   0  -5    0.80    0.30
   0   0  -5    0.00    0.40
   0   0  -5    0.50    0.20
   0   0  -5    0.30    0.40
   0   0   5   -0.10    0.50
  -1   0  -5 5171.18  165.58
   0   1  -5 5253.57  173.18
   1  -1  -5 5097.19  160.98
   1  -1  -5 5344.97  173.28
   0   1  -5 5166.38  161.58
  -1   0  -5 5261.87  160.98
   1  -1  -5 5202.98  164.78
   0   1  -5 4867.21  165.18
   1  -1  -5 5250.88  164.78
  -1   0  -5 5239.48  165.68
  -1   0  -5 5038.30  172.88
   0  -1   5 5310.27  165.68
  -1   1   5 5520.25  173.48
   1   0   5 5156.98  165.48
   0  -1   5 5363.76  161.58
  -1   1   5 5310.87  161.28
   1   0   5 5672.33  165.88
   1   0   5 5567.14  173.28
   0  -1  -5 5578.64  167.18
   0  -1  -5 5583.34  175.08
  -1   1  -5 5506.15  174.68
  -1   1  -5 5215.28  167.18
   0  -1  -5 5481.15  162.98
  -1   1  -5 5544.35  163.08
   0  -1  -5 5451.45  167.08
   1   0  -5 5296.97  174.98
   1   0  -5 5488.95  166.38
   0   1   5 5084.99  167.08
   0   1   5 5175.18  162.68
   0   1   5 5068.69  174.98
   1  -1   5 5295.97  167.28
   1  -1   5 5203.48  174.58
  -1   0   5 4803.42  174.78
  -1  -1  -5 4612.94  147.99
   2  -1  -5 4595.24  147.69
  -1   2  -5 4661.13  141.59
   2  -1  -5 4388.46  137.39
  -1  -1  -5 4224.58  140.89
  -1  -1  -5 4560.54  137.39
  -1   2  -5 4392.76  141.39
  -1  -1  -5 4487.55  141.09
  -1   2  -5 4322.27  147.39
  -1   2  -5 4551.74  138.09
   1  -2   5 4514.65  137.69
   1  -2   5 4581.54  141.49
   1  -2   5 4484.35  141.59
   1   1   5 4506.35  137.19
   1   1   5 4549.54  141.49
  -2   1   5 4437.26  147.79
   1   1   5 4193.68  147.39
   1   1   5 4508.05  141.49
  -2   1   5 4476.65  137.59
  -2  -1  -5  693.33   21.00
   3  -2  -5  630.54   21.70
  -2  -1  -5  699.23   20.20
  -2  -1  -5  713.73   21.90
  -1   3  -5  685.33   20.50
   3  -2  -5  679.73   20.30
   3  -2  -5  681.33   20.60
  -1   3  -5  691.73   21.90
   3  -2  -5  657.83   20.60
  -1   3  -5  689.63   21.00
  -2  -1  -5  703.03   21.00
  -1   3  -5  681.53   21.00
   1  -3   5  644.44   20.90
  -3   2   5  627.74   21.70
   2   1   5  635.14   20.20
  -3   2   5  606.94   20.60
   1  -3   5  614.04   20.90
   1  -3   5  633.44   20.40
   1  -3   5  651.33   21.80
   2   1   5  627.04   20.90
   2   1   5  625.64   21.90
  -3   2   5  633.84   20.30
  -3   2   5  640.84   20.60
   2   1   5  606.94   20.90
   2  -2  -5 5031.40  151.18
   0   2  -5 5006.00  152.08
   0   2  -5 4860.71  155.38
  -2   0  -5 4763.72  155.38
  -2   0  -5 4986.80  155.78
   0   2  -5 4903.91  163.18
   2  -2  -5 4991.20  154.58
   2  -2  -5 5028.60  154.58
   0   2  -5 4862.21  155.48
  -2   0  -5 5030.90  162.28
   2  -2  -5 4237.68  161.88
  -2   0  -5 4979.70  150.68
   2   0   5 5021.10  150.78
   2   0   5 4797.22  155.28
  -2   2   5 4791.02  154.58
  -2   2   5 5100.79  162.68
   0  -2   5 4674.43  155.38
   2   0   5 4942.61  162.38
   2   0   5 5295.17  156.08
  -2   2   5 5086.29  151.78
  -2   2   5 4944.01  154.68
   0  -2   5 5193.28  152.08
   1   1  -5 7797.42  250.47
   1  -2  -5 8033.10  256.57
   1  -2  -5 8140.89  250.37
   1   1  -5 8163.98  256.57
   1   1  -5 8089.09  269.27
  -2   1  -5 8168.18  249.78
  -2   1  -5 8317.07  257.47
   1  -2  -5 8512.55  268.77
   1   1  -5 8124.89  256.37
  -2   1  -5 8184.98  268.07
   1  -2  -5 8399.76  256.77
  -1   2   5 8569.84  269.17
  -1   2   5 7832.42  256.57
   2  -1   5 8096.19  268.07
  -1   2   5 8316.87  250.77
  -1  -1   5 8089.89  256.57
  -1   2   5 7927.51  256.67
  -1  -1   5 8645.04  250.77
   2  -1   5 8280.37  257.07
  -2   2  -5 4946.00  157.28
   0  -2  -5 4755.72  163.88
   2   0  -5 5002.00  155.68
   0  -2  -5 5019.70  157.18
   0  -2  -5 5286.47  153.28
  -2   2  -5 4917.21  163.28
   0  -2  -5 4988.20  156.78
   2   0  -5 5208.68  155.68
  -2   2  -5 4764.72  152.78
   2   0  -5 5078.19  164.28
   0   2   5 4837.12  152.78
   2  -2   5 5162.38  157.58
   0   2   5 5013.00  164.68
   0   2   5 4824.42  156.98
  -2   0   5 4941.41  155.78
   0   2   5 4868.11  157.08
   2  -2   5 5160.68  152.88
   2  -2   5 5048.69  157.28
  -2   0   5 4782.12  155.78
  -1  -2  -5  596.34   21.00
   3  -1  -5  645.54   21.80
  -2   3  -5  608.74   20.50
  -1  -2  -5  654.43   21.00
   3  -1  -5  630.24   20.30
  -2   3  -5  639.44   21.80
  -1  -2  -5  659.13   20.40
  -1  -2  -5  666.33   22.00
  -2   3  -5  649.04   21.00
  -2   3  -5  655.53   21.00
   1   2   5  619.84   22.00
   2  -3   5  716.33   20.50
   1   2   5  692.63   21.00
   1   2   5  662.23   20.40
   1   2   5  706.53   21.10
   2  -3   5  707.53   21.10
   2  -3   5  693.53   21.10
  -2  -2  -5 1191.88   38.70
  -2   4  -5 1128.39   36.20
  -2  -2  -5 1170.08   35.90
  -2  -2  -5 1238.78   37.00
   4  -2  -5 1179.28   38.40
   4  -2  -5 1179.48   35.80
  -2   4  -5 1159.18   37.00
  -2   4  -5 1146.09   37.00
  -2   4  -5 1172.28   38.60
  -2  -2  -5 1115.89   37.00
   2   2   5 1145.99   37.00
   2   2   5 1187.98   37.00
   2   2   5 1144.09   35.80
   2  -4   5 1167.08   37.00
   2  -4   5 1204.38   38.60
   2  -4   5 1217.08   36.10
  -4   2   5 1135.99   35.80
  -4   2   5 1178.48   36.70
  -2   5  -5  637.64   19.70
  -2   5  -5  596.74   20.90
   5  -3  -5  660.63   19.30
   5  -3  -5  627.64   20.50
  -3  -2  -5  634.54   19.20
   5  -3  -5  634.84   19.40
  -3  -2  -5  642.44   20.00
   5  -3  -5  636.64   19.40
  -2   5  -5  614.24   20.00
  -3  -2  -5  593.64   20.80
  -2   5  -5  542.15   19.90
   2  -5   5  646.14   19.60
   2  -5   5  633.54   20.80
   3   2   5  617.74   20.90
   3   2   5  595.74   19.90
  -5   3   5  611.84   19.20
   2  -5   5  622.34   20.00
   3   2   5  573.04   19.10
   3   2   5  616.34   20.00
   2  -5   5  626.54   20.00
  -5   3   5  605.44   19.50
   4  -3  -5  559.84   17.20
  -1   4  -5  542.35   17.40
   4  -3  -5  555.04   18.30
   4  -3  -5  557.64   17.30
  -3  -1  -5  555.94   18.50
  -3  -1  -5  541.75   17.70
  -1   4  -5  548.75   17.70
  -3  -1  -5  547.55   16.90
  -1   4  -5  541.95   17.70
   4  -3  -5  550.74   17.30
  -3  -1  -5  526.15   17.70
  -4   3   5  551.24   17.40
  -4   3   5  531.95   17.40
  -4   3   5  541.15   17.10
  -4   3   5  546.75   18.30
   1  -4   5  558.14   17.40
   1  -4   5  548.95   17.70
   1  -4   5  540.65   17.80
   3   1   5  553.54   18.50
   1  -4   5  569.44   18.50
   3   1   5  553.24   17.70
   3   1   5  567.04   17.70
   3   1   5  549.95   16.90
   0   3  -5  119.89    4.50
   0   3  -5  131.99    4.70
   0   3  -5  127.29    4.50
   0   3  -5  126.79    4.90
  -3   0  -5  124.99    4.60
  -3   0  -5  123.39    4.50
  -3   0  -5  125.89    4.50
  -3   0  -5  132.09    4.10
   3  -3  -5  125.99    4.20
   3  -3  -5  124.89    4.60
   3  -3  -5  129.59    4.20
   3  -3  -5  128.79    4.40
  -3   3   5  125.79    4.40
  -3   3   5  125.79    4.30
   0  -3   5  123.89    4.50
   3   0   5  129.19    4.70
  -3   3   5  125.79    4.30
  -3   3   5  127.39    4.60
   0  -3   5  126.29    4.50
   3   0   5  122.09    4.50
   0  -3   5  125.39    4.50
   0  -3   5  128.69    4.80
   3   0   5  132.99    4.50
   1   2  -5 1499.45   47.50
   2  -3  -5 1508.35   49.60
   1   2  -5 1395.46   46.30
  -3   1  -5 1466.75   47.70
   2  -3  -5 1578.84   46.30
  -3   1  -5 1502.15   49.70
  -3   1  -5 1510.95   46.50
   2  -3  -5 1552.84   47.80
  -3   1  -5 1474.55   46.30
   1   2  -5 1511.55   47.60
   1   2  -5 1425.16   49.70
   2  -3  -5 1461.35   47.80
  -3   1  -5 1515.05   47.50
  -2   3   5 1493.45   48.00
  -1  -2   5 1604.34   49.80
  -1  -2   5 1629.84   46.30
  -2   3   5 1535.45   46.50
  -1  -2   5 1499.65   48.00
   3  -1   5 1515.95   49.60
  -2   3   5 1493.35   48.10
   3  -1   5 1558.24   47.50
  -2   3   5 1526.05   50.29
   2   1  -5 1548.45   47.90
   1  -3  -5 1621.24   49.80
   2   1  -5 1456.65   46.30
   1  -3  -5 1495.35   47.80
  -3   2  -5 1513.45   49.99
  -3   2  -5 1518.95   47.60
  -3   2  -5 1547.75   46.70
   2   1  -5 1581.14   48.00
   1  -3  -5 1598.44   46.40
   2   1  -5 1461.95   49.80
   1  -3  -5 1542.55   47.60
  -2  -1   5 1472.85   48.10
  -1   3   5 1424.66   47.90
  -1   3   5 1492.35   46.60
   3  -2   5 1542.35   47.60
   3  -2   5 1496.25   49.99
  -1   3   5 1489.05   49.99
   3  -2   5 1523.85   46.40
  -2  -1   5 1460.25   48.30
   3   0  -5  132.89    4.10
  -3   3  -5  128.29    4.40
   0  -3  -5  129.09    4.50
  -3   3  -5  128.69    4.40
  -3   3  -5  129.59    4.40
   0  -3  -5  130.19    4.50
   3   0  -5  118.29    4.80
   3   0  -5  124.79    4.30
   3   0  -5  134.49    4.10
   0  -3  -5  124.59    4.50
  -3   3  -5  117.39    4.50
   0  -3  -5  129.19    4.90
  -3   0   5  124.99    4.20
   3  -3   5  124.59    4.50
   0   3   5  127.39    4.50
   0   3   5  126.49    5.00
   0   3   5  120.09    4.50
  -3   0   5  124.79    4.20
   3  -3   5  129.49    4.40
   0   3   5  122.79    4.50
   3  -3   5  128.69    4.60
  -3   4  -5  525.85   17.10
  -1  -3  -5  543.15   16.90
   4  -1  -5  562.44   16.70
  -1  -3  -5  523.45   17.40
   4  -1  -5  569.14   18.10
  -3   4  -5  553.14   17.40
  -3   4  -5  542.55   17.40
  -1  -3  -5  569.64   18.30
   4  -1  -5  573.14   16.90
   4  -1  -5  539.95   18.10
  -1  -3  -5  538.25   17.40
  -3   4  -5  541.25   18.00
  -4   1   5  513.15   16.90
   1   3   5  461.05   17.30
   1   3   5  545.05   16.90
   1   3   5  502.95   18.30
   3  -4   5  528.75   17.40
   1   3   5  545.45   17.40
  -4   1   5  541.05   17.00
   3  -4   5  543.75   17.40
   3  -4   5  565.44   17.00
   5  -2  -5  616.84   19.40
  -3   5  -5  604.34   20.10
   5  -2  -5  627.44   19.20
  -2  -3  -5  583.34   20.00
  -3   5  -5  631.94   20.10
  -2  -3  -5  582.04   20.00
  -2  -3  -5  617.74   19.40
   5  -2  -5  654.93   19.40
  -3   5  -5  584.24   19.60
  -3   5  -5  618.84   20.80
  -2  -3  -5  624.94   21.00
   5  -2  -5  622.34   20.60
   5  -2  -5  622.74   20.70
   3  -5   5  643.14   19.60
   3  -5   5  626.54   20.10
   3  -5   5  614.94   20.00
  -5   2   5  609.04   19.50
   2   3   5  625.34   19.50
  -5   2   5  631.34   19.50
   3  -5   5  648.94   20.70
   2   3   5  626.04   20.10
   2   3   5  614.94   20.00
   2   3   5  631.24   21.10
  -3  -3  -5  465.55   17.10
  -3   6  -5  506.85   16.40
   6  -3  -5  503.05   15.60
   6  -3  -5  490.35   15.60
   6  -3  -5  498.75   16.60
   6  -3  -5  500.85   16.70
   6  -3  -5  505.15   15.70
  -3  -3  -5  494.45   16.40
  -3  -3  -5  515.85   16.40
  -3   6  -5  484.65   16.20
  -3  -3  -5  519.25   15.70
  -3   6  -5  496.65   17.00
  -6   3   5  496.45   15.60
  -6   3   5  487.45   15.80
   3  -6   5  497.95   16.40
   3   3   5  516.45   16.40
   3  -6   5  499.05   16.40
   3   3   5  497.95   17.30
  -6   3   5  494.15   15.80
   3  -6   5  447.06   16.00
   3  -6   5  501.65   16.90
   3   3   5  500.35   16.30
  -3   7  -5  220.58    8.20
  -3   7  -5  218.58    8.40
   7  -4  -5  226.88    7.30
  -3   7  -5  225.98    8.30
  -4  -3  -5  221.88    8.10
   7  -4  -5  227.18    7.80
  -4  -3  -5  221.08    7.60
  -3   7  -5  222.18    8.50
  -4  -3  -5  221.28    8.10
   7  -4  -5  223.78    7.80
   7  -4  -5  231.98    7.50
  -7   4   5  221.18    7.50
  -7   4   5  209.48    7.50
   3  -7   5  219.28    8.30
   3  -7   5  225.38    8.10
   4   3   5  225.58    8.20
   4   3   5  225.68    7.90
   4   3   5  233.28    8.80
  -7   4   5  222.38    7.40
   6  -4  -5   90.49    3.60
  -4  -2  -5   95.59    4.00
  -4  -2  -5   81.39    3.40
  -2   6  -5   96.49    4.40
  -2   6  -5   95.99    4.00
  -4  -2  -5   96.39    4.00
  -4  -2  -5   81.19    4.10
  -2   6  -5   97.09    4.10
   6  -4  -5   91.19    3.10
  -2   6  -5   97.29    4.40
   6  -4  -5   94.09    3.20
   6  -4  -5   94.19    3.60
   4   2   5   89.79    4.50
  -6   4   5   91.09    3.60
   2  -6   5   78.89    4.10
   4   2   5   81.39    3.40
   2  -6   5   80.49    4.10
  -6   4   5   91.99    3.40
   2  -6   5   92.99    4.00
   4   2   5   94.19    4.00
   5  -4  -5    3.90    0.50
  -1   5  -5    6.50    1.60
  -1   5  -5    2.10    1.40
   5  -4  -5    1.50    1.00
  -1   5  -5    3.40    1.00
  -4  -1  -5    1.70    1.10
  -4  -1  -5    3.50    1.10
  -4  -1  -5    4.40    1.10
  -4  -1  -5    3.20    0.70
  -1   5  -5    1.10    1.00
   1  -5   5    1.40    0.90
   4   1   5    4.30    0.70
  -5   4   5    2.60    1.10
   4   1   5    1.10    1.30
   1  -5   5    0.40    1.10
   4   1   5    4.50    1.10
  -5   4   5    3.10    0.80
   1  -5   5    3.40    1.40
   0   4  -5 1851.71   57.49
  -4   0  -5 1838.92   58.89
  -4   0  -5 1860.91   61.39
   0   4  -5 1649.33   61.59
   0   4  -5 1874.91   58.89
  -4   0  -5 1830.82   57.09
   4  -4  -5 1865.91   58.79
   4  -4  -5 1888.31   58.69
   4  -4  -5 1940.11   57.39
   4  -4  -5 1901.51   61.39
   0   4  -5 1920.61   58.99
   0  -4   5 1869.41   58.89
   4   0   5 1946.91   58.89
   4   0   5 1857.41   61.99
   4   0   5 1949.01   58.89
  -4   4   5 1850.61   61.89
   0  -4   5 1952.60   57.49
  -4   4   5 1818.92   57.29
   0  -4   5 1981.80   61.69
  -4   4   5 1861.81   58.89
  -4   4   5 1821.22   58.89
  -4   1  -5  462.35   14.90
   1   3  -5  427.26   14.30
   3  -4  -5  451.65   15.10
   3  -4  -5  457.15   14.40
   3  -4  -5  458.95   14.30
  -4   1  -5  451.25   14.50
  -4   1  -5  456.85   13.70
   1   3  -5  470.05   14.50
  -4   1  -5  432.46   14.50
   1   3  -5  450.15   15.40
   1   3  -5  448.66   14.50
  -4   1  -5  463.35   13.70
   3  -4  -5  466.55   14.20
  -1  -3   5  453.25   14.20
  -3   4   5  427.66   15.00
  -3   4   5  424.56   14.30
  -3   4   5  435.46   14.20
   4  -1   5  435.16   14.90
   4  -1   5  472.55   14.50
  -3   4   5  424.06   14.40
  -1  -3   5  423.86   15.20
  -4   2  -5 7547.54  244.38
   2  -4  -5 8176.38  255.47
   2   2  -5 7579.34  238.18
   2  -4  -5 7452.75  243.58
  -4   2  -5 7838.72  253.37
   2  -4  -5 7714.83  243.58
   2   2  -5 7524.75  243.38
  -4   2  -5 8014.90  244.48
  -4   2  -5 7805.22  236.38
   2   2  -5 8157.48  243.98
   2   2  -5 7485.25  256.07
   2  -4  -5 7902.11  237.38
  -2  -2   5 7566.94  243.48
  -2   4   5 7741.93  238.48
  -2   4   5 7811.42  255.57
  -2  -2   5 7321.87  243.48
   4  -2   5 7541.95  253.27
  -2  -2   5 8083.19  238.08
   4  -2   5 7939.61  244.18
  -2  -2   5 7853.21  255.27
   1  -4  -5  454.65   15.20
  -4   3  -5  444.06   14.60
  -4   3  -5  425.46   14.60
  -4   3  -5  437.76   13.90
   1  -4  -5  450.15   14.40
   1  -4  -5  437.46   14.40
  -4   3  -5  422.16   14.40
   1  -4  -5  469.55   14.20
   3   1  -5  462.05   14.20
   3   1  -5  459.45   14.20
   3   1  -5  440.26   14.00
   4  -3   5  401.26   14.40
  -3  -1   5  454.95   14.20
  -1   4   5  453.95   14.40
   4  -3   5  480.75   13.90
   4  -3   5  457.85   14.40
  -3  -1   5  447.36   14.20
  -1   4   5  420.16   14.50
  -1   4   5  446.96   15.20
  -1   4   5  434.26   14.20
   0  -4  -5 1869.11   58.79
   0  -4  -5 1953.40   57.29
  -4   4  -5 1836.92   57.19
  -4   4  -5 1851.41   61.39
   4   0  -5 1916.91   58.89
   0  -4  -5 1990.90   58.79
   4   0  -5 1830.22   57.39
   0  -4  -5 1949.90   61.49
  -4   4  -5 1876.41   61.49
   4   0  -5 1897.11   58.89
  -4   0   5 1811.52   58.69
   0   4   5 1826.52   57.29
   0   4   5 1715.13   61.49
  -4   0   5 1790.72   59.29
   4  -4   5 1930.91   58.79
   4  -4   5 1905.01   58.79
   0   4   5 1835.92   58.79
   0   4   5 1848.02   58.79
   4  -4   5 1858.81   57.09
   5  -1  -5    2.80    1.00
  -1  -4  -5    3.00    1.20
   5  -1  -5    4.80    0.80
   5  -1  -5    2.90    0.40
  -4   5  -5    2.90    1.00
  -1  -4  -5    4.00    1.00
  -4   5  -5    2.50    1.10
  -1  -4  -5    2.60    1.50
  -4   5  -5    1.40    1.30
   4  -5   5    2.80    0.90
   1   4   5    2.90    1.10
   1   4   5    3.80    0.90
   4  -5   5    1.60    0.90
   1   4   5    0.00    1.30
  -5   1   5    3.60    0.60
   4  -5   5    0.50    1.10
   1   4   5    2.00    1.60
  -5   1   5    3.40    0.60
  -4   6  -5   92.39    4.10
  -4   6  -5   95.09    4.40
  -2  -4  -5   97.39    4.20
  -4   6  -5   93.99    4.10
   6  -2  -5   95.29    3.90
  -4   6  -5   90.19    3.90
  -2  -4  -5   78.39    4.20
  -2  -4  -5   87.39    4.00
   6  -2  -5   91.49    3.80
   6  -2  -5   92.19    3.40
  -2  -4  -5  100.29    4.10
   6  -2  -5   90.09    3.10
   6  -2  -5   96.29    3.20
   4  -6   5   94.99    4.10
  -6   2   5   91.19    3.40
  -6   2   5   97.09    3.30
   4  -6   5   97.39    3.90
   2   4   5   95.59    3.90
   2   4   5   90.59    4.80
   2   4   5   87.39    4.00
   4  -6   5   82.89    3.80
   4  -6   5   93.89    4.00
   2   4   5   97.49    4.20
  -4   7  -5  223.18    8.30
  -4   7  -5  224.18    8.40
  -4   7  -5  222.08    8.30
   7  -3  -5  229.38    7.30
   7  -3  -5  224.48    8.00
  -3  -4  -5  220.28    7.80
  -4   7  -5  233.38    8.40
   7  -3  -5  223.58    7.40
  -3  -4  -5  230.08    8.20
   7  -3  -5  229.58    8.00
  -3  -4  -5  233.48    8.30
   3   4   5  218.58    7.80
   4  -7   5  217.98    8.20
   4  -7   5  223.58    8.10
   3   4   5  231.38    9.00
   3   4   5  230.58    8.30
  -7   3   5  218.58    7.40
   3   4   5  226.58    8.00
   4  -7   5  222.48    8.20
  -7   3   5  225.88    7.50
   8  -4  -5  179.38    6.50
  -4  -4  -5  180.88    7.10
  -4  -4  -5  169.48    6.60
   8  -4  -5  178.48    6.00
  -4   8  -5  182.58    7.20
  -4   8  -5  178.48    7.40
  -4  -4  -5  186.88    7.20
   8  -4  -5  179.58    6.20
  -4   8  -5  178.38    7.30
  -4   8  -5  177.88    7.20
   8  -4  -5  182.38    6.50
   4   4   5  178.68    7.10
  -8   4   5  176.58    6.20
   4  -8   5  165.98    7.10
   4  -8   5  168.78    7.00
   4   4   5  188.68    7.80
   4   4   5  182.58    6.50
  -8   4   5  181.28    6.20
  -4   9  -5   33.60    3.80
   9  -5  -5   33.90    2.20
  -5  -4  -5   33.00    3.30
  -4   9  -5   33.30    4.30
   9  -5  -5   31.80    2.90
  -4   9  -5   36.40    4.50
   9  -5  -5   32.30    2.10
  -4   9  -5   32.20    3.50
  -5  -4  -5   23.90    3.30
  -5  -4  -5   33.60    3.90
   4  -9   5   30.10    3.80
   5   4   5   33.30    2.80
   5   4   5   33.00    4.00
   5   4   5   38.80    4.20
  -9   5   5   32.70    2.00
  -9   5   5   32.90    2.20
  -3   8  -5    4.20    2.00
   8  -5  -5    3.70    1.00
  -3   8  -5    5.40    1.80
   8  -5  -5    4.70    0.80
  -3   8  -5    5.30    2.40
   8  -5  -5    3.00    1.50
  -5  -3  -5    5.10    1.70
  -3   8  -5    4.30    2.00
   8  -5  -5    5.40    1.20
  -5  -3  -5    4.00    1.40
  -5  -3  -5    3.00    1.60
   3  -8   5    6.60    1.80
  -8   5   5    4.00    1.30
  -8   5   5    3.80    1.10
  -8   5   5    4.70    1.00
   5   3   5    5.90    2.30
   3  -8   5    2.40    1.70
   5   3   5    3.80    1.80
   7  -5  -5  551.04   18.60
  -5  -2  -5  547.85   18.40
   7  -5  -5  550.24   17.80
  -5  -2  -5  516.75   19.20
  -2   7  -5  560.64   19.40
  -5  -2  -5  567.44   17.40
  -2   7  -5  560.94   18.70
  -5  -2  -5  569.94   18.50
  -2   7  -5  555.64   18.50
   7  -5  -5  564.84   17.70
  -2   7  -5  574.44   18.40
   5   2   5  572.74   18.50
   2  -7   5  576.74   18.60
   5   2   5  554.24   17.30
   5   2   5  549.45   19.40
   2  -7   5  561.74   18.60
  -7   5   5  560.24   17.70
  -7   5   5  564.04   18.00
  -5  -1  -5  330.87   11.60
  -1   6  -5  326.47   11.20
  -5  -1  -5  325.97   11.10
   6  -5  -5  336.07   10.70
  -1   6  -5  323.27   11.90
  -5  -1  -5  318.67   11.10
  -1   6  -5  314.07   11.20
   6  -5  -5  332.67   11.20
  -5  -1  -5  328.97   10.20
   6  -5  -5  332.27   10.70
  -1   6  -5  328.37   11.20
   5   1   5  328.67   11.70
  -6   5   5  325.97   10.70
   5   1   5  339.47   11.20
   1  -6   5  315.27   11.70
  -6   5   5  323.37   10.70
  -6   5   5  334.47   11.20
   1  -6   5  323.37   11.30
   5   1   5  318.57   10.90
   1  -6   5  323.27   11.20
   5   1   5  329.87   10.10
   0   5  -5 1246.78   39.50
   5  -5  -5 1239.78   39.10
   5  -5  -5 1253.67   40.90
  -5   0  -5 1211.28   39.40
   5  -5  -5 1332.67   38.40
   0   5  -5 1240.88   39.50
   0   5  -5 1240.48   38.70
   0   5  -5 1229.98   41.40
  -5   0  -5 1269.57   41.10
  -5   0  -5 1245.48   39.40
   5  -5  -5 1220.18   39.10
   5   0   5 1201.48   39.40
   0  -5   5 1245.88   39.50
   0  -5   5 1221.88   38.60
  -5   5   5 1254.27   39.20
  -5   5   5 1237.68   40.90
  -5   5   5 1202.18   39.20
   0  -5   5 1275.57   41.40
   5   0   5 1283.07   39.40
  -5   5   5 1215.88   38.40
   0  -5   5 1220.78   39.50
   1   4  -5  924.01   28.50
   4  -5  -5  909.61   28.30
   4  -5  -5  933.61   29.70
   1   4  -5  903.91   30.10
   1   4  -5  891.91   28.50
   1   4  -5  874.41   28.00
   4  -5  -5  898.21   28.30
  -5   1  -5  885.71   28.50
  -5   1  -5  871.61   28.50
   4  -5  -5  909.11   27.80
  -5   1  -5  919.01   29.50
  -1  -4   5  909.61   30.00
  -1  -4   5  878.21   28.50
  -1  -4   5  848.52   28.50
  -4   5   5  871.01   28.30
  -1  -4   5  927.31   27.90
   5  -1   5  877.61   29.50
  -4   5   5  880.41   28.40
  -4   5   5  871.11   29.60
  -4   5   5  879.41   27.80
   5  -1   5  894.91   28.50
  -5   2  -5  861.01   27.60
   3  -5  -5  867.51   26.30
  -5   2  -5  845.82   25.50
   3  -5  -5  854.11   28.00
   2   3  -5  822.92   26.70
  -5   2  -5  859.61   26.80
   3  -5  -5  848.22   26.70
  -5   2  -5  815.92   26.80
   2   3  -5  882.61   26.80
   2   3  -5  790.92   28.20
   2   3  -5  845.22   26.20
  -5   2  -5  854.41   25.60
   3  -5  -5  842.52   26.70
  -3   5   5  843.22   26.30
   5  -2   5  822.02   27.60
  -2  -3   5  772.52   26.70
  -3   5   5  812.22   26.80
  -2  -3   5  842.42   28.20
  -2  -3   5  858.71   26.20
   5  -2   5  861.41   26.80
   2  -5  -5  872.71   26.30
   2  -5  -5  798.32   26.80
   2  -5  -5  827.72   28.10
   3   2  -5  823.62   26.60
  -5   3  -5  818.52   26.80
  -5   3  -5  849.22   25.80
   3   2  -5  851.01   26.70
   3   2  -5  826.62   28.20
   2  -5  -5  852.91   26.80
  -2   5   5  799.52   26.80
  -2   5   5  842.82   28.10
   5  -3   5  857.11   25.80
  -3  -2   5  873.71   28.20
  -3  -2   5  845.92   26.10
   5  -3   5  874.61   26.80
  -2   5   5  843.52   26.30
  -3  -2   5  826.12   26.70
  -2   5   5  856.31   26.90
  -3  -2   5  839.32   26.70
   4   1  -5  880.71   28.40
   1  -5  -5  917.11   28.00
   1  -5  -5  912.81   28.70
  -5   4  -5  902.21   27.70
   1  -5  -5  910.01   30.00
   1  -5  -5  879.81   28.70
   4   1  -5  903.81   28.40
   4   1  -5  885.11   27.80
   4   1  -5  896.41   30.10
  -5   4  -5  888.41   28.70
  -4  -1   5  885.11   28.40
  -1   5   5  890.01   28.70
  -1   5   5  922.01   28.10
  -4  -1   5  880.31   28.40
   5  -4   5  907.51   27.70
  -1   5   5  875.21   28.70
   5  -4   5  928.81   28.60
  -1   5   5  906.01   30.10
   5  -4   5  890.51   28.70
   0  -5  -5 1166.18   39.10
   5   0  -5 1253.97   38.70
   5   0  -5 1233.88   40.90
   5   0  -5 1219.48   38.70
  -5   5  -5 1245.58   40.30
  -5   5  -5 1232.88   38.00
   5   0  -5 1225.48   37.80
   5   0  -5 1237.28   37.70
   0  -5  -5 1210.18   41.00
  -5   5  -5 1237.08   40.20
   0  -5  -5 1186.28   39.10
  -5   5  -5 1206.68   39.10
   0  -5  -5 1268.87   38.20
   5  -5   5 1235.28   39.10
   5  -5   5 1256.77   39.10
  -5   0   5 1231.48   38.70
   0   5   5 1235.88   38.20
  -5   0   5 1189.98   38.70
   0   5   5 1243.88   41.10
   5  -5   5 1289.17   38.00
   0   5   5 1243.18   39.20
   0   5   5 1234.58   39.10
  -1  -5  -5  326.37   11.00
   6  -1  -5  331.47   11.60
   6  -1  -5  320.87   10.50
  -1  -5  -5  330.77   11.20
   6  -1  -5  330.37   10.50
   6  -1  -5  320.97   10.40
  -5   6  -5  333.27   11.30
  -5   6  -5  339.57   11.20
  -5   6  -5  340.07   11.00
   5  -6   5  329.17   10.90
   1   5   5  320.87   12.10
  -6   1   5  322.27   10.60
   5  -6   5  334.27   11.30
   1   5   5  317.67   11.20
   1   5   5  326.67   11.10
   5  -6   5  334.17   11.10
  -6   1   5  329.27   10.60
  -5   7  -5  572.94   18.20
   7  -2  -5  568.94   17.70
   7  -2  -5  565.24   19.00
   7  -2  -5  545.85   18.90
  -5   7  -5  562.84   18.90
  -2  -5  -5  527.35   17.90
  -5   7  -5  574.04   18.60
   7  -2  -5  545.05   17.40
  -2  -5  -5  575.14   18.60
  -5   7  -5  555.04   18.60
  -2  -5  -5  560.44   18.50
   7  -2  -5  562.54   17.40
  -7   2   5  556.54   17.80
   2   5   5  566.14   18.50
   2   5   5  570.94   18.00
   5  -7   5  581.84   18.60
  -7   2   5  543.55   17.80
   5  -7   5  537.85   18.40
   2   5   5  559.54   19.70
   8  -3  -5    4.90    1.60
   8  -3  -5    4.40    1.10
   8  -3  -5    3.30    0.80
  -3  -5  -5    1.80    2.00
   8  -3  -5    3.80    1.20
  -5   8  -5    4.30    2.10
  -5   8  -5    3.30    1.70
  -3  -5  -5    6.30    1.90
  -5   8  -5    4.90    1.80
  -5   8  -5    5.80    2.30
  -3  -5  -5    4.40    1.90
   8  -3  -5    5.70    1.40
  -8   3   5    5.30    0.90
   3   5   5    4.80    1.90
   5  -8   5    3.70    1.40
   5  -8   5    4.80    1.60
   3   5   5    3.90    2.40
   3   5   5    4.50    1.70
  -8   3   5    3.50    1.00
  -5   9  -5   30.00    4.10
  -4  -5  -5   29.80    3.90
  -5   9  -5   40.40    3.80
  -5   9  -5   29.20    3.30
   9  -4  -5   34.00    2.60
   9  -4  -5   32.40    2.40
  -5   9  -5   38.40    4.60
   9  -4  -5   34.80    2.70
  -4  -5  -5   41.20    3.60
   4   5   5   34.80    3.90
  -9   4   5   32.80    2.20
  -9   4   5   34.30    2.00
   4   5   5   35.80    3.30
   4   5   5   35.20    4.30
   5  -9   5   36.20    3.80
  -5  -5  -5    4.00    2.00
  10  -5  -5    1.40    1.20
  -5  10  -5    0.60    2.20
  -5  10  -5    0.90    2.70
  -5  10  -5    3.30    2.40
   5   5   5    1.30    2.80
   5 -10   5    1.10    2.50
   5   5   5    5.50    2.80
 -10   5   5    3.60    1.30
 -10   5   5    4.00    1.00
   5   5   5    3.80    1.90
  -6  -5  -5   -0.60    2.20
  -5  11  -5    1.40    2.80
  -5  11  -5    3.40    2.80
  -5  11  -5    3.80    3.20
   6   5   5    4.80    3.50
 -11   6   5    3.10    1.10
 -11   6   5    2.10    1.50
   6   5   5    3.50    2.20
   5 -11   5    3.10    2.70
  -4  10  -5   72.29    5.20
  -4  10  -5   55.99    4.80
  -4  10  -5   58.39    5.40
  -6  -4  -5   64.29    4.30
   6   4   5   64.29    3.60
   6   4   5   66.99    5.40
 -10   6   5   62.09    3.10
   4 -10   5   69.39    5.10
   6   4   5   60.19    5.50
 -10   6   5   63.49    3.30
   9  -6  -5   32.30    2.20
  -3   9  -5   34.00    3.70
  -6  -3  -5   34.00    4.00
  -6  -3  -5   31.00    3.20
  -3   9  -5   33.90    3.60
  -3   9  -5   30.90    3.90
  -6  -3  -5   29.50    2.80
   9  -6  -5   29.80    1.70
   9  -6  -5   24.60    3.40
  -3   9  -5   35.00    4.00
   3  -9   5   30.30    3.70
   6   3   5   33.80    4.10
  -9   6   5   29.50    2.20
  -9   6   5   33.90    2.70
  -9   6   5   29.20    2.40
   6   3   5   30.80    4.00
  -2   8  -5  235.58    9.30
  -2   8  -5  241.38    9.00
   8  -6  -5  214.68    8.10
   8  -6  -5  227.98    8.00
  -2   8  -5  224.28    8.90
  -6  -2  -5  200.68    7.50
  -6  -2  -5  237.28    8.50
  -2   8  -5  228.88    8.90
   8  -6  -5  221.68    8.00
  -6  -2  -5  221.58    8.60
   8  -6  -5  231.88    7.80
   2  -8   5  232.78    8.80
   6   2   5  240.08    8.70
   6   2   5  230.18    7.40
  -8   6   5  233.28    8.00
   6   2   5  251.77    9.20
   2  -8   5  240.28    8.80
  -8   6   5  241.68    8.00
  -6  -1  -5  258.67    9.50
  -6  -1  -5  269.37    9.40
  -1   7  -5  276.07   10.30
   7  -6  -5  262.67    9.10
   7  -6  -5  272.87    9.00
  -1   7  -5  269.37    9.70
   7  -6  -5  262.97    9.20
  -6  -1  -5  253.67    9.80
  -1   7  -5  258.87    9.60
  -1   7  -5  262.27    9.60
  -7   6   5  268.57    9.20
   6   1   5  269.07    9.50
   1  -7   5  266.67    9.70
  -7   6   5  260.27    9.10
   6   1   5  275.57    9.90
  -7   6   5  264.87    9.00
   1  -7   5  265.77    9.60
   0   6  -5   73.19    3.40
   0   6  -5   89.59    3.90
   6  -6  -5   74.29    3.30
   6  -6  -5   69.69    3.10
   0   6  -5   72.99    4.40
   0   6  -5   69.39    4.30
   6  -6  -5   72.19    3.60
  -6   0  -5   78.79    3.60
  -6   0  -5   72.69    3.60
  -6   6   5   76.49    3.40
   0  -6   5   79.49    3.90
   6   0   5   81.69    3.70
  -6   6   5   81.29    3.30
  -6   6   5   76.09    3.70
   6   0   5   71.89    3.80
  -6   6   5   76.99    3.30
   5  -6  -5  129.79    4.90
   1   5  -5  122.49    5.00
   1   5  -5  128.79    4.80
  -6   1  -5  134.59    4.90
  -6   1  -5  127.79    5.00
  -6   1  -5  137.79    5.10
   1   5  -5  124.59    5.40
   1   5  -5  119.39    5.70
   5  -6  -5  125.49    4.70
   5  -6  -5  130.79    5.00
  -5   6   5  128.19    4.90
  -1  -5   5  129.09    5.10
   6  -1   5  123.79    4.90
   6  -1   5  126.99    4.70
  -1  -5   5  128.59    5.10
  -5   6   5  121.29    5.10
  -5   6   5  125.69    4.80
  -6   2  -5  548.75   17.60
   4  -6  -5  535.15   17.20
  -6   2  -5  540.15   17.20
   2   4  -5  550.64   17.20
   2   4  -5  508.95   18.30
   2   4  -5  506.35   17.00
   4  -6  -5  543.85   17.90
   4  -6  -5  510.15   17.10
   4  -6  -5  501.95   16.90
   2   4  -5  540.95   17.20
  -6   2  -5  506.15   17.20
  -4   6   5  516.45   17.20
  -2  -4   5  556.24   17.30
  -4   6   5  513.25   17.90
   6  -2   5  528.45   17.50
   6  -2   5  536.05   17.10
  -2  -4   5  535.95   16.90
  -4   6   5  525.35   17.20
  -2  -4   5  523.75   17.30
  -4   6   5  534.45   17.00
  -2  -4   5  519.35   18.20
   3   3  -5   -0.20    0.40
  -6   3  -5    0.50    0.90
   3  -6  -5    1.40    0.60
  -6   3  -5    0.90    1.10
   3  -6  -5   -0.70    1.20
   3   3  -5    1.70    1.00
   3  -6  -5    1.00    1.20
  -6   3  -5    2.00    0.50
   3   3  -5    1.80    1.60
   3   3  -5    2.00    1.40
   3  -6  -5    0.40    0.90
  -3   6   5   -2.00    1.40
  -3   6   5   -1.40    1.30
   6  -3   5   -0.30    0.50
  -3  -3   5    1.20    1.00
  -3   6   5    1.60    0.90
  -3  -3   5    0.60    1.10
  -3  -3   5    0.20    0.90
  -3  -3   5    0.60    1.10
  -3   6   5   -0.10    1.20
   2  -6  -5  533.55   17.40
   2  -6  -5  490.25   17.00
   4   2  -5  523.45   18.30
   4   2  -5  542.75   17.10
   2  -6  -5  541.35   18.20
   4   2  -5  498.15   17.00
  -6   4  -5  532.15   16.50
   4   2  -5  523.85   16.80
  -6   4  -5  527.25   17.40
   2  -6  -5  525.05   17.30
  -2   6   5  552.04   17.40
   6  -4   5  541.25   16.50
  -4  -2   5  545.45   16.70
  -2   6   5  536.55   17.20
  -2   6   5  515.95   18.30
  -2   6   5  539.35   17.40
  -4  -2   5  549.65   17.20
   6  -4   5  530.55   17.20
   6  -4   5  538.85   17.30
  -4  -2   5  520.35   18.20
  -4  -2   5  525.05   17.10
   5   1  -5  126.69    4.50
  -6   5  -5  124.29    5.00
   1  -6  -5  119.99    5.20
   1  -6  -5  122.59    5.00
   5   1  -5  130.79    5.40
   1  -6  -5  126.79    4.90
   5   1  -5  122.49    4.80
  -5  -1   5  128.89    4.60
   6  -5   5  125.19    4.60
  -5  -1   5  122.19    4.50
  -1   6   5  125.39    5.70
  -1   6   5  124.29    4.90
  -1   6   5  117.79    5.30
  -1   6   5  119.99    5.10
   6  -5   5  131.29    5.00
   6  -5   5  126.49    4.70
   6   0  -5   78.79    3.00
   6   0  -5   80.69    4.00
   6   0  -5   78.79    3.10
   0  -6  -5   84.29    3.70
  -6   6  -5   75.09    3.70
  -6   6  -5   77.79    3.70
   6   0  -5   77.09    3.00
   0  -6  -5   78.29    3.70
   0   6   5   71.59    4.00
   6  -6   5   65.89    3.50
   0   6   5   67.69    3.50
   0   6   5   68.59    4.10
  -6   0   5   73.49    3.00
   6  -6   5   67.69    3.10
  -6   0   5   70.49    3.00
   6  -6   5   71.89    3.60
   7  -1  -5  259.37    8.50
   7  -1  -5  260.27    8.50
  -1  -6  -5  267.17    9.60
   7  -1  -5  264.87    9.60
  -6   7  -5  268.77    9.50
  -6   7  -5  273.37    9.00
  -1  -6  -5  253.27    9.40
  -6   7  -5  265.27    9.30
   1   6   5  267.27    9.60
  -7   1   5  251.67    8.80
  -7   1   5  267.97    8.80
   6  -7   5  251.57    9.20
   1   6   5  259.97    9.40
   1   6   5  266.67   10.40
   6  -7   5  266.97    9.40
   1   6   5  262.67    9.40
  -2  -6  -5  232.98    8.80
   8  -2  -5  230.98    7.60
   8  -2  -5  225.28    7.70
   8  -2  -5  234.18    8.60
  -6   8  -5  241.38    8.80
  -2  -6  -5  244.18    8.80
  -6   8  -5  234.28    8.70
   8  -2  -5  225.38    8.60
   8  -2  -5  233.78    7.60
  -6   8  -5  233.48    8.40
   2   6   5  233.38    8.60
   2   6   5  225.68    8.70
   6  -8   5  229.78    8.70
  -8   2   5  226.68    7.80
   2   6   5  229.58    9.60
   2   6   5  233.78    8.90
  -8   2   5  228.68    7.80
   9  -3  -5   29.90    2.80
   9  -3  -5   33.00    3.10
  -3  -6  -5   33.70    3.50
  -6   9  -5   33.90    3.50
  -6   9  -5   29.30    4.00
   9  -3  -5   30.50    2.10
   9  -3  -5   31.90    2.30
  -3  -6  -5   32.00    4.10
  -6   9  -5   32.90    4.10
  -6   9  -5   30.60    3.00
   3   6   5   34.90    4.50
  -9   3   5   30.40    2.20
   3   6   5   31.60    4.20
   6  -9   5   33.50    3.50
  -9   3   5   31.60    2.00
   3   6   5   33.90    3.60
  -6  10  -5   68.39    4.80
  -6  10  -5   62.49    4.20
  10  -4  -5   60.99    2.80
  -6  10  -5   60.79    5.20
  -4  -6  -5   66.69    4.60
 -10   4   5   63.49    2.90
   4   6   5   72.49    5.60
 -10   4   5   57.89    3.20
   4   6   5   64.39    4.40
   4   6   5   62.29    5.40
  -5  -6  -5    2.20    2.50
  -6  11  -5    3.40    2.90
  -6  11  -5    0.40    2.70
  -6  11  -5    0.00    3.00
   5   6   5    1.20    3.20
 -11   5   5    2.20    1.00
   5   6   5    2.90    2.50
 -11   5   5   -1.60    1.50
   6 -11   5    1.50    3.00
  -6  12  -5    8.70    3.70
  -6  12  -5   11.30    3.90
  -6  -6  -5    7.40    3.20
  -6  12  -5    3.80    3.70
   6   6   5    9.70    3.80
 -12   6   5    6.40    1.30
 -12   6   5    3.50    2.00
  -6  13  -5    6.60    4.70
  -6  13  -5    2.90    4.60
  -7  -6  -5   11.00    3.40
   7   6   5    2.30    4.50
  -5  12  -5    8.60    4.10
  -5  12  -5    9.20    3.90
  -7  -5  -5   10.70    2.70
  -5  12  -5    8.80    3.50
   7   5   5    6.80    3.90
 -12   7   5    5.60    2.00
 -12   7   5    9.00    1.40
  -4  11  -5   29.00    4.30
  -4  11  -5   31.50    3.90
  -4  11  -5   36.00    5.40
  -7  -4  -5   27.00    3.80
   7   4   5   25.60    3.90
 -11   7   5   25.80    2.20
   4 -11   5   22.60    3.60
 -11   7   5   27.40    3.10
  -3  10  -5   16.10    3.10
  -3  10  -5   12.50    3.00
  -7  -3  -5   14.70    2.20
  -3  10  -5   14.10    3.30
 -10   7   5   15.50    2.10
   7   3   5   16.30    3.20
   7   3   5   14.50    1.90
 -10   7   5   14.20    1.90
 -10   7   5   14.30    2.00
   3 -10   5   14.50    2.70
   9  -7  -5   54.09    3.10
  -2   9  -5   56.99    5.00
  -7  -2  -5   55.29    4.40
  -2   9  -5   56.39    4.70
  -2   9  -5   61.29    4.70
  -7  -2  -5   59.69    3.80
   2  -9   5   53.19    5.00
   2  -9   5   59.39    4.30
  -9   7   5   53.59    3.50
  -9   7   5   51.99    3.00
   7   2   5   52.69    4.50
   7   2   5   53.09    4.50
   8  -7  -5    9.80    1.50
  -1   8  -5    9.70    2.70
  -1   8  -5   10.80    2.20
  -7  -1  -5   13.10    2.00
   8  -7  -5   11.50    1.50
  -7  -1  -5    9.20    2.10
  -1   8  -5   12.40    2.90
   1  -8   5   13.10    2.30
   7   1   5   13.00    2.30
   1  -8   5   11.10    2.20
  -8   7   5    9.90    1.40
   7   1   5   11.60    2.20
  -8   7   5   12.70    1.90
   0   7  -5   88.39    5.10
   0   7  -5   91.59    4.50
   0   7  -5   84.69    4.90
  -7   0  -5   87.69    4.10
  -7   0  -5   84.89    4.50
  -7   0  -5   77.19    4.40
   7  -7  -5   83.09    3.70
   7  -7  -5   84.09    3.80
  -7   7   5   87.09    4.20
   0  -7   5   92.49    4.60
  -7   7   5   90.89    3.70
   7   0   5   76.99    4.30
   0  -7   5   96.19    4.50
  -7   7   5   84.79    3.90
  -7   1  -5  169.78    6.40
   1   6  -5  170.68    6.90
   6  -7  -5  172.58    6.40
   6  -7  -5  165.28    6.20
  -7   1  -5  170.38    6.40
   1   6  -5  179.28    6.60
   1   6  -5  176.08    7.40
  -7   1  -5  181.08    6.60
  -6   7   5  166.58    6.30
  -6   7   5  161.48    6.30
  -1  -6   5  172.28    6.60
   7  -1   5  162.68    6.30
  -1  -6   5  163.58    6.60
  -6   7   5  157.68    6.30
  -6   7   5  163.08    6.50
   5  -7  -5  618.04   20.60
  -7   2  -5  629.64   21.10
   2   5  -5  622.24   22.00
  -7   2  -5  616.74   20.60
   5  -7  -5  623.34   21.40
   2   5  -5  598.64   20.60
   2   5  -5  637.24   20.40
  -5   7   5  640.04   20.70
  -2  -5   5  657.53   20.80
  -5   7   5  645.54   21.40
  -5   7   5  636.74   20.60
  -5   7   5  658.03   20.40
  -2  -5   5  655.43   20.80
   7  -2   5  625.24   21.00
   3   4  -5  561.74   18.70
   3   4  -5  540.65   17.10
  -7   3  -5  518.45   17.40
   3   4  -5  500.35   17.30
   4  -7  -5  528.15   18.10
   4  -7  -5  531.35   17.40
  -4   7   5  534.55   17.20
  -4   7   5  520.85   17.40
  -4   7   5  535.15   18.10
  -3  -4   5  522.45   17.40
  -3  -4   5  517.75   17.00
  -7   4  -5  529.15   16.30
   3  -7  -5  499.05   18.10
   4   3  -5  531.65   18.50
  -7   4  -5  514.25   17.40
  -7   4  -5  527.85   17.40
   4   3  -5  526.95   16.90
   3  -7  -5  531.55   17.40
   4   3  -5  518.45   17.20
  -4  -3   5  522.75   17.20
  -3   7   5  542.35   17.40
  -3   7   5  518.35   17.20
  -4  -3   5  536.45   16.80
  -3   7   5  526.95   17.50
  -3   7   5  537.55   18.30
  -4  -3   5  543.45   17.30
   7  -4   5  527.75   16.30
   7  -4   5  524.85   17.40
   2  -7  -5  603.24   20.60
  -7   5  -5  647.24   19.60
   2  -7  -5  648.74   20.70
   5   2  -5  642.04   20.30
  -7   5  -5  646.14   20.70
   5   2  -5  656.53   21.80
   5   2  -5  647.84   19.90
  -2   7   5  561.54   20.60
  -2   7   5  641.34   20.40
  -5  -2   5  619.34   20.30
  -2   7   5  621.74   21.80
  -2   7   5  626.64   20.80
  -5  -2   5  622.64   20.40
   7  -5   5  628.94   19.70
   7  -5   5  636.34   20.60
  -7   6  -5  168.38    6.60
   1  -7  -5  163.28    6.50
   1  -7  -5  167.08    6.60
   6   1  -5  159.48    6.10
   6   1  -5  167.08    7.00
  -7   6  -5  171.38    6.10
  -1   7   5  168.88    6.80
   7  -6   5  172.58    6.50
  -1   7   5  185.28    6.70
  -6  -1   5  164.78    6.00
  -6  -1   5  172.58    6.10
  -1   7   5  164.98    6.90
   7  -6   5  173.88    6.20
   7   0  -5   88.99    3.50
   0  -7  -5   91.39    4.60
  -7   7  -5   90.09    4.30
  -7   7  -5   85.29    4.20
   0  -7  -5   89.79    4.60
   7   0  -5   83.79    3.50
   7   0  -5   95.39    4.60
   0   7   5   77.29    5.20
   0   7   5   85.99    4.40
  -7   0   5   83.39    3.50
   7  -7   5   71.49    4.30
   7  -7   5   87.29    4.30
   0   7   5   90.79    4.70
   0   7   5   84.49    4.90
  -1  -7  -5    6.60    2.40
   8  -1  -5   10.60    1.30
  -7   8  -5    8.60    1.30
  -7   8  -5    9.40    1.40
   8  -1  -5   11.10    1.30
  -1  -7  -5   10.90    2.20
   8  -1  -5   10.30    2.30
   8  -1  -5   11.70    2.10
  -7   8  -5    7.10    2.10
  -7   8  -5    9.80    2.10
   1   7   5   11.30    2.00
   1   7   5    9.90    2.70
   1   7   5    9.00    2.50
  -8   1   5   11.40    1.60
   1   7   5    8.90    2.40
   7  -8   5   11.90    2.00
  -8   1   5   10.20    1.30
   9  -2  -5   52.89    2.40
   9  -2  -5   49.30    3.70
  -2  -7  -5   52.19    4.20
   9  -2  -5   47.60    2.40
  -7   9  -5   45.70    4.40
  -2  -7  -5   51.79    5.30
  -7   9  -5   52.49    3.00
   9  -2  -5   51.19    4.30
  -7   9  -5   56.59    4.00
   2   7   5   60.99    5.30
   7  -9   5   59.49    4.10
  -9   2   5   56.39    2.80
  -9   2   5   57.59    2.60
   2   7   5   55.79    4.70
   2   7   5   51.59    4.20
  -7  10  -5   14.80    2.20
  -7  10  -5   12.20    2.50
  10  -3  -5   16.10    2.30
  -3  -7  -5   15.50    2.90
  -7  10  -5   10.80    3.00
 -10   3   5   16.90    2.20
 -10   3   5   15.80    1.70
   3   7   5   14.20    3.10
   3   7   5   15.20    2.80
   7 -10   5   17.30    2.80
   3   7   5   21.70    3.90
  -4  -7  -5   19.40    3.00
  -7  11  -5   27.50    3.90
  -7  11  -5   25.20    4.00
  -7  11  -5   29.90    3.70
 -11   4   5   28.40    2.00
 -11   4   5   27.50    2.70
   4   7   5   27.50    4.30
   4   7   5   31.20    4.60
  -7  12  -5    5.80    3.80
  -5  -7  -5    1.10    2.90
  -7  12  -5    8.00    3.70
 -12   5   5    5.10    1.80
   5   7   5    8.00    3.70
   5   7   5    7.70    3.30
 -12   5   5    5.40    1.20
  -7  13  -5    5.90    4.20
  -7  13  -5    3.20    4.00
  -6  -7  -5   -0.70    3.60
   6   7   5    6.80    4.50
 -13   6   5    5.20    1.20
 -13   6   5    2.50    1.80
  -5  13  -5    3.60    4.60
  -8  -5  -5   -2.30    2.70
  -5  13  -5    2.60    5.00
  -5  13  -5    1.20    4.20
   8   5   5   -0.60    4.90
 -13   8   5    1.90    1.30
  -4  12  -5   15.00    4.20
  -4  12  -5    9.00    3.80
  -4  12  -5    6.50    3.90
  -8  -4  -5   12.60    2.70
 -12   8   5   16.00    2.20
   8   4   5    7.40    4.20
  -3  11  -5   22.70    4.10
  -8  -3  -5   31.80    3.70
  -3  11  -5   23.40    3.90
  -3  11  -5   22.80    3.90
 -11   8   5   25.90    2.40
 -11   8   5   23.00    3.50
 -11   8   5   27.40    3.80
   8   3   5   23.60    4.20
   3 -11   5   23.70    3.60
  -2  10  -5   46.20    5.50
  -2  10  -5   46.90    5.30
  -8  -2  -5   49.00    3.80
  -2  10  -5   44.60    5.10
 -10   8   5   49.10    3.00
 -10   8   5   51.59    4.00
   2 -10   5   47.50    4.80
   8   2   5   43.80    4.90
  -1   9  -5   99.19    5.90
  -1   9  -5  102.49    6.20
  -1   9  -5  101.69    6.10
  -8  -1  -5   98.99    4.90
   1  -9   5  103.79    5.60
   8   1   5  102.89    5.90
   8   1   5  100.69    5.50
  -9   8   5  101.39    5.00
  -9   8   5  103.09    4.50
  -8   0  -5   40.70    4.80
   0   8  -5   46.00    4.70
   8  -8  -5   43.50    3.00
   8  -8  -5   40.60    3.20
   0   8  -5   51.19    4.70
  -8   0  -5   40.20    3.90
  -8   0  -5   47.90    3.40
   8   0   5   46.10    3.60
  -8   8   5   55.39    3.80
   0  -8   5   54.29    4.50
  -8   8   5   51.49    2.80
  -8   8   5   50.29    3.20
   0  -8   5   49.20    4.00
   1   7  -5  187.98    7.60
   1   7  -5  184.68    8.10
   7  -8  -5  171.88    6.90
   7  -8  -5  178.18    6.80
  -8   1  -5  182.48    7.00
  -8   1  -5  178.98    7.10
   1   7  -5  181.58    7.30
   8  -1   5  179.38    6.90
  -7   8   5  177.08    6.80
  -1  -7   5  183.98    7.40
  -7   8   5  170.28    6.80
  -7   8   5  184.18    7.10
  -1  -7   5  180.38    7.30
  -7   8   5  182.58    6.90
   6  -8  -5   23.50    2.70
  -8   2  -5   26.80    2.60
   2   6  -5   27.30    2.90
   6  -8  -5   20.20    2.50
   2   6  -5   21.20    2.80
  -8   2  -5   23.90    2.20
   2   6  -5   28.40    3.40
  -6   8   5   28.80    3.20
  -6   8   5   22.40    2.60
   8  -2   5   23.30    2.00
  -6   8   5   19.60    2.60
  -2  -6   5   28.40    2.80
  -6   8   5   31.00    2.70
  -2  -6   5   28.20    3.00
   5  -8  -5   19.60    2.40
   3   5  -5   16.20    2.40
  -8   3  -5   20.20    2.30
   3   5  -5   17.20    2.80
   3   5  -5   17.90    2.70
   5  -8  -5   19.90    2.30
  -5   8   5   20.90    2.70
  -5   8   5   19.50    2.50
  -5   8   5   20.00    2.10
  -3  -5   5   21.40    2.50
  -3  -5   5   23.10    2.50
  -8   4  -5   29.50    2.50
   4  -8  -5   27.80    2.60
   4   4  -5   30.50    2.80
   4   4  -5   30.80    3.30
   4   4  -5   27.20    3.10
  -4   8   5   26.80    3.50
  -4   8   5   28.00    3.10
  -4   8   5   24.00    2.90
  -4  -4   5   29.10    2.50
   8  -4   5   28.20    2.60
  -4  -4   5   29.70    3.20
  -4  -4   5   30.00    2.60
  -4   8   5   23.90    2.70
   5   3  -5   19.40    2.70
  -8   5  -5   18.50    2.40
  -8   5  -5   20.70    1.60
   5   3  -5   20.90    2.70
   3  -8  -5   23.40    2.60
   5   3  -5   20.80    2.90
  -5  -3   5   17.80    2.20
  -3   8   5   18.60    2.70
  -3   8   5   16.90    2.50
   8  -5   5   17.20    2.50
  -3   8   5   17.10    2.50
  -3   8   5   18.30    2.80
   8  -5   5   17.60    1.80
  -5  -3   5   17.80    2.30
  -8   6  -5   26.20    2.20
   6   2  -5   25.50    2.60
   6   2  -5   25.40    3.60
   6   2  -5   25.90    2.70
  -8   6  -5   29.80    2.70
   2  -8  -5   26.50    3.00
  -2   8   5   22.10    2.90
   8  -6   5   27.30    2.60
  -6  -2   5   23.50    2.20
  -6  -2   5   24.40    2.30
   8  -6   5   26.50    2.90
  -2   8   5   27.90    3.60
  -2   8   5   21.10    2.80
  -2   8   5   28.40    3.20
   7   1  -5  175.08    6.40
  -8   7  -5  181.58    7.00
   7   1  -5  167.98    6.60
   1  -8  -5  187.08    7.40
   7   1  -5  182.48    7.70
  -8   7  -5  173.98    6.60
   7   1  -5  164.38    6.20
  -7  -1   5  180.88    6.60
  -1   8   5  186.58    7.50
  -1   8   5  177.48    8.10
  -7  -1   5  182.18    6.50
   8  -7   5  168.98    6.80
   8  -7   5  184.28    7.20
  -1   8   5  188.48    7.50
   8   0  -5   48.30    4.10
  -8   8  -5   47.90    3.70
   0  -8  -5   47.60    4.30
  -8   8  -5   55.79    3.70
   8   0  -5   52.19    2.70
   8   0  -5   51.99    2.60
   0   8   5   50.29    4.60
   0   8   5   45.60    4.40
   8  -8   5   47.60    3.70
  -8   0   5   50.69    2.90
  -8   0   5   49.90    2.70
   0   8   5   42.00    4.40
   0   8   5   49.60    4.80
   9  -1  -5   97.49    5.30
  -8   9  -5  104.29    5.40
  -1  -8  -5   99.79    5.70
  -8   9  -5  104.79    5.30
  -9   1   5  102.19    4.10
   1   8   5   88.19    6.10
  -9   1   5   98.59    4.30
   1   8   5  108.19    6.50
   8  -9   5  102.89    5.50
   1   8   5  103.79    5.80
  -8  10  -5   50.19    4.90
  -8  10  -5   57.79    4.40
  -2  -8  -5   49.30    4.80
  10  -2  -5   42.20    4.00
 -10   2   5   47.30    3.00
   2   8   5   45.10    5.00
   2   8   5   47.20    5.50
   2   8   5   49.30    5.60
 -10   2   5   46.20    2.60
  -8  11  -5   31.70    4.60
  -8  11  -5   24.10    3.80
  -3  -8  -5   29.40    3.80
   3   8   5   26.60    4.40
 -11   3   5   26.40    2.80
   3   8   5   25.90    4.50
   3   8   5   24.60    3.80
 -11   3   5   25.80    2.00
  -8  12  -5   14.70    4.10
  -8  12  -5   14.30    3.60
  -4  -8  -5    9.60    3.20
 -12   4   5   11.50    1.40
   4   8   5   15.20    4.20
 -12   4   5   13.70    1.90
   4   8   5   16.50    3.80
  -8  13  -5    6.50    4.60
  -5  -8  -5    1.40    3.80
  -8  13  -5    6.70    4.40
   5   8   5    9.00    4.50
  -3  12  -5   11.20    4.20
  -9  -3  -5   10.60    2.60
  -3  12  -5   12.40    4.30
 -12   9   5   11.90    1.80
   9   3   5   10.00    4.50
  -9  -2  -5   35.40    3.80
  -2  11  -5   28.90    4.10
  -2  11  -5   30.90    4.40
  -2  11  -5   47.90    6.50
 -11   9   5   31.60    4.50
   9   2   5   35.10    4.30
   2 -11   5   39.40    5.80
 -11   9   5   32.30    3.10
  -1  10  -5   12.70    3.50
  -1  10  -5   16.00    3.80
  -1  10  -5   13.20    3.70
  -9  -1  -5   12.10    2.20
   9   1   5    9.40    2.90
 -10   9   5   12.90    1.90
 -10   9   5   16.50    2.70
   1 -10   5   10.70    2.80
   0   9  -5   34.10    4.90
   0   9  -5   26.90    3.70
  -9   0  -5   33.80    3.20
   0   9  -5   30.70    3.80
  -9   9   5   27.20    2.80
   9   0   5   26.50    3.70
  -9   9   5   30.80    3.80
   0  -9   5   27.80    4.20
   1   8  -5    5.30    2.80
  -9   1  -5    6.90    1.80
   1   8  -5    8.00    3.10
   1   8  -5    6.20    2.30
   9  -1   5    7.50    2.00
  -1  -8   5   10.70    2.40
  -8   9   5    9.40    1.80
  -8   9   5    7.10    2.20
  -8   9   5    7.80    1.80
   2   7  -5   29.90    3.90
   2   7  -5   32.70    4.30
   7  -9  -5   30.10    3.20
   7  -9  -5   24.50    2.80
   2   7  -5   29.70    4.20
  -9   2  -5   27.40    3.70
  -9   2  -5   31.90    3.00
  -2  -7   5   32.90    3.50
  -7   9   5   31.60    3.90
  -7   9   5   32.80    3.10
  -7   9   5   30.40    3.00
  -7   9   5   25.40    3.40
   3   6  -5  153.28    7.30
   6  -9  -5  134.89    6.10
  -9   3  -5  134.49    6.30
  -9   3  -5  141.79    6.00
   3   6  -5  137.39    6.50
   3   6  -5  146.29    6.70
  -3  -6   5  151.38    6.50
  -6   9   5  159.48    6.20
  -3  -6   5  152.18    6.20
  -6   9   5  151.18    6.60
  -6   9   5  146.39    6.30
   5  -9  -5  213.88    8.40
   4   5  -5  225.08    8.60
  -9   4  -5  214.58    8.50
   4   5  -5  229.78    9.50
   4   5  -5  216.58    8.50
  -9   4  -5  219.98    8.30
  -5   9   5  229.58    8.90
   9  -4   5  218.38    8.40
  -5   9   5  218.68    8.60
  -4  -5   5  228.88    8.40
  -5   9   5  234.68    8.60
  -5   9   5  237.58    8.90
   4  -9  -5  233.48    8.70
   5   4  -5  223.58    8.60
   5   4  -5  236.08    9.50
  -9   5  -5  221.68    8.60
  -9   5  -5  227.68    8.40
   5   4  -5  230.48    8.40
  -5  -4   5  216.18    8.40
  -4   9   5  231.58    8.70
  -4   9   5  223.78    9.10
   9  -5   5  210.78    8.50
  -4   9   5  217.88    8.70
  -4   9   5  228.48    9.00
  -5  -4   5  227.98    8.30
  -9   6  -5  141.59    5.00
   6   3  -5  148.89    7.00
   6   3  -5  145.29    5.90
   6   3  -5  145.49    6.20
  -9   6  -5  147.99    6.10
   3  -9  -5  151.38    6.40
  -3   9   5  140.19    6.50
  -6  -3   5  143.99    5.80
  -3   9   5  156.58    6.90
  -6  -3   5  139.09    5.90
   9  -6   5  144.29    6.30
  -3   9   5  149.49    7.00
  -3   9   5  149.59    6.60
   9  -6   5  132.29    5.30
   7   2  -5   28.80    4.00
  -9   7  -5   33.50    3.10
  -9   7  -5   25.60    2.60
   7   2  -5   30.30    3.00
   7   2  -5   29.60    3.60
  -2   9   5   28.80    4.40
  -2   9   5   34.80    4.10
  -7  -2   5   28.00    2.90
   9  -7   5   23.50    3.50
   9  -7   5   25.60    3.60
  -7  -2   5   30.00    2.50
  -2   9   5   34.40    4.30
   8   1  -5    5.00    2.50
  -9   8  -5    6.60    2.00
   1  -9  -5    7.10    2.40
  -9   8  -5    9.10    2.00
  -8  -1   5    7.10    1.80
  -1   9   5    7.80    2.60
  -1   9   5    3.40    3.00
   9  -8   5    8.50    2.30
  -1   9   5    4.40    2.60
  -8  -1   5    6.60    1.40
   9   0  -5   28.10    3.30
   0  -9  -5   22.30    3.20
  -9   9  -5   26.80    3.00
  -9   9  -5   27.20    3.90
   0   9   5   28.00    3.50
   0   9   5   26.10    3.80
  -9   0   5   25.00    2.30
   0   9   5   26.80    3.50
  -9   0   5   29.10    2.90
  -9  10  -5   11.60    2.40
  -1  -9  -5    9.80    3.00
  10  -1  -5    9.80    2.90
  -9  10  -5   14.30    3.10
   1   9   5   13.40    4.00
   1   9   5   11.70    3.60
 -10   1   5   11.90    1.90
   1   9   5   12.00    3.30
 -10   1   5   12.50    1.50
  -9  11  -5   31.10    4.60
  -9  11  -5   39.30    5.70
  -2  -9  -5   29.30    3.90
   2   9   5   31.80    4.30
 -11   2   5   29.50    2.20
   2   9   5   38.80    5.90
   2   9   5   33.30    5.10
 -11   2   5   36.40    3.20
  -3  -9  -5   15.10    4.00
  -9  12  -5   13.00    3.40
  -9  12  -5   12.00    4.00
 -12   3   5   12.00    1.50
 -12   3   5   13.10    2.10
   3   9   5   15.30    4.20
   3   9   5   10.50    4.60
  -2  12  -5   -4.20    4.40
 -10  -2  -5   -2.50    1.90
  -2  12  -5    5.90    4.10
  10   2   5    4.60    4.60
   2 -12   5   -1.90    4.50
 -12  10   5    2.70    1.50
 -10  -1  -5   10.20    2.10
  -1  11  -5   12.20    4.00
  -1  11  -5   11.30    3.90
 -11  10   5   12.40    3.40
  10   1   5   14.90    3.90
 -11  10   5   13.60    1.90
   1 -11   5   14.80    3.90
   0  10  -5   -0.60    3.20
   0  10  -5    3.10    3.40
 -10   0  -5    4.30    1.70
   0 -10   5   -0.40    3.10
 -10  10   5    2.70    1.70
 -10  10   5    3.40    2.90
  10   0   5   -0.30    2.80
   1   9  -5   25.20    4.10
   1   9  -5   17.50    3.60
 -10   1  -5   26.30    3.00
  -9  10   5   19.20    2.90
  -9  10   5   19.90    3.10
  -1  -9   5   20.40    3.40
  10  -1   5   23.10    3.60
   2   8  -5   11.70    3.10
 -10   2  -5    7.50    1.80
   2   8  -5   11.40    3.40
  -8  10   5    8.80    2.70
  10  -2   5    8.50    1.90
  -8  10   5    9.50    1.90
  -8  10   5   11.20    2.20
  -2  -8   5   10.70    2.50
   3   7  -5   22.70    3.50
   3   7  -5   26.60    3.40
 -10   3  -5   23.30    2.80
  -7  10   5   21.30    2.70
  -3  -7   5   22.10    2.80
  -7  10   5   20.00    2.30
  -7  10   5   17.80    3.00
 -10   4  -5   32.10    3.00
   4   6  -5   37.20    4.70
   4   6  -5   29.90    4.30
  -6  10   5   38.80    4.40
  -4  -6   5   34.80    3.30
  -6  10   5   34.90    4.00
  -6  10   5   29.80    3.60
 -10   5  -5   -0.20    1.40
   5   5  -5   -2.20    2.60
   5 -10  -5    0.50    2.10
   5   5  -5    0.00    2.30
  -5  10   5    2.00    2.30
  -5  10   5    1.70    1.90
  -5  10   5   -2.00    2.50
  -5  -5   5    0.60    1.50
   4 -10  -5   32.10    4.20
 -10   6  -5   29.80    3.10
   6   4  -5   33.20    3.80
   6   4  -5   40.40    4.70
  -6  -4   5   30.70    3.70
  -4  10   5   33.90    4.60
  -6  -4   5   35.60    2.90
  -4  10   5   36.10    4.10
  -4  10   5   30.00    4.40
 -10   7  -5   21.10    3.00
   7   3  -5   22.90    3.30
   7   3  -5   19.90    2.40
  -3  10   5   23.60    3.40
  -7  -3   5   19.40    2.50
  -3  10   5   25.70    3.70
  -3  10   5   19.10    2.90
  -7  -3   5   18.40    2.40
 -10   8  -5   11.30    2.20
   8   2  -5    9.40    2.00
 -10   8  -5    9.70    1.90
   2 -10  -5   11.10    2.90
   8   2  -5    9.20    3.10
  -2  10   5    9.70    2.80
  -2  10   5   12.60    3.40
  -8  -2   5    7.60    1.50
  -8  -2   5    7.80    2.10
  -2  10   5    6.80    3.10
   9   1  -5   21.10    3.60
   1 -10  -5   20.20    3.70
 -10   9  -5   20.00    2.80
 -10   9  -5   19.70    2.70
  -9  -1   5   23.10    3.50
  -1  10   5   19.80    3.70
  -1  10   5   25.60    3.90
  -9  -1   5   22.70    2.40
  -1  10   5   26.40    4.20
   0 -10  -5    2.40    3.20
  10   0  -5   -0.60    3.10
 -10  10  -5   -0.90    2.10
 -10  10  -5    0.00    2.80
   0  10   5    0.50    3.50
   0  10   5    2.90    3.20
   0  10   5   -1.70    3.60
 -10   0   5    2.60    1.20
 -10  11  -5   17.40    2.90
  -1 -10  -5   13.00    4.00
 -10  11  -5   10.40    3.70
  11  -1  -5   14.20    3.70
   1  10   5   11.80    4.00
   1  10   5   11.60    4.30
 -11   1   5   19.30    2.10
   1  10   5   18.90    5.50
  -2 -10  -5    2.10    4.10
 -10  12  -5    1.00    4.40
 -10  12  -5    2.80    3.00
   2  10   5    1.90    4.40
 -12   2   5    0.20    1.10
   2  10   5   -0.20    4.00
   0  11  -5   10.40    4.30
 -11   0  -5    6.50    2.00
   0  11  -5    4.30    3.60
 -11  11   5   10.70    4.00
 -11  11   5    9.40    2.00
   0 -11   5   12.50    4.10
   1  10  -5    1.10    3.70
 -11   1  -5    6.20    1.90
   1  10  -5   -1.50    3.90
  -1 -10   5    8.20    3.40
 -10  11   5    7.30    3.40
 -10  11   5    8.20    1.90
   2   9  -5    7.50    3.60
   2   9  -5   11.50    3.80
 -11   2  -5   11.50    2.10
  -2  -9   5    9.50    3.10
  -9  11   5   12.40    3.30
  -9  11   5    6.70    1.90
   3   8  -5    1.90    3.10
   3   8  -5   -0.90    3.20
 -11   3  -5    1.10    1.50
  -8  11   5   -0.90    1.80
  -8  11   5    4.40    2.50
  -8  11   5    3.70    3.20
  -3  -8   5    0.60    2.30
 -11   4  -5   -0.90    1.30
   4   7  -5    2.50    3.30
   4   7  -5    1.30    2.90
  -7  11   5    0.80    2.60
  -7  11   5    0.90    2.90
  -4  -7   5    3.70    2.00
  -7  11   5    3.20    2.00
   5   6  -5    2.40    3.10
 -11   5  -5    1.30    1.30
   5   6  -5    7.80    2.90
  -5  -6   5    2.40    1.80
  -6  11   5    2.20    2.90
  -6  11   5    7.50    2.90
  -6  11   5    8.10    2.30
 -11   6  -5    1.50    1.70
   6   5  -5    7.60    3.30
   6   5  -5    5.50    2.80
  -5  11   5   -1.20    3.00
  -5  11   5    4.10    3.00
  -5  11   5    6.10    2.50
  -6  -5   5    3.00    1.60
   7   4  -5    1.90    2.50
 -11   7  -5    0.40    1.50
   7   4  -5    0.90    3.20
  -4  11   5    4.40    3.20
  -7  -4   5   -0.50    1.40
  -4  11   5    3.90    2.60
  -4  11   5   -3.50    2.90
 -11   8  -5    0.10    1.60
   8   3  -5   -2.60    3.20
  -3  11   5    1.50    3.30
  -8  -3   5    0.20    1.30
  -3  11   5   -4.00    3.00
  -3  11   5    2.90    3.20
 -11   9  -5    7.00    2.00
   9   2  -5    8.80    3.70
  -2  11   5    0.20    3.40
  -2  11   5   11.80    3.80
  -9  -2   5    7.40    1.60
  -2  11   5    9.00    3.60
  10   1  -5    0.50    3.80
 -11  10  -5    9.20    2.50
  -1  11   5    0.70    3.60
  -1  11   5   -0.40    4.30
 -10  -1   5    3.50    1.40
  -1  11   5    6.40    3.70
 -11  11  -5    9.60    2.60
  11   0  -5    5.10    4.10
   0  11   5   14.40    4.30
 -11   0   5    8.10    1.50
   0  11   5    4.20    4.20
 -12   2  -5    0.60    1.60
   2  10  -5   -2.20    3.50
   2  10  -5    3.10    4.40
 -10  12   5   -0.80    2.00
  -2 -10   5    5.70    3.50
 -10  12   5    3.40    4.10
   3   9  -5   -0.60    4.10
 -12   3  -5    3.00    1.70
   3   9  -5   -1.80    3.20
  -9  12   5   -1.60    1.90
  -3  -9   5   -0.70    2.60
  -9  12   5    3.60    3.60
   4   8  -5   12.70    4.00
 -12   4  -5   14.50    2.10
   4   8  -5   10.20    4.00
  -8  12   5   13.20    3.80
  -4  -8   5   12.20    2.70
  -8  12   5   11.10    2.60
   5   7  -5    9.00    3.80
   5   7  -5    5.70    3.60
 -12   5  -5    7.20    1.80
  -7  12   5    8.80    3.50
  -7  12   5   10.60    3.00
  -7  12   5   13.90    3.90
  -5  -7   5    9.50    2.30
   6   6  -5   24.40    4.30
   6   6  -5   16.80    3.80
 -12   6  -5   20.00    3.00
  -6  12   5   24.10    4.20
  -6  12   5   28.40    3.90
  -6  -6   5   30.60    3.30
  -6  12   5   28.30    4.30
   7   5  -5    4.30    3.50
 -12   7  -5    9.00    2.00
   7   5  -5   10.00    3.30
  -5  12   5   10.70    3.20
  -5  12   5    5.30    3.70
  -5  12   5   10.80    4.10
  -7  -5   5    5.50    1.70
   8   4  -5   13.30    4.10
 -12   8  -5   11.30    1.90
  -8  -4   5   13.50    2.00
  -4  12   5   17.80    4.40
  -4  12   5   14.60    3.80
  -4  12   5    9.70    3.80
   9   3  -5   -2.00    3.90
 -12   9  -5   -0.40    1.80
  -3  12   5    0.00    4.00
  -3  12   5    3.70    4.00
  -3  12   5   -1.50    3.90
  -9  -3   5    1.60    1.40
  10   2  -5   -1.70    4.50
 -12  10  -5   -0.60    2.00
  -2  12   5    2.10    5.40
  -2  12   5    7.50    4.50
  -2  12   5    0.70    4.00
   5   8  -5    2.80    4.90
 -13   5  -5    4.70    1.70
   5   8  -5    1.70    3.70
  -5  -8   5    7.70    2.50
  -8  13   5    5.20    3.20
  -8  13   5    7.40    4.50
 -13   6  -5    0.40    1.50
   6   7  -5   -5.50    3.60
  -7  13   5    1.80    3.10
  -6  -7   5    3.20    2.20
  -7  13   5    3.80    4.00
 -13   7  -5    0.00    1.60
   7   6  -5   -8.70    3.70
  -7  -6   5   -2.40    1.70
  -6  13   5   -2.10    4.00
  -6  13   5    0.50    3.50
  -6  13   5    8.40    4.90
   8   5  -5    0.20    4.30
 -13   8  -5    5.40    1.80
  -8  -5   5    4.10    1.80
  -5  13   5   15.00    4.50
  -5  13   5    4.70    5.10
  -5  13   5    8.70    4.20
   0   0  -6 4656.13  152.38
   0   0  -6 4248.17  145.09
   0   0  -6 5018.30  145.49
   0   0  -6 4687.13  141.69
   0   0   6 4476.45  152.18
   0   1  -6 1308.77   40.50
   1  -1  -6 1299.47   39.20
   1  -1  -6 1294.87   40.40
   1  -1  -6 1289.07   41.80
  -1   0  -6 1341.47   40.50
   0   1  -6 1236.48   41.80
  -1   0  -6 1323.77   39.40
  -1   0  -6 1261.97   41.90
  -1   0  -6 1271.67   40.50
   1  -1  -6 1324.17   40.50
   0   1  -6 1314.27   39.50
  -1   1   6 1249.77   40.10
  -1   1   6 1241.48   40.20
   0  -1   6 1229.68   40.10
  -1   1   6 1253.17   39.60
   1   0   6 1235.68   40.00
   1   0   6 1276.67   40.50
   1   0   6 1176.98   42.10
  -1   1   6 1250.47   42.40
  -1   1  -6 1248.08   39.40
   0  -1  -6 1239.68   40.40
   1   0  -6 1276.47   40.10
  -1   1  -6 1275.87   42.20
   1   0  -6 1293.07   42.10
  -1   1  -6 1232.78   39.90
   1  -1   6 1232.88   42.10
  -1   0   6 1223.08   41.90
   0   1   6 1293.87   39.50
   0   1   6 1291.67   40.60
   0   1   6 1309.57   42.40
   1  -1   6 1304.87   40.40
  -1   0   6 1287.87   40.20
  -1  -1  -6 1135.49   35.60
  -1   2  -6 1085.69   35.50
   2  -1  -6 1113.09   33.10
   2  -1  -6 1105.09   35.50
  -1   2  -6 1068.39   34.00
  -1  -1  -6 1060.09   34.00
  -1  -1  -6 1093.89   33.10
  -1  -1  -6 1101.09   34.00
  -1   2  -6 1086.79   33.20
   1  -2   6 1127.19   33.20
  -2   1   6 1060.59   33.10
   1   1   6 1053.79   35.60
   1  -2   6 1051.89   34.00
   1   1   6 1113.29   34.10
   1   1   6 1062.59   33.10
  -2   1   6 1058.29   33.90
  -2   1   6 1063.19   35.60
   1   1   6 1050.29   34.00
   1  -2   6 1046.30   34.00
  -2  -1  -6 3731.43  113.79
   3  -2  -6 3804.32  114.39
  -2  -1  -6 3775.12  122.89
   3  -2  -6 3762.62  122.59
  -1   3  -6 3658.93  116.49
  -1   3  -6 3540.65  116.79
  -2  -1  -6 3766.32  117.89
  -2  -1  -6 3671.23  117.49
  -1   3  -6 3747.92  114.99
  -1   3  -6 3614.34  122.69
  -3   2   6 3708.03  114.49
   1  -3   6 3695.63  117.89
   2   1   6 3700.73  123.29
  -3   2   6 3612.64  122.29
   2   1   6 3573.94  116.69
  -3   2   6 3754.92  116.09
   1  -3   6 3823.02  117.89
  -3   2   6 3779.52  116.09
   2   1   6 3826.62  117.89
   2   1   6 3685.13  113.69
   1  -3   6 3711.83  114.49
  -2   0  -6 6275.07  189.08
  -2   0  -6 6270.47  195.18
  -2   0  -6 6287.77  203.38
   2  -2  -6 6273.17  193.88
   2  -2  -6 6470.25  190.08
   0   2  -6 5993.80  203.78
   2  -2  -6 6393.56  203.78
   0   2  -6 6286.37  190.58
  -2   0  -6 6294.17  195.28
   2  -2  -6 6385.16  193.78
   0   2  -6 5940.61  194.58
   0   2  -6 6204.38  194.98
   2   0   6 6241.38  195.18
   0  -2   6 5980.00  195.08
   0  -2   6 6565.54  190.48
  -2   2   6 6050.29  193.88
  -2   2   6 5851.21  203.58
  -2   2   6 6039.20  189.68
   2   0   6 6463.15  195.38
   2   0   6 5793.72  203.28
  -2   2   6 5963.30  193.78
   1  -2  -6 2958.30   91.49
   1  -2  -6 2964.10   94.09
   1   1  -6 3052.29   94.19
   1   1  -6 3060.59   92.39
  -2   1  -6 3026.80   97.99
  -2   1  -6 3023.80   91.89
   1   1  -6 2956.00   93.89
  -2   1  -6 3086.99   94.69
   1  -2  -6 2977.10   98.09
   1  -2  -6 3008.20   94.19
  -2   1  -6 2908.11   94.59
  -1   2   6 2891.41   94.29
   2  -1   6 2936.21   98.29
  -1   2   6 2951.50   98.99
   2  -1   6 2964.30   94.49
  -1   2   6 3004.00   92.39
  -1  -1   6 2964.60   94.29
  -1   2   6 3047.99   94.49
  -1  -1   6 2824.02   93.89
   0  -2  -6 6322.07  204.18
   2   0  -6 5880.81  203.68
   0  -2  -6 6221.58  195.28
  -2   2  -6 6121.89  195.58
   0  -2  -6 6551.04  195.28
  -2   2  -6 6039.70  190.08
  -2   2  -6 6299.37  203.48
   0  -2  -6 6474.25  190.28
   0   2   6 5731.93  204.38
   2  -2   6 6253.07  195.48
   0   2   6 6081.69  195.08
   2  -2   6 6425.16  190.18
   0   2   6 6406.46  195.48
  -2   0   6 6103.29  193.88
   0   2   6 6089.19  189.88
  -1  -2  -6 3764.12  122.59
  -1  -2  -6 3757.92  117.59
  -2   3  -6 3764.22  122.39
  -2   3  -6 3699.73  114.09
  -1  -2  -6 3826.42  113.99
  -2   3  -6 3548.55  116.79
   3  -1  -6 3621.24  121.99
   3  -1  -6 3823.92  113.79
  -1  -2  -6 3853.91  117.09
   1   2   6 3665.03  114.19
   2  -3   6 3812.42  114.19
   1   2   6 3423.46  122.29
   2  -3   6 3667.63  117.49
   1   2   6 3428.56  116.49
   2  -3   6 3847.42  117.49
   1   2   6 3672.03  117.09
  -2  -2  -6   20.10    1.70
  -2  -2  -6   18.20    1.50
  -2   4  -6   18.60    1.50
  -2   4  -6   19.70    2.00
   4  -2  -6   22.30    1.40
  -2  -2  -6   19.00    1.70
  -2   4  -6   18.60    1.70
   4  -2  -6   21.50    1.40
  -2  -2  -6   20.60    1.40
   2  -4   6   17.90    1.50
   2  -4   6   16.50    1.70
   2  -4   6   18.50    1.60
   2   2   6   18.90    1.40
  -4   2   6   21.50    1.40
   2   2   6   16.30    1.40
   5  -3  -6 1122.69   34.00
  -3  -2  -6 1090.89   35.10
  -3  -2  -6 1155.48   36.70
   5  -3  -6 1103.49   34.50
   5  -3  -6 1108.19   36.30
  -2   5  -6 1114.79   36.70
   5  -3  -6 1144.09   34.50
  -2   5  -6 1094.29   34.30
  -2   5  -6 1110.49   35.10
  -3  -2  -6 1114.29   33.90
  -2   5  -6 1080.59   35.10
   3   2   6 1082.09   36.70
   3   2   6 1086.89   35.00
   3   2   6 1082.09   35.10
  -5   3   6 1073.49   34.80
   3   2   6 1099.89   33.90
   2  -5   6 1078.09   35.10
   2  -5   6 1135.99   34.30
   2  -5   6 1051.69   35.10
   2  -5   6 1136.49   36.60
  -1   4  -6 1012.20   34.20
   4  -3  -6 1101.79   33.80
  -3  -1  -6 1071.59   34.20
   4  -3  -6 1072.09   33.90
   4  -3  -6 1124.79   33.20
  -1   4  -6 1086.69   34.20
  -3  -1  -6 1087.19   33.00
   4  -3  -6 1105.99   35.50
  -3  -1  -6 1105.49   35.70
  -1   4  -6 1021.60   33.40
  -3  -1  -6 1053.19   34.20
   3   1   6 1104.49   34.20
   1  -4   6 1139.89   35.80
  -4   3   6 1087.89   33.90
   1  -4   6 1090.29   34.20
   3   1   6 1053.49   33.00
   3   1   6 1045.70   34.20
  -4   3   6 1043.10   33.80
   1  -4   6 1055.49   34.20
  -4   3   6 1070.69   33.20
   1  -4   6 1124.59   33.40
  -4   3   6 1070.99   35.50
  -3   0  -6  564.24   18.00
  -3   0  -6  567.14   17.20
   3  -3  -6  555.24   17.50
   3  -3  -6  585.54   17.70
   0   3  -6  544.65   18.00
   3  -3  -6  573.54   17.70
  -3   0  -6  552.74   18.70
  -3   0  -6  558.14   18.00
   0   3  -6  551.94   18.00
   3  -3  -6  592.74   18.70
   0  -3   6  559.84   17.70
  -3   3   6  565.14   18.70
  -3   3   6  571.84   17.60
   3   0   6  562.14   18.00
   0  -3   6  526.25   18.00
  -3   3   6  549.65   17.80
   0  -3   6  549.95   18.00
   3   0   6  551.34   18.70
   3   0   6  564.14   18.10
   0  -3   6  580.54   18.90
   2  -3  -6  426.96   13.60
  -3   1  -6  402.56   13.00
  -3   1  -6  406.26   13.40
   1   2  -6  398.06   12.90
   2  -3  -6  399.26   12.80
   2  -3  -6  400.96   12.70
  -3   1  -6  409.36   12.40
   1   2  -6  396.76   13.70
  -3   1  -6  382.56   12.90
   1   2  -6  412.46   12.70
  -3   1  -6  407.46   12.40
   1   2  -6  402.56   12.90
   2  -3  -6  403.76   12.80
  -2   3   6  393.46   13.50
   3  -1   6  408.46   13.00
  -2   3   6  386.46   12.80
   3  -1   6  392.96   13.40
  -1  -2   6  413.86   12.70
  -1  -2   6  388.36   12.90
  -1  -2   6  397.66   12.90
  -2   3   6  388.86   12.70
  -2   3   6  388.46   12.80
   2   1  -6  396.56   12.70
  -3   2  -6  399.86   13.30
   1  -3  -6  394.16   12.90
   2   1  -6  403.26   12.80
   1  -3  -6  414.16   13.70
   1  -3  -6  406.76   12.90
   2   1  -6  393.36   12.80
   2   1  -6  381.76   13.70
  -3   2  -6  407.06   12.50
  -3   2  -6  391.86   13.00
   1  -3  -6  380.46   12.70
  -2  -1   6  404.56   12.80
  -1   3   6  420.66   13.00
   3  -2   6  403.16   13.30
   3  -2   6  418.26   12.50
  -2  -1   6  404.66   12.80
   3  -2   6  406.06   13.00
  -1   3   6  403.56   12.70
  -1   3   6  401.16   13.70
   3   0  -6  595.04   17.70
   3   0  -6  545.75   17.60
  -3   3  -6  563.24   18.70
   3   0  -6  569.54   19.00
   0  -3  -6  542.15   18.10
   0  -3  -6  546.65   18.10
   0  -3  -6  589.74   19.10
  -3   3  -6  542.65   18.10
  -3   3  -6  568.94   17.60
   0  -3  -6  575.84   17.70
  -3   3  -6  566.04   18.70
   3   0  -6  574.34   17.70
   3  -3   6  548.65   18.10
   0   3   6  550.04   18.10
   3  -3   6  590.54   17.60
   3  -3   6  557.44   18.20
  -3   0   6  565.54   17.80
   0   3   6  564.34   18.10
   0   3   6  575.54   17.70
   4  -1  -6 1094.19   33.20
  -1  -3  -6 1052.59   35.90
  -3   4  -6 1045.90   34.30
  -1  -3  -6 1099.19   33.40
  -3   4  -6 1092.39   35.60
   4  -1  -6 1086.99   35.80
  -1  -3  -6 1119.49   34.30
   4  -1  -6 1118.89   35.70
  -1  -3  -6 1098.49   34.30
   3  -4   6 1082.59   34.30
   3  -4   6 1081.29   34.30
   1   3   6 1010.60   35.90
   1   3   6 1097.49   34.30
  -4   1   6 1057.19   33.90
   1   3   6 1112.19   34.30
  -4   1   6 1025.80   34.00
   3  -4   6 1117.09   33.40
  -3   5  -6 1120.69   36.20
  -2  -3  -6 1101.89   34.80
  -3   5  -6 1130.89   34.80
   5  -2  -6 1108.89   36.10
  -2  -3  -6 1083.79   36.40
  -2  -3  -6 1072.29   34.70
  -2  -3  -6 1071.09   33.70
   5  -2  -6 1087.09   36.10
  -3   5  -6 1094.19   34.00
   5  -2  -6 1096.49   33.60
  -3   5  -6 1054.89   34.80
   3  -5   6 1099.09   34.80
   3  -5   6 1112.49   34.80
   2   3   6 1122.29   34.80
   2   3   6 1043.20   36.40
   3  -5   6 1120.49   33.90
  -5   2   6 1076.19   34.30
   2   3   6 1078.39   34.80
   6  -3  -6  318.07   10.90
  -3   6  -6  313.67   11.30
  -3  -3  -6  315.67   11.40
  -3  -3  -6  314.87   10.80
  -3   6  -6  322.67   11.00
   6  -3  -6  319.77   10.30
  -3  -3  -6  313.07   10.90
   6  -3  -6  324.57   11.00
  -3   6  -6  301.77   10.80
  -3  -3  -6  327.57   10.40
   3   3   6  326.67   10.90
   3  -6   6  307.17   10.70
  -6   3   6  315.37   10.20
  -6   3   6  317.07   10.20
   3  -6   6  317.37   10.90
   3  -6   6  329.07   11.20
   3  -6   6  320.17   10.90
   3   3   6  315.97   10.80
   3   3   6  322.67   11.60
  -3   7  -6  272.37   10.00
   7  -4  -6  265.37    9.40
  -3   7  -6  277.37    9.80
   7  -4  -6  280.27    9.50
  -4  -3  -6  276.17    9.60
  -3   7  -6  268.37    9.70
   7  -4  -6  276.57    8.70
  -4  -3  -6  272.67    9.60
  -4  -3  -6  275.07    9.00
   7  -4  -6  271.97    9.00
  -3   7  -6  274.57    9.80
   4   3   6  278.87    9.70
  -7   4   6  261.87    8.90
   3  -7   6  267.17    9.80
   4   3   6  262.87    8.90
  -7   4   6  269.47    8.80
   4   3   6  273.57   10.30
   3  -7   6  269.37    9.70
  -7   4   6  264.77    8.80
   3  -7   6  266.27    9.60
   4   3   6  260.47    9.40
  -4  -2  -6  707.43   21.40
  -2   6  -6  673.63   22.40
  -4  -2  -6  668.43   22.30
  -2   6  -6  686.13   22.40
   6  -4  -6  690.23   21.50
   6  -4  -6  687.53   21.70
  -2   6  -6  691.03   22.10
  -4  -2  -6  660.33   23.30
   6  -4  -6  659.53   21.60
  -4  -2  -6  651.53   22.30
  -2   6  -6  691.73   23.40
   6  -4  -6  690.83   22.90
  -6   4   6  688.23   21.80
   4   2   6  694.23   21.30
   4   2   6  688.53   22.30
  -6   4   6  687.33   21.50
   4   2   6  691.63   23.40
   2  -6   6  736.83   22.30
   2  -6   6  709.43   22.40
   2  -6   6  686.93   22.50
   4   2   6  685.23   22.30
   2  -6   6  720.83   23.30
   5  -4  -6 2138.79   66.69
   5  -4  -6 2142.89   69.49
   5  -4  -6 2193.78   64.89
  -1   5  -6 2140.69   66.79
  -1   5  -6 2144.89   66.79
  -4  -1  -6 2118.39   66.69
  -4  -1  -6 2131.89   66.69
  -1   5  -6 2119.19   69.89
  -4  -1  -6 2077.39   64.59
   5  -4  -6 2111.79   66.29
  -1   5  -6 2116.59   65.19
  -4  -1  -6 2140.39   69.69
   4   1   6 2114.29   69.69
   4   1   6 2096.09   64.99
   1  -5   6 2237.38   69.79
  -5   4   6 2086.29   69.79
  -5   4   6 2116.89   66.69
  -5   4   6 2014.90   66.79
   1  -5   6 2080.49   66.79
   1  -5   6 2068.79   65.09
   1  -5   6 2133.69   66.79
  -5   4   6 2080.49   64.89
   4   1   6 2189.58   66.69
   4   1   6 2105.09   66.69
   0   4  -6   55.49    2.50
   0   4  -6   50.59    3.10
  -4   0  -6   52.29    2.60
   0   4  -6   57.19    2.70
   0   4  -6   54.89    3.10
  -4   0  -6   54.79    2.70
  -4   0  -6   61.39    2.00
   4  -4  -6   61.79    2.70
   4  -4  -6   58.79    2.20
   4  -4  -6   59.09    2.70
   4  -4  -6   56.39    2.10
  -4   4   6   55.79    2.30
   0  -4   6   57.99    2.90
   4   0   6   55.09    2.70
   0  -4   6   55.29    2.60
   4   0   6   53.49    2.50
   0  -4   6   60.59    2.90
  -4   4   6   56.19    2.60
   0  -4   6   53.79    2.70
  -4   4   6   54.29    2.30
  -4   4   6   58.89    2.70
   1   3  -6 2028.90   59.99
   3  -4  -6 1992.70   58.49
  -4   1  -6 1913.41   59.99
   1   3  -6 1906.11   59.89
  -4   1  -6 1860.31   59.99
   3  -4  -6 1884.91   60.29
   3  -4  -6 1958.60   59.89
  -4   1  -6 1896.21   62.79
   1   3  -6 1872.51   62.79
  -4   1  -6 1911.21   58.29
   3  -4  -6 2015.90   62.59
  -4   1  -6 1919.31   58.39
   1   3  -6 1944.41   58.49
   4  -1   6 1865.61   63.19
  -3   4   6 1802.02   60.39
  -1  -3   6 1970.10   58.49
  -3   4   6 1858.21   62.79
  -1  -3   6 1936.81   62.79
  -3   4   6 1880.31   58.39
  -1  -3   6 1823.42   60.09
   4  -1   6 1904.61   59.99
  -3   4   6 1834.82   60.39
   2  -4  -6  635.94   19.40
   2  -4  -6  620.04   19.70
   2   2  -6  598.04   20.80
  -4   2  -6  611.14   20.30
   2   2  -6  640.14   19.60
   2   2  -6  627.14   19.60
   2  -4  -6  592.84   20.70
  -4   2  -6  613.94   19.00
  -4   2  -6  611.34   19.80
   2  -4  -6  626.34   19.70
  -4   2  -6  617.24   19.80
  -2  -2   6  629.64   19.30
   4  -2   6  598.24   20.30
   4  -2   6  641.74   19.80
  -2  -2   6  620.04   19.70
  -2   4   6  590.94   19.30
  -2   4   6  627.14   19.70
  -2  -2   6  595.14   19.60
   1  -4  -6 1925.61   57.69
   1  -4  -6 1926.81   61.89
  -4   3  -6 1905.81   57.59
   3   1  -6 1862.91   57.79
   1  -4  -6 1840.72   59.09
  -4   3  -6 1882.51   61.79
   1  -4  -6 1948.61   59.19
   3   1  -6 1886.71   61.99
  -4   3  -6 1943.01   59.19
   3   1  -6 1933.61   59.49
   3   1  -6 1937.71   59.09
   4  -3   6 1916.31   59.19
  -3  -1   6 1902.01   59.29
  -1   4   6 1847.22   57.69
  -1   4   6 1834.82   59.09
   4  -3   6 1790.42   57.49
  -1   4   6 1803.52   61.89
  -3  -1   6 1803.72   59.79
   0  -4  -6   60.59    2.80
   4   0  -6   60.29    2.50
   4   0  -6   54.69    3.00
   4   0  -6   59.49    2.10
  -4   4  -6   55.99    2.30
  -4   4  -6   59.79    2.80
   0  -4  -6   55.29    2.70
  -4   4  -6   58.99    2.40
   0  -4  -6   55.79    2.60
  -4   4  -6   54.99    2.70
   4   0  -6   67.29    2.50
   4  -4   6   58.39    2.60
   0   4   6   60.19    2.60
   0   4   6   53.79    2.90
   0   4   6   57.69    3.20
   4  -4   6   58.99    2.80
   4  -4   6   60.09    2.60
  -4   0   6   55.59    2.20
  -4   0   6   57.99    2.20
  -1  -4  -6 2158.08   70.09
  -4   5  -6 2080.39   70.19
   5  -1  -6 2102.79   66.59
   5  -1  -6 2128.89   64.99
   5  -1  -6 2147.09   69.89
  -1  -4  -6 2132.59   66.99
  -4   5  -6 2117.99   65.29
  -4   5  -6 2133.09   67.09
  -1  -4  -6 2161.28   65.19
   5  -1  -6 2080.39   69.89
   5  -1  -6 2137.79   64.99
  -1  -4  -6 2149.19   66.99
   1   4   6 2177.68   66.99
   1   4   6 2076.69   70.19
   4  -5   6 2104.39   65.19
   4  -5   6 2068.39   66.99
  -5   1   6 2040.10   66.99
  -5   1   6 2128.59   66.99
   1   4   6 2192.18   67.09
   4  -5   6 2246.48   67.09
   1   4   6 2145.49   65.19
  -4   6  -6  708.53   22.50
  -2  -4  -6  666.13   23.40
   6  -2  -6  700.53   21.40
   6  -2  -6  682.53   23.10
  -2  -4  -6  709.73   21.70
  -4   6  -6  670.03   21.90
  -4   6  -6  699.13   22.50
  -4   6  -6  697.53   23.10
  -2  -4  -6  720.73   22.40
   2   4   6  669.13   22.40
   2   4   6  686.03   22.40
   2   4   6  686.43   23.60
   4  -6   6  688.53   21.90
   2   4   6  694.13   21.70
   4  -6   6  713.03   22.40
  -6   2   6  692.93   21.70
  -6   2   6  670.93   21.70
   4  -6   6  657.23   22.40
   7  -3  -6  264.37    9.60
  -4   7  -6  272.17    9.80
  -4   7  -6  266.67    9.80
  -4   7  -6  285.57    9.90
  -3  -4  -6  273.57    9.70
  -3  -4  -6  274.97    9.70
  -4   7  -6  271.47    9.90
   7  -3  -6  269.67    8.90
  -3  -4  -6  267.97    9.30
  -7   3   6  271.57    8.90
  -7   3   6  273.67    8.90
   3   4   6  282.77    9.60
   3   4   6  278.97   10.50
   4  -7   6  282.07    9.80
   4  -7   6  273.67    9.70
   3   4   6  278.87    9.80
   3   4   6  266.87    9.20
  -4  -4  -6  242.18    8.80
   8  -4  -6  247.68    9.00
  -4   8  -6  255.77    9.60
  -4  -4  -6  262.17    9.50
  -4  -4  -6  264.57    9.40
  -4   8  -6  264.97    9.60
  -4   8  -6  255.77    9.60
   8  -4  -6  252.37    8.60
   8  -4  -6  243.28    9.10
  -4   8  -6  260.97    9.50
   4   4   6  266.87   10.20
  -8   4   6  251.47    8.40
  -8   4   6  256.57    8.40
   4  -8   6  243.88    9.50
   4   4   6  262.77    9.50
   4   4   6  255.57    8.70
   4  -8   6  248.88    9.40
   4  -8   6  268.17    9.60
  -4   9  -6    6.60    2.30
   9  -5  -6    6.40    1.30
  -4   9  -6    4.20    2.90
  -5  -4  -6    2.90    2.10
  -5  -4  -6    5.80    2.50
  -4   9  -6    4.40    2.20
   9  -5  -6    4.30    2.00
  -4   9  -6    5.30    2.70
   9  -5  -6    5.40    1.50
  -5  -4  -6    5.30    2.00
   5   4   6    5.30    2.50
   5   4   6    8.60    2.70
   5   4   6    7.00    1.60
   4  -9   6    6.70    2.20
  -9   5   6    7.70    1.20
  -9   5   6    4.80    1.00
   8  -5  -6   20.30    1.90
  -5  -3  -6   21.20    3.10
  -5  -3  -6   22.40    2.80
   8  -5  -6   23.00    2.10
   8  -5  -6   22.70    2.60
  -3   8  -6   19.00    2.70
  -3   8  -6   24.70    3.30
  -5  -3  -6   18.70    2.40
   8  -5  -6   23.10    1.40
  -3   8  -6   27.50    2.90
  -3   8  -6   23.00    3.20
   3  -8   6   21.20    3.20
  -8   5   6   21.10    1.60
  -8   5   6   18.90    1.80
   5   3   6   24.00    3.50
   5   3   6   21.40    2.10
  -8   5   6   21.60    2.30
   5   3   6   23.70    3.20
   3  -8   6   20.10    3.00
   7  -5  -6   10.60    1.30
  -2   7  -6    8.30    2.30
   7  -5  -6    7.10    1.40
  -5  -2  -6    8.60    1.80
  -2   7  -6    6.90    1.60
   7  -5  -6    9.50    1.00
  -5  -2  -6   11.40    1.70
  -2   7  -6    6.30    2.00
  -5  -2  -6    4.70    1.20
  -7   5   6   10.30    1.30
   5   2   6    6.20    1.00
  -7   5   6    7.10    1.40
   2  -7   6    8.00    1.60
   2  -7   6    6.40    1.80
   5   2   6    5.80    2.10
   5   2   6   12.10    1.90
   6  -5  -6   59.79    2.90
   6  -5  -6   61.29    2.50
  -1   6  -6   63.59    3.50
  -1   6  -6   60.29    3.80
  -5  -1  -6   55.59    3.30
  -1   6  -6   63.79    3.90
   6  -5  -6   58.99    3.10
  -5  -1  -6   66.49    3.40
  -5  -1  -6   61.89    3.40
  -5  -1  -6   55.79    2.40
  -1   6  -6   58.69    3.10
  -6   5   6   72.39    2.80
   1  -6   6   69.79    3.40
   1  -6   6   66.89    3.70
   5   1   6   68.49    3.70
   5   1   6   71.49    3.40
   5   1   6   69.19    2.40
   1  -6   6   62.49    3.40
  -6   5   6   73.19    3.00
  -6   5   6   70.89    3.30
   5   1   6   74.59    2.90
   0   5  -6   10.90    1.30
   0   5  -6   11.30    1.90
   0   5  -6    8.40    1.90
  -5   0  -6    9.60    1.40
  -5   0  -6    7.60    1.30
   5  -5  -6   12.40    1.60
   5  -5  -6   10.90    1.60
   5  -5  -6    8.10    0.70
   5  -5  -6    9.20    1.10
   0   5  -6    9.30    1.40
  -5   0  -6    6.10    1.30
   5   0   6    8.30    1.40
  -5   5   6    9.70    1.50
   0  -5   6    6.60    1.20
   0  -5   6    5.00    1.30
   0  -5   6    6.30    1.60
  -5   5   6    7.80    1.20
  -5   5   6    8.40    1.30
   4  -5  -6  267.67    9.00
  -5   1  -6  258.77    8.70
   1   4  -6  260.87    8.70
   1   4  -6  242.58    9.30
   4  -5  -6  257.77    8.40
   1   4  -6  279.17    8.70
   4  -5  -6  259.67    8.60
  -5   1  -6  265.27    8.80
   4  -5  -6  268.27    8.50
   1   4  -6  254.37    8.80
  -5   1  -6  260.67    8.70
  -4   5   6  245.28    8.50
  -1  -4   6  249.78    9.30
  -1  -4   6  243.58    8.70
   5  -1   6  238.18    8.80
  -1  -4   6  250.37    8.70
  -1  -4   6  238.58    8.60
   5  -1   6  253.77    8.60
  -4   5   6  244.98    8.50
  -4   5   6  242.18    8.60
   2   3  -6  185.18    7.20
   3  -5  -6  191.18    6.50
   2   3  -6  191.38    6.70
   3  -5  -6  190.98    6.90
  -5   2  -6  188.08    6.40
  -5   2  -6  187.58    5.80
   3  -5  -6  186.08    6.60
  -5   2  -6  191.38    5.90
   2   3  -6  189.58    6.50
   3  -5  -6  188.88    6.40
   2   3  -6  182.58    6.40
  -5   2  -6  195.38    6.70
  -5   2  -6  179.38    6.60
  -2  -3   6  193.48    7.10
  -3   5   6  182.08    6.90
  -2  -3   6  184.08    6.50
  -2  -3   6  187.58    6.50
   5  -2   6  181.78    6.40
  -3   5   6  186.98    6.50
  -3   5   6  183.98    6.50
  -2  -3   6  184.28    6.60
  -3   5   6  185.78    6.70
   5  -2   6  183.58    6.50
   2  -5  -6  184.68    6.50
   3   2  -6  188.88    7.20
   3   2  -6  185.28    6.30
   2  -5  -6  196.08    6.70
   3   2  -6  182.78    6.30
   2  -5  -6  191.88    7.00
  -5   3  -6  187.08    6.20
  -5   3  -6  180.68    6.60
   2  -5  -6  189.28    6.50
  -5   3  -6  189.88    6.10
   3   2  -6  189.58    6.50
   5  -3   6  187.48    6.50
  -3  -2   6  182.58    6.40
   5  -3   6  184.88    6.00
  -3  -2   6  182.18    6.40
  -2   5   6  183.18    6.60
  -2   5   6  182.58    6.70
  -3  -2   6  192.98    6.40
  -2   5   6  184.48    7.00
  -2   5   6  180.98    6.50
   4   1  -6  244.68    9.10
   1  -5  -6  243.88    8.50
   4   1  -6  246.78    8.20
   1  -5  -6  250.57    8.50
   1  -5  -6  241.18    8.60
   4   1  -6  249.78    8.20
  -5   4  -6  246.68    8.20
  -5   4  -6  248.88    8.60
  -5   4  -6  250.27    8.30
   1  -5  -6  228.58    9.00
  -5   4  -6  257.67    8.30
   5  -4   6  265.27    8.20
  -1   5   6  249.08    8.70
  -4  -1   6  252.67    8.30
   5  -4   6  255.57    8.50
  -1   5   6  246.08    9.20
  -1   5   6  249.38    8.60
  -4  -1   6  256.27    8.30
  -1   5   6  255.07    8.60
   5  -4   6  262.17    8.70
   5   0  -6    8.10    1.00
   5   0  -6    5.10    1.50
   5   0  -6    9.10    0.80
  -5   5  -6    7.10    1.30
   5   0  -6    7.10    0.60
  -5   5  -6    7.60    1.00
   5   0  -6   12.20    1.60
   0  -5  -6    3.80    1.50
  -5   5  -6    8.30    0.90
   0  -5  -6    7.00    1.10
   0  -5  -6    9.70    1.70
  -5   5  -6    7.50    1.50
   0  -5  -6    4.90    1.20
  -5   0   6    8.10    0.90
   0   5   6    7.60    1.50
   0   5   6   11.30    1.40
  -5   0   6    7.50    1.10
   0   5   6    5.40    1.60
   0   5   6    4.00    1.80
   5  -5   6    7.70    1.30
   5  -5   6    9.70    1.20
   5  -5   6    8.50    1.40
   6  -1  -6   71.59    2.80
  -5   6  -6   69.39    3.70
  -1  -5  -6   69.89    3.30
  -1  -5  -6   65.99    3.40
   6  -1  -6   70.09    3.50
  -5   6  -6   70.79    2.90
   6  -1  -6   70.69    2.70
   6  -1  -6   75.09    3.30
  -5   6  -6   70.99    3.50
  -1  -5  -6   72.69    3.40
   6  -1  -6   68.09    2.30
   1   5   6   56.49    3.60
  -6   1   6   60.29    2.50
   1   5   6   58.19    4.10
   5  -6   6   57.49    3.30
   1   5   6   57.39    3.10
   5  -6   6   62.19    3.00
   1   5   6   56.19    3.50
   5  -6   6   64.79    3.30
  -5   7  -6    4.20    1.80
   7  -2  -6    7.00    1.50
   7  -2  -6    9.30    1.60
  -5   7  -6    5.80    1.70
   7  -2  -6    8.30    1.20
  -2  -5  -6    8.50    1.70
  -2  -5  -6    6.30    1.70
  -2  -5  -6    4.40    1.90
   7  -2  -6    8.20    0.80
   7  -2  -6    7.70    1.20
   5  -7   6    9.20    1.50
   5  -7   6    5.40    1.30
   2   5   6    7.20    1.90
   2   5   6    6.40    1.80
   2   5   6    5.60    2.20
  -7   2   6    7.80    0.90
   2   5   6    9.70    1.50
  -7   2   6    8.10    1.10
  -5   8  -6   18.00    2.60
  -3  -5  -6   21.40    2.60
  -5   8  -6   27.50    3.10
  -3  -5  -6   15.90    2.30
  -5   8  -6   23.00    2.80
  -5   8  -6   17.00    2.50
   8  -3  -6   18.20    2.10
  -3  -5  -6   20.90    2.90
   8  -3  -6   19.30    2.40
   8  -3  -6   19.80    2.40
   3   5   6   22.50    3.10
  -8   3   6   19.30    1.40
  -8   3   6   18.70    1.60
   3   5   6   21.90    2.90
   3   5   6   20.10    2.50
   5  -8   6   25.40    2.80
   9  -4  -6    6.20    1.70
  -4  -5  -6    5.40    2.60
  -5   9  -6    7.90    2.30
  -5   9  -6    4.30    2.40
  -4  -5  -6    4.80    1.80
   9  -4  -6    7.10    1.70
  -5   9  -6    7.10    2.80
  -5   9  -6    5.30    2.00
  -9   4   6    6.30    0.90
   5  -9   6    4.10    2.30
   4   5   6    5.70    1.90
   4   5   6    4.30    2.60
  -9   4   6    6.90    1.10
  10  -5  -6    0.80    1.40
  -5  10  -6    1.10    2.80
  -5  10  -6    2.00    2.30
  -5  10  -6    5.40    2.50
  -5  -5  -6    3.10    2.20
   5 -10   6    1.90    2.40
   5   5   6    3.90    2.90
 -10   5   6    3.60    1.20
 -10   5   6    2.40    0.90
   5   5   6    2.60    1.90
   5   5   6    3.40    3.00
  -6  -5  -6    3.80    2.50
  -5  11  -6    6.50    3.20
  -5  11  -6    3.20    3.30
  -5  11  -6    5.00    3.00
   6   5   6    7.90    2.30
   5 -11   6    2.90    2.80
 -11   6   6    5.40    1.50
   6   5   6    3.60    3.30
 -11   6   6    6.60    1.10
  -4  10  -6    3.30    2.60
  -6  -4  -6    1.00    1.90
  -4  10  -6   -0.50    2.40
  -4  10  -6   -0.60    2.80
 -10   6   6    2.70    1.00
   6   4   6    3.40    1.70
   6   4   6    1.70    2.90
   4 -10   6    3.60    2.50
   6   4   6   -1.20    2.70
 -10   6   6    2.40    1.30
  -6  -3  -6   50.19    3.20
  -6  -3  -6   52.89    4.50
  -6  -3  -6   54.89    3.80
   9  -6  -6   50.19    2.70
   9  -6  -6   50.49    4.00
  -3   9  -6   52.49    4.90
  -3   9  -6   57.29    4.50
   9  -6  -6   50.99    2.60
   3  -9   6   53.99    4.30
   6   3   6   52.89    4.50
   3  -9   6   56.99    4.80
  -9   6   6   49.90    2.80
  -9   6   6   50.69    2.60
  -9   6   6   52.29    3.20
   6   3   6   53.59    4.50
  -6  -2  -6   33.30    2.20
  -2   8  -6   38.20    3.70
  -2   8  -6   41.80    3.90
   8  -6  -6   44.40    2.20
  -2   8  -6   39.80    4.20
  -6  -2  -6   42.70    3.20
   8  -6  -6   33.40    3.30
  -2   8  -6   44.40    3.90
   8  -6  -6   42.20    2.50
  -6  -2  -6   39.90    3.60
   6   2   6   39.40    3.80
   2  -8   6   47.40    3.70
   2  -8   6   46.60    3.60
   6   2   6   48.40    3.70
  -8   6   6   41.60    2.30
  -8   6   6   43.20    3.00
   6   2   6   38.60    2.00
  -6  -1  -6  214.08    7.50
  -1   7  -6  214.18    8.20
   7  -6  -6  202.68    7.20
  -1   7  -6  195.58    7.50
  -1   7  -6  207.08    7.90
  -6  -1  -6  206.48    7.60
   7  -6  -6  207.78    6.80
   7  -6  -6  196.58    7.20
  -1   7  -6  210.08    7.70
  -6  -1  -6  192.18    7.80
  -7   6   6  186.28    7.10
   1  -7   6  196.18    7.60
   6   1   6  183.68    7.70
   1  -7   6  186.08    7.60
   6   1   6  197.28    7.50
  -7   6   6  189.98    6.90
  -7   6   6  191.18    7.10
   6  -6  -6  426.46   14.70
   6  -6  -6  415.86   14.00
   0   6  -6  435.06   14.50
  -6   0  -6  422.86   14.40
   0   6  -6  431.96   15.40
  -6   0  -6  418.96   14.90
   0   6  -6  426.26   14.40
   0   6  -6  432.86   14.50
  -6   0  -6  428.56   14.40
   6  -6  -6  430.56   14.00
   0  -6   6  382.36   14.40
   0  -6   6  447.16   14.60
   6   0   6  440.36   14.90
  -6   6   6  455.25   14.10
  -6   6   6  438.76   14.10
   6   0   6  446.86   14.50
  -6   6   6  439.66   14.10
   5  -6  -6  419.16   14.20
  -6   1  -6  454.45   14.50
   1   5  -6  449.56   15.50
  -6   1  -6  444.26   14.50
  -6   1  -6  458.35   14.80
   1   5  -6  442.76   14.40
   5  -6  -6  456.05   14.90
   1   5  -6  444.36   14.50
   5  -6  -6  427.06   14.20
   1   5  -6  445.26   14.40
  -5   6   6  428.76   14.20
  -5   6   6  414.46   14.30
  -5   6   6  415.56   14.80
   6  -1   6  429.56   14.80
  -1  -5   6  431.86   14.50
  -1  -5   6  439.56   14.50
  -5   6   6  427.56   14.20
  -1  -5   6  419.56   14.30
   6  -1   6  419.96   14.30
   4  -6  -6  151.38    5.60
   4  -6  -6  158.98    6.00
  -6   2  -6  143.49    5.70
   2   4  -6  163.68    5.90
  -6   2  -6  156.88    6.00
   4  -6  -6  161.58    6.10
   4  -6  -6  158.18    5.80
   2   4  -6  155.48    6.20
   2   4  -6  161.38    5.70
  -6   2  -6  162.38    6.00
   2   4  -6  156.18    6.70
  -4   6   6  159.68    5.80
  -4   6   6  166.18    6.10
  -4   6   6  158.78    6.20
  -2  -4   6  161.08    5.90
  -2  -4   6  168.68    6.00
   6  -2   6  162.78    5.70
  -4   6   6  164.88    5.90
   6  -2   6  166.18    5.70
   3  -6  -6  168.58    6.00
  -6   3  -6  168.28    6.10
   3  -6  -6  150.78    6.10
  -6   3  -6  163.68    6.10
   3   3  -6  160.98    5.70
   3   3  -6  174.98    6.80
  -6   3  -6  168.18    5.30
   3  -6  -6  160.58    5.80
   3   3  -6  156.38    5.80
   3  -6  -6  164.48    6.30
   3   3  -6  162.18    6.10
  -3   6   6  168.78    6.30
  -3  -3   6  159.08    6.40
  -3   6   6  167.78    6.50
  -3  -3   6  174.08    6.00
   6  -3   6  163.08    5.90
  -3  -3   6  166.68    5.90
  -3  -3   6  164.38    5.90
  -3   6   6  155.88    6.10
   4   2  -6  165.88    6.70
  -6   4  -6  162.58    6.10
   2  -6  -6  162.38    5.90
   4   2  -6  170.28    5.80
  -6   4  -6  165.78    5.50
   4   2  -6  180.38    5.80
   2  -6  -6  162.58    6.40
   2  -6  -6  162.48    6.10
   2  -6  -6  181.18    6.50
   4   2  -6  169.78    6.00
   6  -4   6  161.08    5.90
  -2   6   6  159.88    6.20
   6  -4   6  158.38    6.10
  -2   6   6  154.88    6.00
   6  -4   6  162.78    5.50
  -4  -2   6  157.98    5.80
  -2   6   6  161.28    6.60
  -4  -2   6  156.68    5.80
  -2   6   6  161.08    6.30
   5   1  -6  405.16   15.20
   1  -6  -6  426.36   14.50
   5   1  -6  427.86   13.90
   1  -6  -6  428.46   14.40
  -6   5  -6  430.26   14.50
   5   1  -6  438.36   14.00
  -5  -1   6  436.76   14.10
  -5  -1   6  443.96   14.10
   6  -5   6  441.56   14.50
   6  -5   6  447.96   13.90
   6  -5   6  420.96   14.30
  -1   6   6  453.05   14.40
  -1   6   6  443.76   15.40
  -1   6   6  438.46   14.60
   0  -6  -6  459.05   14.70
  -6   6  -6  450.95   14.20
   6   0  -6  449.36   13.90
   0  -6  -6  457.25   14.60
   6   0  -6  459.35   15.20
   6   0  -6  443.86   13.70
  -6   6  -6  447.26   14.60
   0   6   6  418.66   14.70
   6  -6   6  426.36   14.60
   0   6   6  428.66   14.60
   0   6   6  409.16   15.50
   0   6   6  427.76   14.40
   6  -6   6  418.36   14.00
   6  -6   6  396.76   14.30
  -6   0   6  424.76   14.00
  -6   0   6  418.06   14.00
  -1  -6  -6  193.28    7.50
   7  -1  -6  186.08    6.60
  -6   7  -6  190.68    6.90
   7  -1  -6  182.48    7.50
   7  -1  -6  193.88    7.60
  -6   7  -6  193.38    7.50
  -6   7  -6  178.18    6.80
  -6   7  -6  190.48    7.40
   7  -1  -6  193.48    6.60
  -1  -6  -6  193.78    7.50
   1   6   6  202.58    7.70
   1   6   6  207.48    7.50
   1   6   6  211.38    7.60
   6  -7   6  210.08    7.50
  -7   1   6  206.68    6.70
   1   6   6  202.48    8.30
  -7   1   6  206.28    6.70
   8  -2  -6   47.00    3.10
  -2  -6  -6   45.60    3.60
  -6   8  -6   37.50    3.80
  -6   8  -6   45.30    3.60
   8  -2  -6   40.60    2.40
  -2  -6  -6   42.10    3.70
   8  -2  -6   38.70    3.20
   8  -2  -6   45.10    2.50
   2   6   6   46.10    3.30
   2   6   6   43.10    3.80
  -8   2   6   43.30    2.10
   2   6   6   38.90    3.70
  -8   2   6   42.50    2.20
   6  -8   6   41.80    3.30
   2   6   6   40.40    4.40
   9  -3  -6   54.19    2.80
  -6   9  -6   52.59    3.50
   9  -3  -6   49.90    3.80
  -6   9  -6   56.49    4.20
  -3  -6  -6   60.89    4.80
   9  -3  -6   53.19    3.40
   9  -3  -6   50.79    3.00
  -6   9  -6   50.49    4.40
  -3  -6  -6   61.49    4.10
   3   6   6   51.69    4.00
   6  -9   6   53.09    4.00
   3   6   6   59.09    5.10
   3   6   6   57.39    4.50
  -9   3   6   55.19    2.40
  -9   3   6   55.99    2.60
  10  -4  -6    1.00    1.40
  -6  10  -6   -1.70    2.70
  -6  10  -6    4.00    2.40
  -6  10  -6    0.60    2.10
  10  -4  -6    0.20    1.60
  -4  -6  -6    1.50    2.00
   4   6   6    1.70    2.80
   4   6   6    0.70    3.00
   4   6   6    2.90    2.20
 -10   4   6    2.10    0.80
   6 -10   6    3.40    2.60
 -10   4   6    2.30    1.10
  -6  11  -6    5.00    2.90
  -5  -6  -6    4.40    2.50
  -6  11  -6    4.50    3.30
  -6  11  -6    4.70    3.00
   6 -11   6    4.30    3.30
 -11   5   6    5.10    1.30
   5   6   6    6.00    2.60
   5   6   6    6.80    3.60
 -11   5   6    5.30    1.00
  -6  12  -6   23.70    4.40
  -6  -6  -6   27.70    3.90
  -6  12  -6   30.50    4.40
  -6  12  -6   25.40    4.10
 -12   6   6   24.50    2.60
   6   6   6   26.40    4.50
 -12   6   6   30.70    2.10
  -7  -6  -6   12.50    3.50
  -6  13  -6    6.40    4.40
  -6  13  -6   12.90    4.40
 -13   7   6    6.70    1.30
 -13   7   6    5.30    1.50
   7   6   6    2.80    4.50
  -5  12  -6   12.10    4.00
  -7  -5  -6   16.20    3.10
  -5  12  -6   15.20    4.20
  -5  12  -6   20.20    4.50
 -12   7   6   12.90    2.00
 -12   7   6   15.30    1.90
   7   5   6   15.80    4.20
  -7  -4  -6    4.80    2.20
  -4  11  -6    6.00    3.40
  -4  11  -6    3.70    3.30
  -4  11  -6    3.40    3.10
 -11   7   6    5.80    1.60
   4 -11   6    6.30    3.10
   7   4   6    4.60    3.30
 -11   7   6    6.00    1.20
  -3  10  -6    5.20    2.90
  -7  -3  -6   11.00    2.10
  -3  10  -6   13.20    2.90
  -3  10  -6    8.20    2.90
 -10   7   6   12.20    1.90
 -10   7   6   12.70    1.80
   7   3   6   12.00    3.10
 -10   7   6   13.90    2.10
   3 -10   6   10.70    2.50
   7   3   6   14.40    1.90
  -2   9  -6  111.89    5.70
   9  -7  -6   85.49    3.90
  -7  -2  -6  107.19    5.00
   9  -7  -6   94.49    3.90
  -2   9  -6   98.59    5.90
   9  -7  -6   86.99    4.10
  -2   9  -6  102.39    6.00
   7   2   6  105.19    5.80
  -9   7   6  100.19    4.20
   2  -9   6  103.09    5.40
   7   2   6  102.79    5.60
  -9   7   6   98.69    4.70
   8  -7  -6   88.59    3.90
   8  -7  -6   84.29    3.80
  -1   8  -6   92.09    5.00
  -1   8  -6   91.29    5.50
  -7  -1  -6   95.09    4.50
  -7  -1  -6   85.49    5.00
  -1   8  -6   90.69    5.40
   7   1   6   84.69    4.70
  -8   7   6   86.99    3.80
  -8   7   6   86.99    4.30
   1  -8   6   85.29    5.10
   7   1   6   86.99    4.80
   1  -8   6   89.79    4.80
  -7   0  -6  348.97   12.70
   0   7  -6  356.96   13.30
   7  -7  -6  350.76   12.30
   0   7  -6  358.66   12.50
   0   7  -6  360.06   12.60
  -7   0  -6  355.86   12.30
   7  -7  -6  346.47   11.90
  -7   0  -6  352.16   12.40
   7   0   6  355.46   12.60
  -7   7   6  359.66   12.00
  -7   7   6  347.47   12.00
   0  -7   6  374.86   12.60
   0  -7   6  366.76   12.50
  -7   7   6  348.57   11.90
   1   6  -6  126.59    5.70
   1   6  -6  120.59    5.90
  -7   1  -6  123.29    5.20
  -7   1  -6  120.49    5.10
   6  -7  -6  123.79    5.00
  -7   1  -6  125.19    5.10
   6  -7  -6  104.69    4.70
   1   6  -6  122.99    5.20
   7  -1   6  117.89    4.90
  -6   7   6  121.49    4.90
  -6   7   6  120.29    5.20
  -1  -6   6  128.49    5.20
  -1  -6   6  124.29    5.20
  -6   7   6  120.29    4.90
  -6   7   6  124.99    4.80
   5  -7  -6  267.47    9.80
   2   5  -6  297.27   10.60
  -7   2  -6  269.27    9.40
   2   5  -6  283.47    9.70
   2   5  -6  279.27    9.60
  -7   2  -6  271.17    9.50
  -7   2  -6  276.07    9.60
   5  -7  -6  275.77    9.40
   7  -2   6  259.17    9.30
  -5   7   6  268.07    9.60
  -2  -5   6  265.67    9.60
  -5   7   6  269.37    9.40
  -2  -5   6  270.07    9.60
  -5   7   6  262.27    9.40
  -5   7   6  267.27    9.80
  -7   3  -6    6.40    1.40
   3   4  -6    7.80    2.10
  -7   3  -6    2.90    1.30
   4  -7  -6    3.20    1.30
   3   4  -6    5.20    1.80
   4  -7  -6    5.00    1.10
   3   4  -6    5.00    1.30
   7  -3   6    2.90    0.60
  -4   7   6    3.90    1.60
  -3  -4   6    1.90    1.50
  -4   7   6    3.10    1.80
  -3  -4   6    3.60    1.20
  -4   7   6    4.70    1.40
   4   3  -6    3.80    1.20
  -7   4  -6    2.20    1.20
  -7   4  -6    6.00    0.80
  -7   4  -6    5.20    1.40
   3  -7  -6    7.70    1.50
   4   3  -6    5.20    1.70
   4   3  -6    4.40    1.90
  -3   7   6    6.10    2.00
  -4  -3   6    2.90    1.20
  -4  -3   6    5.80    1.50
  -3   7   6    4.10    1.40
  -3   7   6    6.00    1.40
  -3   7   6    1.50    1.80
  -4  -3   6    2.10    1.20
   7  -4   6    3.70    1.40
  -7   5  -6  271.57    9.70
  -7   5  -6  269.67    9.00
   5   2  -6  271.47   10.40
   5   2  -6  266.87    9.40
   2  -7  -6  270.17    9.70
   5   2  -6  269.17    9.30
  -2   7   6  272.07   10.40
   7  -5   6  282.77    9.70
  -5  -2   6  277.67    9.40
  -2   7   6  280.07    9.90
  -2   7   6  280.07    9.80
   7  -5   6  277.77    9.00
  -5  -2   6  292.97    9.40
  -2   7   6  279.07    9.90
  -7   6  -6  121.39    5.20
   6   1  -6  125.89    4.70
  -7   6  -6  126.59    4.90
   1  -7  -6  123.89    5.20
   6   1  -6  132.99    5.80
   1  -7  -6  124.49    5.20
   6   1  -6  124.39    4.80
  -1   7   6  118.19    5.20
  -6  -1   6  118.79    4.60
  -6  -1   6  123.19    4.70
  -1   7   6  119.39    6.00
   7  -6   6  123.19    4.90
  -1   7   6  124.49    5.50
  -1   7   6  117.49    5.60
   7  -6   6  128.39    5.30
   7   0  -6  349.17   11.20
  -7   7  -6  353.66   11.70
   0  -7  -6  347.67   12.30
   0  -7  -6  336.07   12.20
   7   0  -6  362.76   12.70
  -7   7  -6  359.86   12.20
   0   7   6  359.46   12.10
   7  -7   6  318.67   11.70
   0   7   6  353.26   13.20
  -7   0   6  348.27   11.50
   7  -7   6  356.86   12.20
   0   7   6  348.27   12.30
   0   7   6  324.67   12.10
  -7   0   6  341.47   11.40
  -7   8  -6   80.49    4.70
  -7   8  -6   84.49    3.30
   8  -1  -6   84.89    3.60
   8  -1  -6   88.89    4.70
  -7   8  -6   92.79    4.70
  -7   8  -6   84.09    3.30
  -1  -7  -6   93.19    4.90
  -1  -7  -6   85.09    5.20
   8  -1  -6   88.59    3.60
   1   7   6   84.89    5.20
  -8   1   6   93.69    3.50
   1   7   6   85.69    4.80
   7  -8   6   89.09    4.60
  -8   1   6   92.79    3.60
   1   7   6   94.59    5.60
   1   7   6   99.39    5.10
  -2  -7  -6  102.09    5.50
  -7   9  -6   94.49    4.20
  -7   9  -6   93.29    5.50
   9  -2  -6   91.49    3.90
   9  -2  -6   85.49    5.40
  -7   9  -6  105.79    5.30
   9  -2  -6   92.59    3.80
   9  -2  -6   96.29    4.90
   2   7   6  106.39    5.90
   2   7   6  105.09    6.30
  -9   2   6   98.89    3.80
   7  -9   6  104.79    5.30
  -9   2   6   99.09    3.90
   2   7   6  105.69    5.50
  10  -3  -6   11.30    2.20
  -3  -7  -6   12.60    2.60
  -7  10  -6    7.00    2.90
  -7  10  -6   13.30    2.50
  -7  10  -6   12.40    2.20
 -10   3   6   12.70    1.90
   3   7   6   15.90    3.50
 -10   3   6   13.70    1.60
   3   7   6   13.00    2.80
   3   7   6   10.10    3.20
   7 -10   6   16.70    3.00
  -7  11  -6    3.00    3.20
  -7  11  -6    3.80    2.60
  -7  11  -6   10.00    3.00
  -4  -7  -6    4.60    2.80
 -11   4   6    6.00    1.30
 -11   4   6    4.80    1.00
   4   7   6    3.30    3.40
   4   7   6    6.90    2.80
  -7  12  -6   14.10    4.00
  -5  -7  -6   11.10    3.30
  -7  12  -6   21.10    4.10
   5   7   6   19.70    3.70
 -12   5   6   16.40    2.20
   5   7   6   12.50    4.10
 -12   5   6   12.10    1.30
  -7  13  -6    6.10    4.50
  -6  -7  -6    4.90    4.20
  -7  13  -6    3.30    4.10
   6   7   6    4.90    4.50
  -8  -5  -6    5.30    3.20
  -5  13  -6    6.60    5.00
  -5  13  -6    3.00    4.40
   8   5   6   14.20    5.00
  -4  12  -6   18.20    4.20
  -8  -4  -6   30.90    4.40
  -4  12  -6   15.40    4.40
  -4  12  -6   26.40    5.00
 -12   8   6   21.10    2.40
   8   4   6   21.10    4.40
 -12   8   6   17.10    2.30
  -3  11  -6    4.80    3.30
  -3  11  -6    3.40    3.60
  -3  11  -6    0.90    3.30
  -8  -3  -6    4.70    2.20
   3 -11   6    3.00    2.80
   8   3   6    0.30    3.40
 -11   8   6    4.70    1.30
 -11   8   6    5.20    2.40
 -11   8   6    3.70    2.00
  -2  10  -6    2.60    2.90
  -2  10  -6    1.60    2.90
  -8  -2  -6    2.50    1.80
  -2  10  -6    0.90    3.10
 -10   8   6    0.90    1.30
 -10   8   6    2.60    2.00
   2 -10   6    0.10    2.20
   8   2   6    0.50    2.80
  -1   9  -6    1.80    2.70
  -8  -1  -6    2.00    1.70
  -1   9  -6    1.60    2.70
  -1   9  -6    0.70    3.00
  -9   8   6    3.00    1.40
   8   1   6    3.00    2.30
   1  -9   6    2.40    2.10
  -9   8   6    5.00    2.00
   0   8  -6   94.99    5.20
   0   8  -6   94.19    5.70
   0   8  -6   98.49    5.70
  -8   0  -6   82.79    5.20
  -8   0  -6   88.39    4.60
   8  -8  -6   79.19    4.20
   8  -8  -6   87.49    4.20
  -8   8   6   93.69    4.70
   0  -8   6   96.59    5.50
  -8   8   6   91.99    4.20
   0  -8   6   97.49    5.00
   8   0   6   87.29    4.70
   1   7  -6  107.19    6.00
  -8   1  -6  103.99    5.20
   1   7  -6  111.79    5.70
   1   7  -6  105.19    5.20
  -8   1  -6  111.29    4.90
   7  -8  -6  105.29    4.60
   7  -8  -6   97.39    4.90
  -8   1  -6  102.49    5.00
  -1  -7   6  110.99    5.40
  -7   8   6  109.09    5.10
  -7   8   6  112.59    4.70
  -7   8   6  103.79    4.70
  -7   8   6  111.99    4.70
   8  -1   6  105.19    4.70
  -1  -7   6  118.39    5.20
   2   6  -6  123.39    6.00
   2   6  -6  133.89    5.70
   6  -8  -6  123.29    5.20
   2   6  -6  127.29    6.50
  -8   2  -6  127.49    5.60
  -8   2  -6  129.09    5.10
  -8   2  -6  135.39    5.50
   6  -8  -6  121.69    5.60
  -6   8   6  129.89    5.40
  -2  -6   6  137.69    5.70
  -6   8   6  134.09    5.50
   8  -2   6  130.29    5.00
  -2  -6   6  136.89    5.70
  -6   8   6  122.89    5.40
  -6   8   6  136.49    5.80
   5  -8  -6  258.97    9.10
   3   5  -6  256.47    9.40
   3   5  -6  254.07    9.20
   5  -8  -6  238.68    9.50
  -8   3  -6  251.67    9.20
  -8   3  -6  255.67    9.20
   3   5  -6  254.97   10.30
  -5   8   6  254.87    9.30
  -5   8   6  267.57    9.50
  -3  -5   6  263.47    9.20
  -5   8   6  261.57    9.60
  -5   8   6  267.07    9.40
  -3  -5   6  242.58    9.10
  -8   4  -6  166.88    6.70
   4  -8  -6  181.78    6.70
  -8   4  -6  173.18    6.70
   4   4  -6  176.08    6.80
   4   4  -6  176.98    6.60
   4   4  -6  168.48    7.60
  -4   8   6  176.08    7.10
  -4   8   6  167.38    7.00
  -4  -4   6  175.38    6.50
  -4   8   6  161.18    6.70
  -4  -4   6  169.28    6.50
  -4   8   6  165.28    6.80
  -8   5  -6  251.67    8.30
   5   3  -6  259.87    9.10
  -8   5  -6  266.47    9.40
   5   3  -6  253.17   10.30
   3  -8  -6  270.07    9.50
  -8   5  -6  250.07    9.40
   5   3  -6  267.27    9.20
  -3   8   6  258.47    9.60
  -3   8   6  261.17   10.10
  -5  -3   6  262.87    9.10
  -3   8   6  263.67    9.50
  -5  -3   6  260.87    9.10
  -3   8   6  271.17    9.60
   8  -5   6  259.57    9.40
   8  -5   6  248.78    8.40
  -8   6  -6  132.69    5.60
  -8   6  -6  128.19    4.90
   6   2  -6  132.89    5.30
   6   2  -6  141.69    6.30
   6   2  -6  134.19    5.30
   2  -8  -6  134.29    5.70
  -2   8   6  129.09    6.10
   8  -6   6  122.79    5.10
  -6  -2   6  137.49    5.10
  -2   8   6  130.29    5.70
  -2   8   6  129.39    6.50
  -2   8   6  128.19    6.00
  -6  -2   6  132.79    5.20
   8  -6   6  135.29    5.80
  -8   7  -6  103.29    4.70
   7   1  -6  106.79    4.60
   7   1  -6  114.59    5.70
   7   1  -6  107.59    4.60
  -8   7  -6  115.49    5.10
   7   1  -6  100.79    4.40
   8  -7   6   93.09    5.00
  -1   8   6  110.29    5.70
  -1   8   6  106.49    6.10
   8  -7   6  112.19    5.20
  -1   8   6  117.99    5.60
  -7  -1   6  106.89    4.30
  -1   8   6  106.39    5.50
   0  -8  -6   96.29    5.30
  -8   8  -6   88.49    4.70
   8   0  -6   86.69    3.80
   8   0  -6   98.99    5.20
  -8   8  -6   92.59    4.80
   0   8   6   83.99    5.90
  -8   0   6   90.79    4.00
   0   8   6   88.39    5.30
   8  -8   6   91.39    4.90
   0   8   6   89.89    5.40
   0   8   6   83.49    5.40
  -8   0   6   92.69    3.80
  -8   9  -6    2.40    2.00
   9  -1  -6    0.40    2.30
  -1  -8  -6    5.50    2.40
  -8   9  -6    2.20    2.30
   9  -1  -6    1.90    1.40
   8  -9   6    3.90    2.40
  -9   1   6    2.30    1.30
   1   8   6    4.00    2.60
   1   8   6    2.50    2.50
  -9   1   6    2.40    1.00
   1   8   6   -1.60    2.70
  -2  -8  -6    0.70    2.50
  -8  10  -6    2.20    2.10
  -8  10  -6    2.10    2.60
  10  -2  -6    2.70    2.40
 -10   2   6    3.50    1.30
   2   8   6    1.60    3.10
   2   8   6    2.00    3.30
 -10   2   6    1.90    0.90
   2   8   6    0.80    2.80
  -8  11  -6    3.90    2.60
  -8  11  -6    2.70    3.20
  -3  -8  -6    4.30    2.80
   3   8   6    9.80    3.20
   3   8   6    0.30    3.70
   3   8   6    4.60    4.20
 -11   3   6    5.80    1.10
 -11   3   6    7.50    1.40
  -8  12  -6   13.60    3.50
  -8  12  -6   16.10    4.20
  -4  -8  -6   20.50    3.90
 -12   4   6   21.70    2.30
   4   8   6   18.30    4.40
   4   8   6   23.40    4.10
 -12   4   6   16.50    1.80
  -8  13  -6    8.60    4.40
  -8  13  -6   10.40    4.70
  -5  -8  -6   -0.30    3.90
   5   8   6    7.90    4.20
  -3  12  -6    2.70    4.10
  -3  12  -6    2.50    4.00
  -9  -3  -6    2.90    2.50
   3 -12   6    1.50    4.60
   9   3   6    1.40    4.20
 -12   9   6    4.00    1.40
  -2  11  -6    8.30    3.90
  -9  -2  -6   10.40    2.40
  -2  11  -6    5.40    3.60
  -2  11  -6   10.70    4.40
 -11   9   6    9.60    2.90
 -11   9   6    9.80    1.60
   2 -11   6   10.40    3.70
   9   2   6    6.80    3.60
  -9  -1  -6   12.20    2.40
  -1  10  -6   10.50    3.40
  -1  10  -6    9.90    3.20
  -1  10  -6    8.90    3.70
   9   1   6    8.90    3.00
 -10   9   6   11.20    1.80
 -10   9   6   13.00    2.80
   1 -10   6   14.40    3.10
  -9   0  -6   88.69    4.70
   0   9  -6   93.89    6.10
   0   9  -6   93.29    6.30
   0   9  -6   85.99    6.00
  -9   9   6   80.89    4.20
   9   0   6   82.29    5.00
  -9   9   6   84.59    5.20
   0  -9   6   90.69    5.60
  -9   1  -6   59.89    3.80
   1   8  -6   58.19    5.10
   1   8  -6   57.19    5.10
   1   8  -6   53.69    4.80
   9  -1   6   49.50    3.60
  -8   9   6   51.19    3.50
  -8   9   6   57.89    3.80
  -1  -8   6   55.39    4.30
  -8   9   6   54.39    3.50
  -8   9   6   58.79    4.30
   2   7  -6  214.08    8.50
   7  -9  -6  183.98    7.80
   7  -9  -6  183.68    8.20
   2   7  -6  217.78    9.10
  -9   2  -6  221.38    8.00
   2   7  -6  205.08    8.40
  -2  -7   6  213.18    8.20
  -7   9   6  198.18    7.90
  -7   9   6  206.08    7.80
  -7   9   6  201.18    8.00
  -7   9   6  213.18    8.20
   3   6  -6  109.59    6.10
   3   6  -6   98.19    5.30
   6  -9  -6   97.59    4.90
  -9   3  -6   97.69    4.80
   3   6  -6  109.59    5.50
  -6   9   6   97.39    5.00
  -6   9   6   98.29    4.90
  -3  -6   6  103.69    5.20
  -3  -6   6  107.99    5.10
  -6   9   6   98.79    5.00
  -6   9   6  106.19    5.50
   4   5  -6  152.68    6.60
   5  -9  -6  147.19    6.40
   4   5  -6  164.38    7.50
  -9   4  -6  148.79    6.30
   4   5  -6  157.18    6.70
  -5   9   6  152.78    6.60
  -5   9   6  157.98    6.90
  -5   9   6  155.08    6.80
  -4  -5   6  155.08    6.30
  -5   9   6  153.08    6.50
   5   4  -6  158.78    7.30
  -9   5  -6  144.19    6.20
   5   4  -6  148.89    6.50
   4  -9  -6  143.69    6.40
   5   4  -6  151.88    6.40
  -4   9   6  152.18    6.60
  -4   9   6  156.88    6.60
   9  -5   6  138.59    6.50
  -5  -4   6  159.58    6.10
  -5  -4   6  149.49    6.20
  -4   9   6  158.38    7.00
  -4   9   6  161.88    7.00
   3  -9  -6   91.59    5.10
   6   3  -6  100.39    5.00
   6   3  -6  105.99    5.80
  -9   6  -6   98.09    4.90
  -9   6  -6   90.99    5.20
   6   3  -6  101.39    4.80
  -9   6  -6   97.69    3.80
   9  -6   6   97.89    5.20
  -3   9   6  107.19    5.40
   9  -6   6   95.39    4.10
  -6  -3   6   98.49    4.60
  -6  -3   6  101.79    4.40
  -3   9   6  102.89    5.60
  -3   9   6  105.29    5.80
  -3   9   6  103.39    5.30
   7   2  -6  193.68    7.50
   2  -9  -6  203.38    8.40
  -9   7  -6  197.88    7.30
  -9   7  -6  208.18    8.10
   7   2  -6  214.58    8.90
  -2   9   6  214.38    8.60
  -2   9   6  223.28    8.80
   9  -7   6  191.28    7.90
  -7  -2   6  204.48    7.70
  -7  -2   6  214.28    7.60
  -2   9   6  228.58    9.20
   9  -7   6  207.18    8.40
   8   1  -6   51.79    3.40
   1  -9  -6   49.10    4.70
  -9   8  -6   58.79    3.90
  -9   8  -6   55.09    3.70
   8   1  -6   53.79    4.60
   9  -8   6   54.39    4.40
  -1   9   6   52.59    4.90
  -8  -1   6   53.59    3.40
  -8  -1   6   55.79    3.00
  -1   9   6   58.29    5.10
  -1   9   6   59.99    5.20
  -9   9  -6   86.29    4.90
   9   0  -6   81.29    5.40
   0  -9  -6   82.59    5.70
   9   0  -6   71.09    3.70
  -9   9  -6   82.09    5.00
   0   9   6   81.29    6.20
  -9   0   6   82.99    3.70
   0   9   6   76.69    6.10
  -9   0   6   81.09    4.00
   0   9   6   92.99    5.90
  -9  10  -6    7.70    2.30
  -1  -9  -6    9.10    3.20
  10  -1  -6   12.20    3.10
  -9  10  -6   10.00    3.00
   1   9   6   10.50    4.00
   1   9   6    9.00    3.30
   1   9   6   14.60    3.60
 -10   1   6   10.10    1.30
 -10   1   6   12.60    1.90
  -9  11  -6   10.20    3.50
  -2  -9  -6    9.30    3.70
  11  -2  -6    7.50    3.20
  -9  11  -6    8.40    2.60
   2   9   6    2.10    4.40
 -11   2   6    9.80    1.20
   2   9   6    5.80    3.50
 -11   2   6   12.10    1.80
   2   9   6    5.60    4.00
  -9  12  -6    3.90    4.00
  -3  -9  -6    7.60    3.80
  -9  12  -6    6.20    3.20
   3   9   6    2.40    4.20
 -12   3   6    1.30    1.00
 -12   3   6    3.60    1.60
   3   9   6    7.40    4.00
  -2  12  -6    1.20    4.10
 -10  -2  -6    1.60    2.10
  -2  12  -6    3.60    4.30
   2 -12   6    4.80    4.50
 -12  10   6    2.80    1.50
  10   2   6    4.90    4.60
 -10  -1  -6    9.00    2.10
  -1  11  -6   10.10    3.80
  -1  11  -6    4.60    4.00
  10   1   6    7.30    3.80
 -11  10   6   10.90    3.50
   1 -11   6    6.20    3.70
 -11  10   6   11.20    1.80
 -10   0  -6    9.10    2.00
   0  10  -6    4.10    3.40
   0  10  -6    6.90    3.70
   0 -10   6    7.70    3.10
 -10  10   6   11.00    3.10
 -10  10   6    8.60    1.80
  10   0   6    6.50    3.00
 -10   1  -6   15.80    2.20
   1   9  -6   13.50    3.50
   1   9  -6   14.50    3.70
  -1  -9   6   20.60    3.40
  -9  10   6   15.70    3.10
  -9  10   6   21.80    2.90
  10  -1   6   18.50    2.60
   2   8  -6   26.90    3.80
 -10   2  -6   21.00    3.00
   2   8  -6   26.10    3.80
  -2  -8   6   26.00    3.90
  -8  10   6   30.50    4.20
  -8  10   6   25.80    3.40
  -8  10   6   20.10    3.00
  10  -2   6   21.90    2.80
   3   7  -6   18.00    3.20
 -10   3  -6   23.00    2.90
   3   7  -6   21.80    3.60
  -7  10   6   23.00    3.60
  -7  10   6   17.50    2.30
  -3  -7   6   23.80    3.30
  -7  10   6   26.50    3.40
 -10   4  -6    4.60    1.50
   4   6  -6   10.60    2.80
   4   6  -6    5.40    3.00
  -4  -6   6    8.20    2.00
  -6  10   6    3.50    2.00
  -6  10   6    3.20    2.50
  -6  10   6    4.20    2.40
 -10   5  -6   34.10    3.20
   5   5  -6   34.60    4.60
   5 -10  -6   33.50    4.10
   5   5  -6   34.40    4.30
  -5  10   6   31.20    4.20
  -5  10   6   38.50    3.80
  -5  -5   6   40.50    3.20
  -5  10   6   33.00    4.40
   4 -10  -6    5.80    2.40
 -10   6  -6    4.50    1.90
   6   4  -6    6.20    2.80
   6   4  -6    6.70    2.30
  -4  10   6    3.50    2.80
  -6  -4   6    3.00    2.10
  -6  -4   6    3.70    1.40
  -4  10   6    4.10    2.40
  -4  10   6    7.40    2.80
   3 -10  -6   17.50    2.80
 -10   7  -6   19.50    3.00
   7   3  -6   23.70    2.60
   7   3  -6   24.50    3.40
  -7  -3   6   15.30    1.90
  -3  10   6   14.20    3.20
  -7  -3   6   18.50    2.40
  -3  10   6   18.90    2.90
  -3  10   6   16.10    3.30
   2 -10  -6   23.20    3.20
 -10   8  -6   25.50    3.20
   8   2  -6   23.70    3.50
 -10   8  -6   27.30    3.10
   8   2  -6   22.90    3.30
  -8  -2   6   27.10    2.50
  -2  10   6   23.40    3.30
  -2  10   6   21.70    3.70
  -8  -2   6   24.30    3.30
  -2  10   6   22.10    3.70
   9   1  -6   19.40    3.50
 -10   9  -6   17.90    2.60
   1 -10  -6   13.00    3.20
 -10   9  -6   18.40    2.80
  -1  10   6   14.30    3.50
  -1  10   6   22.50    4.00
  -9  -1   6   17.40    2.30
  -1  10   6   15.90    3.50
  -9  -1   6   15.30    2.20
  10   0  -6    8.40    3.50
 -10  10  -6    7.00    3.00
   0 -10  -6    9.20    3.70
 -10  10  -6    6.80    2.50
 -10   0   6    8.60    1.40
   0  10   6   -1.10    4.30
   0  10   6    7.50    3.60
 -10   0   6    5.40    2.00
   0  10   6    6.30    3.50
 -10  11  -6   12.70    3.80
  11  -1  -6    7.30    3.60
  -1 -10  -6    4.60    3.70
 -10  11  -6    8.50    2.90
 -11   1   6   13.90    1.90
   1  10   6    8.80    3.90
   1  10   6   15.10    4.30
   1  10   6   17.30    5.20
 -10  12  -6    3.00    4.40
 -10  12  -6    5.60    3.10
   2  10   6    9.80    4.30
   2  10   6    7.10    4.50
 -11   0  -6    7.30    2.30
   0  11  -6    7.20    3.90
   0  11  -6    4.20    4.30
   0 -11   6   15.80    4.60
 -11  11   6   10.00    2.00
 -11  11   6   13.50    4.10
   1  10  -6    3.00    3.30
   1  10  -6    2.80    3.80
 -11   1  -6    4.40    1.90
  -1 -10   6    4.10    3.40
 -10  11   6    0.60    1.70
 -10  11   6    3.20    3.40
   2   9  -6    5.40    3.20
   2   9  -6    7.10    3.80
 -11   2  -6   12.10    2.10
  -9  11   6    7.80    2.10
  -9  11   6   10.20    3.30
  -2  -9   6   11.90    2.80
 -11   3  -6   19.10    2.80
   3   8  -6   11.80    3.60
   3   8  -6   14.60    3.80
  -8  11   6   14.50    3.30
  -8  11   6   15.40    2.90
  -3  -8   6   17.00    2.80
  -8  11   6   11.90    2.30
   4   7  -6   28.10    3.70
   4   7  -6   25.40    4.00
 -11   4  -6   22.30    3.00
  -7  11   6   29.50    4.70
  -7  11   6   27.20    3.80
  -4  -7   6   29.70    3.50
  -7  11   6   31.90    3.70
   5   6  -6   61.19    5.70
 -11   5  -6   40.80    3.60
   5   6  -6   48.90    5.30
  -6  11   6   54.19    5.40
  -6  11   6   52.79    5.50
  -6  11   6   58.19    4.50
  -5  -6   6   54.19    3.80
   6   5  -6   56.29    5.60
   6   5  -6   47.10    5.00
 -11   6  -6   50.29    3.80
  -5  11   6   55.19    5.70
  -6  -5   6   53.99    3.70
  -5  11   6   50.49    5.60
  -5  11   6   42.00    4.70
   7   4  -6   28.10    4.10
 -11   7  -6   24.20    3.20
   7   4  -6   26.40    3.20
  -4  11   6   20.40    3.30
  -7  -4   6   21.00    2.70
  -4  11   6   24.90    3.70
  -4  11   6   22.10    3.70
   8   3  -6   14.40    3.70
 -11   8  -6   10.70    2.00
  -8  -3   6   18.90    2.40
  -3  11   6   10.60    3.40
  -3  11   6   17.20    3.80
  -3  11   6   11.00    3.30
   9   2  -6    6.70    3.80
 -11   9  -6    8.30    2.40
  -2  11   6    7.90    3.60
  -2  11   6    7.30    3.70
  -9  -2   6    9.60    1.60
  -2  11   6    6.40    3.80
  10   1  -6   -0.50    3.80
 -11  10  -6    3.60    2.40
  -1  11   6    0.60    3.80
  -1  11   6    4.30    3.80
  -1  11   6   -0.80    4.80
 -10  -1   6    1.10    1.30
  11   0  -6    5.10    4.30
 -11  11  -6   10.30    2.80
   0  11   6   13.00    4.50
 -11   0   6    9.20    1.50
   0  11   6   12.00    4.30
 -12   2  -6    2.00    1.50
   2  10  -6   -2.30    3.50
   2  10  -6   -3.70    4.30
 -10  12   6   -1.10    2.00
 -10  12   6    4.60    4.20
  -2 -10   6    5.30    3.40
 -12   3  -6    6.00    1.70
   3   9  -6    6.80    4.30
   3   9  -6    1.80    3.20
  -9  12   6    4.40    2.10
  -3  -9   6    7.10    3.10
  -9  12   6    9.20    3.70
   4   8  -6   21.10    4.20
   4   8  -6   14.50    3.70
 -12   4  -6   14.40    2.10
  -4  -8   6   15.80    2.90
  -8  12   6   14.10    3.80
  -8  12   6   15.20    2.90
   5   7  -6    2.60    3.80
 -12   5  -6   -1.90    1.50
   5   7  -6    5.90    3.30
  -7  12   6    3.60    3.60
  -7  12   6    3.90    3.60
  -5  -7   6   -1.90    1.80
  -7  12   6    2.10    2.60
 -12   6  -6   19.40    2.50
   6   6  -6   20.90    3.90
   6   6  -6   20.70    4.10
  -6  -6   6   31.10    3.20
  -6  12   6   24.00    3.70
  -6  12   6   25.50    4.20
  -6  12   6   24.70    4.40
 -12   7  -6    3.60    1.60
   7   5  -6    0.70    3.30
   7   5  -6    3.00    3.50
  -5  12   6    3.90    3.10
  -5  12   6    0.00    3.80
  -5  12   6    6.60    3.80
  -7  -5   6    4.10    1.50
   8   4  -6    9.00    3.90
 -12   8  -6   15.40    2.40
  -4  12   6   16.60    4.10
  -8  -4   6   15.50    2.10
  -4  12   6   17.10    3.90
  -4  12   6   19.10    4.60
 -12   9  -6    6.90    2.30
   9   3  -6    2.50    4.10
  -3  12   6    6.40    4.60
  -3  12   6    4.90    3.90
  -3  12   6    3.60    4.30
  -9  -3   6    6.30    1.50
  10   2  -6    1.10    4.60
 -12  10  -6    0.50    2.20
  -2  12   6   -5.60    5.00
 -10  -2   6    3.00    1.40
  -2  12   6    5.00    4.00
  -2  12   6   10.50    4.30
   5   8  -6   -0.50    3.50
   5   8  -6    6.60    5.00
 -13   5  -6    6.10    1.80
  -8  13   6    5.10    3.10
  -5  -8   6    4.70    2.60
  -8  13   6    6.00    4.10
   6   7  -6   -0.20    3.60
  -6  -7   6    3.20    2.00
  -7  13   6    7.40    4.40
  -7  13   6    6.00    3.20
 -13   7  -6    1.20    1.70
   7   6  -6    0.50    3.80
  -6  13   6    5.50    5.00
  -7  -6   6    1.30    1.80
  -6  13   6    0.30    3.80
  -6  13   6    5.10    4.10
   8   5  -6   -0.70    3.90
 -13   8  -6    7.90    2.00
  -5  13   6    9.10    4.40
  -5  13   6   10.60    5.30
  -5  13   6    5.30    4.60
  -8  -5   6    4.90    1.80
   0   0   7    0.30    0.70
   1  -1  -7  440.16   12.90
   1  -1  -7  421.46   12.90
   1  -1  -7  419.86   12.80
   0   1  -7  405.06   13.70
  -1   0  -7  374.96   12.70
  -1   0  -7  365.16   13.00
   0   1  -7  399.06   13.00
   0   1  -7  419.36   12.80
   1  -1  -7  407.86   13.70
  -1   0  -7  436.86   13.70
  -1   0  -7  416.46   13.10
  -1   1   7  409.86   12.90
  -1   1   7  412.66   12.90
  -1   1   7  415.16   12.80
   1   0   7  402.76   13.10
   1   0   7  386.26   13.60
   0  -1   7  399.96   13.00
  -1   1   7  408.36   13.70
   0  -1  -7  410.06   13.20
  -1   1  -7  416.76   13.30
  -1   1  -7  427.36   13.90
   1   0  -7  451.85   13.00
   0  -1  -7  429.26   13.00
   0  -1  -7  412.26   13.90
  -1   1  -7  405.66   13.00
   1   0  -7  398.06   13.90
   1   0  -7  422.46   13.10
   0  -1  -7  419.36   13.20
   1  -1   7  420.46   13.90
   0   1   7  413.86   13.00
   1  -1   7  406.46   13.30
   0   1   7  400.56   13.90
  -1   0   7  417.36   13.10
   0   1   7  406.66   13.30
  -1   0   7  399.46   13.90
   2  -1  -7  686.03   22.40
  -1  -1  -7  669.63   21.50
  -1  -1  -7  699.43   22.50
  -1   2  -7  684.53   21.00
   2  -1  -7  669.33   21.20
   2  -1  -7  693.73   21.20
  -1   2  -7  685.23   21.50
  -1  -1  -7  652.13   20.80
  -1   2  -7  683.43   22.40
  -1  -1  -7  686.83   21.50
   2  -1  -7  695.63   20.90
   1  -2   7  678.43   21.00
   1  -2   7  666.43   21.50
   1   1   7  649.43   21.40
  -2   1   7  671.13   21.30
  -2   1   7  646.64   22.40
   1   1   7  671.53   22.50
   1   1   7  697.33   21.50
   1  -2   7  672.33   21.50
  -2   1   7  661.13   20.90
   1   1   7  674.13   20.80
  -2  -1  -7  850.61   26.80
  -2  -1  -7  793.12   26.70
  -1   3  -7  850.61   26.70
   3  -2  -7  823.12   27.80
  -2  -1  -7  861.21   27.90
  -2  -1  -7  859.61   25.90
   3  -2  -7  825.52   26.00
  -1   3  -7  805.82   27.90
  -1   3  -7  887.31   26.80
   2   1   7  835.12   27.90
   2   1   7  834.22   25.90
  -3   2   7  834.82   26.00
  -3   2   7  819.12   26.40
   1  -3   7  845.32   26.80
   1  -3   7  881.41   26.80
   2   1   7  846.12   26.70
   1  -3   7  887.51   26.20
  -3   2   7  823.72   26.50
  -3   2   7  832.32   27.90
   2   1   7  844.42   26.80
  -2   0  -7 2511.05   78.59
   2  -2  -7 2554.54   78.19
  -2   0  -7 2434.86   75.89
   0   2  -7 2454.15   78.19
   0   2  -7 2521.65   82.49
   2  -2  -7 2550.94   76.59
   2  -2  -7 2597.34   82.29
   2  -2  -7 2505.75   77.99
  -2   0  -7 2621.54   82.39
   0   2  -7 2560.74   78.59
  -2   0  -7 2362.06   78.29
   0   2  -7 2500.25   76.99
  -2   2   7 2469.15   76.89
   0  -2   7 2424.96   78.69
  -2   2   7 2510.95   78.29
   2   0   7 2447.85   78.89
  -2   2   7 2368.66   81.99
   0  -2   7 2486.25   76.69
  -2   2   7 2356.56   78.09
   2   0   7 2363.16   78.39
   2   0   7 2464.55   82.49
  -2   1  -7 3319.07  107.69
   1   1  -7 3472.25  107.29
   1   1  -7 3402.16  105.19
  -2   1  -7 3561.54  107.99
   1  -2  -7 3501.35  107.39
   1   1  -7 3383.66  112.89
  -2   1  -7 3315.67  104.39
  -2   1  -7 3068.09  112.09
   1  -2  -7 3519.35  104.89
   1  -2  -7 3505.05  112.49
   1  -2  -7 3342.37  106.99
   2  -1   7 3519.45  107.99
  -1   2   7 3323.17  107.09
  -1   2   7 3283.97  112.49
  -1   2   7 3421.56  105.09
  -1  -1   7 3386.86  107.39
   2  -1   7 3422.96  112.39
  -1  -1   7 3397.16  107.59
  -1   2   7 3447.46  107.49
   0  -2  -7 2464.15   79.29
   2   0  -7 2491.05   75.99
   0  -2  -7 2527.15   76.69
   2   0  -7 2518.85   80.09
  -2   2  -7 2108.39   79.89
  -2   2  -7 2333.47   75.79
  -2   2  -7 2401.36   74.69
   0  -2  -7 2456.15   74.59
   0  -2  -7 2354.46   75.79
   0   2   7 2453.15   77.09
   0   2   7 2223.58   76.39
  -2   0   7 2457.15   76.09
   2  -2   7 2592.84   74.89
   2  -2   7 2463.55   76.39
   0   2   7 2385.16   80.79
  -2   0   7 2489.75   76.29
   0   2   7 2444.76   75.09
  -1  -2  -7  869.41   28.00
  -2   3  -7  847.02   27.80
  -2   3  -7  809.32   26.00
  -1  -2  -7  882.31   26.70
  -1  -2  -7  829.52   26.70
   3  -1  -7  860.01   25.90
   3  -1  -7  818.12   27.80
  -2   3  -7  842.62   27.70
  -2   3  -7  849.72   26.70
  -1  -2  -7  812.32   25.90
   2  -3   7  846.52   26.70
   2  -3   7  840.22   26.00
   2  -3   7  839.52   26.70
   1   2   7  835.52   26.70
   1   2   7  829.72   26.70
   1   2   7  829.72   25.90
  -2   4  -7 2354.16   79.39
  -2  -2  -7 2458.25   75.99
  -2   4  -7 2398.66   76.29
   4  -2  -7 2451.55   73.99
  -2   4  -7 2556.54   76.09
  -2  -2  -7 2450.35   74.29
  -2  -2  -7 2376.56   76.19
   4  -2  -7 2480.25   79.79
  -2   4  -7 2404.66   74.79
  -2  -2  -7 2513.35   79.49
   2   2   7 2332.27   76.19
   2  -4   7 2330.77   75.99
   2   2   7 2322.87   79.99
   2   2   7 2394.16   74.79
   2  -4   7 2522.85   76.09
  -4   2   7 2402.46   74.49
   2   2   7 2452.15   75.99
   2  -4   7 2399.36   74.09
  -2   5  -7  549.54   17.30
   5  -3  -7  527.55   17.70
[truncated: 681,052 more chars]
