# Supplementary material for: Crystal structure of poly[(2,2′-bi­pyridine-κ2 N,N′)tetra-μ2-cyanido-κ4 C:N;κ4 N:C-manganese(II)disilver(I)]
Source: Acta Crystallogr E Crystallogr Commun. 2015 Sep 12;71(Pt 10):m179–80. doi: 10.1107/S205698901501676X (PMC4647358; doi:10.1107/S205698901501676X)
Supplement: Supplementary file 2 [file e-71-0m179-Isup2.hkl]

#
# h,k,l, Fc-squared, Fo-squared, sigma(Fo-squared), status flag
#
data_I
_shelx_title ' KCSB3_0m in P3(1)12'
_shelx_refln_list_code          4
_shelx_F_calc_maximum      164.12
_exptl_crystal_F_000       759.00
_reflns_d_resolution_high  0.8008

loop_
 _space_group_symop_operation_xyz
 'x, y, z'
 '-y, x-y, z+1/3'
 '-x+y, -x, z+2/3'
 '-y, -x, -z+2/3'
 '-x+y, y, -z+1/3'
 'x, x-y, -z'

_cell_length_a     8.7215
_cell_length_b     8.7215
_cell_length_c    20.9874
_cell_angle_alpha  90.000
_cell_angle_beta   90.000
_cell_angle_gamma 120.000

_shelx_F_squared_multiplier     1.000

loop_
 _refln_index_h
 _refln_index_k
 _refln_index_l
 _refln_F_squared_calc
 _refln_F_squared_meas
 _refln_F_squared_sigma
 _refln_observed_status
  -1   2   0       6469.86       6542.48        46.35 o
  -3   3   0       6767.75       6852.37        65.76 o
  -2   3   0       5935.41       5882.17        39.86 o
  -1   3   0       5674.13       5642.99        38.19 o
   0   3   0       6839.70       6885.95        66.02 o
  -4   4   0        368.89        370.20         3.94 o
  -3   4   0       2565.13       2737.17        18.93 o
  -2   4   0       1354.31       1441.38         9.88 o
  -1   4   0       2571.92       2761.11        20.53 o
   0   4   0        353.71        359.67         4.00 o
  -5   5   0        250.01        246.89         2.74 o
  -4   5   0       3007.52       3091.43        22.08 o
  -3   5   0        765.79        770.85         5.56 o
  -2   5   0        701.28        704.11         5.53 o
  -1   5   0       3019.31       3119.09        21.50 o
   0   5   0        234.46        225.79         3.04 o
  -6   6   0       2522.86       2503.07        30.04 o
  -5   6   0       1436.96       1422.52        11.04 o
  -4   6   0       2011.79       2075.77        14.95 o
  -3   6   0        396.66        400.94         3.08 o
  -2   6   0       1995.44       2067.36        14.93 o
  -1   6   0       1409.03       1420.76        10.47 o
   0   6   0       2400.51       2429.36        25.17 o
  -7   7   0       1911.55       1919.00        25.80 o
  -6   7   0        662.62        646.34         6.65 o
  -5   7   0        882.31        862.42         7.83 o
  -4   7   0        487.36        481.53         4.15 o
  -3   7   0        512.03        507.32         4.35 o
  -2   7   0        920.48        898.60         7.40 o
  -1   7   0        713.77        697.06         5.79 o
   0   7   0       1963.46       1927.67        21.13 o
  -8   8   0        161.80        140.21         4.85 o
  -7   8   0        298.51        286.30         3.66 o
  -6   8   0        736.04        743.20         7.18 o
  -5   8   0        165.72        156.15         2.19 o
  -4   8   0        723.51        741.93         6.62 o
  -3   8   0        157.44        149.90         2.37 o
  -2   8   0        686.10        688.72         6.72 o
  -1   8   0        300.00        291.02         3.71 o
   0   8   0        173.26        151.91         5.15 o
  -9   9   0        388.35        418.62         9.89 o
  -8   9   0         66.15         68.91         2.59 o
  -7   9   0        366.52        367.62         4.62 o
  -6   9   0         56.58         53.77         1.92 o
  -5   9   0         87.57         86.23         2.49 o
  -4   9   0         76.36         74.87         2.31 o
  -3   9   0         67.31         60.53         2.05 o
  -2   9   0        343.81        344.44         4.30 o
  -1   9   0         68.07         66.93         2.72 o
   0   9   0        394.04        428.07         8.89 o
  -8  10   0         30.07         28.21         2.33 o
  -7  10   0         17.08         16.29         1.69 o
  -6  10   0          3.45          9.11         1.84 o
  -5  10   0         27.71         22.14         2.06 o
  -4  10   0          4.04          7.18         1.98 o
  -3  10   0         14.63         13.14         2.13 o
  -2  10   0         29.99         25.23         2.38 o
   1   1   1       2930.77       3038.96        21.06 o
  -3   2   1       1180.97       1186.22         9.04 o
  -2   2   1      16988.86      15486.95       106.01 o
  -1   2   1       8012.12       7790.49        56.60 o
   0   2   1      16794.67      15345.42       108.86 o
   1   2   1       1332.09       1348.07         8.89 o
   2   2   1      21537.83      20300.69       136.57 o
  -5   3   1       4687.93       4791.81        33.59 o
  -4   3   1        663.84        690.78         5.13 o
  -3   3   1       2236.54       2239.95        14.93 o
  -2   3   1        271.91        270.63         3.45 o
  -1   3   1        265.21        257.04         2.13 o
   0   3   1       2286.59       2273.28        15.67 o
   1   3   1        707.56        729.03         5.98 o
   2   3   1       4606.39       4714.83        31.99 o
   3   3   1       1077.70       1125.69         7.77 o
  -7   4   1       1967.29       1960.78        14.23 o
  -6   4   1       2631.22       2666.10        18.17 o
  -5   4   1        671.40        686.52         5.03 o
  -4   4   1      12170.82      12041.83        79.10 o
  -3   4   1      11493.00      11540.99        86.47 o
  -2   4   1       6863.20       7003.67        49.57 o
  -1   4   1      11584.50      11582.82        86.28 o
   0   4   1      12207.41      11915.16        81.10 o
   1   4   1        668.69        682.31         5.08 o
   2   4   1       2635.99       2679.86        18.66 o
   3   4   1       1975.86       1963.84        15.01 o
   4   4   1         65.97         63.37         1.83 o
  -9   5   1        473.27        452.73         5.20 o
  -8   5   1        296.34        285.68         3.06 o
  -7   5   1       2116.96       2146.48        18.13 o
  -6   5   1        189.69        194.01         2.04 o
  -5   5   1       5484.21       5631.84        38.55 o
  -4   5   1         43.15         41.39         1.18 o
  -3   5   1        941.81        986.79         7.59 o
  -2   5   1       1102.66       1156.21         8.25 o
  -1   5   1         49.10         46.03         1.01 o
   0   5   1       5470.90       5586.98        37.85 o
   1   5   1        193.84        197.52         2.03 o
   2   5   1       2119.35       2167.63        17.00 o
   3   5   1        279.78        277.59         3.24 o
   4   5   1        463.60        445.87         4.64 o
   5   5   1         72.47         70.04         2.79 o
 -10   6   1        310.19        317.05         5.12 o
  -9   6   1        316.30        310.01         3.57 o
  -8   6   1        100.68        101.66         2.46 o
  -7   6   1        188.50        182.84         2.60 o
  -6   6   1        895.77        891.25         7.64 o
  -5   6   1       1765.36       1783.18        13.87 o
  -4   6   1        936.09        921.34         6.88 o
  -3   6   1       2211.74       2187.08        16.14 o
  -2   6   1        893.35        896.83         7.05 o
  -1   6   1       1776.35       1827.10        12.85 o
   0   6   1        924.37        920.90         7.17 o
   1   6   1        218.82        209.36         2.45 o
   2   6   1        106.50        106.02         2.42 o
   3   6   1        327.90        321.11         3.76 o
   4   6   1        316.00        325.36         5.21 o
 -10   7   1         54.70         54.27         2.65 o
  -9   7   1         25.90         28.74         1.64 o
  -8   7   1        247.84        239.28         3.58 o
  -7   7   1         64.45         74.20         2.13 o
  -6   7   1        116.00        119.79         2.16 o
  -5   7   1        318.93        310.21         3.39 o
  -4   7   1        126.06        112.84         2.18 o
  -3   7   1        111.75         99.67         2.21 o
  -2   7   1        320.22        312.13         3.11 o
  -1   7   1        103.14        102.45         1.81 o
   0   7   1         58.11         70.38         2.17 o
   1   7   1        264.84        246.74         3.25 o
   2   7   1         24.39         28.54         1.64 o
   3   7   1         53.43         53.71         2.71 o
 -10   8   1         88.20         85.91         3.27 o
  -9   8   1         24.54         23.31         2.04 o
  -8   8   1         97.11         94.63         3.15 o
  -7   8   1         56.79         52.12         1.54 o
  -6   8   1        328.27        311.64         3.78 o
  -5   8   1        232.40        222.28         2.79 o
  -4   8   1        454.52        424.26         4.23 o
  -3   8   1        234.44        224.40         2.96 o
  -2   8   1        315.20        301.71         3.64 o
  -1   8   1         55.32         53.81         2.31 o
   0   8   1         93.07         96.94         2.62 o
   1   8   1         27.20         28.48         1.93 o
   2   8   1         81.22         82.58         3.26 o
  -9   9   1        134.37        149.45         4.26 o
  -8   9   1        108.99        111.48         3.19 o
  -7   9   1        187.51        189.78         3.27 o
  -6   9   1         58.00         56.21         2.23 o
  -5   9   1        194.25        184.87         3.19 o
  -4   9   1        197.89        180.27         2.86 o
  -3   9   1         58.17         56.05         1.78 o
  -2   9   1        195.74        192.57         3.18 o
  -1   9   1        110.54        111.13         3.15 o
   0   9   1        132.82        142.67         3.96 o
  -8  10   1         88.75         88.36         3.51 o
  -7  10   1         44.37         46.38         2.15 o
  -6  10   1        319.74        327.52         5.40 o
  -5  10   1          6.14          8.69         1.80 o
  -4  10   1        316.72        316.84         5.22 o
  -3  10   1         39.11         41.45         2.44 o
  -2  10   1         84.74         80.53         3.45 o
  -1   1   2       7718.54       7278.18        64.63 o
   0   1   2       8096.07       7505.34       103.12 o
   1   1   2       1984.93       2092.60        14.22 o
  -3   2   2       4192.00       4093.63        27.61 o
  -2   2   2       7476.75       7306.06        47.95 o
   0   2   2       7405.00       7171.01        50.16 o
   1   2   2       4172.54       4059.99        27.57 o
   2   2   2        602.38        683.52         4.98 o
  -5   3   2       1834.81       1795.18        12.32 o
  -4   3   2        884.43        904.62         6.50 o
  -3   3   2       3125.92       3172.94        21.22 o
  -2   3   2       5773.11       5790.74        43.83 o
  -1   3   2       5813.76       5905.35        41.65 o
   0   3   2       3244.69       3271.70        22.30 o
   1   3   2        886.63        910.21         6.82 o
   2   3   2       1747.73       1707.80        12.27 o
   3   3   2         52.59         47.49         1.13 o
  -7   4   2        238.93        238.79         2.51 o
  -6   4   2       1298.57       1260.80         8.82 o
  -5   4   2       4394.80       4564.33        30.70 o
  -4   4   2       7941.87       8076.13        55.12 o
  -3   4   2       4529.75       4633.34        34.46 o
  -2   4   2       9087.37       8578.76        60.80 o
  -1   4   2       4486.65       4627.59        36.45 o
   0   4   2       7814.12       7871.12        55.28 o
   1   4   2       4420.85       4577.38        30.79 o
   2   4   2       1278.07       1250.61         8.81 o
   3   4   2        244.79        244.56         2.38 o
   4   4   2       1208.35       1199.88         9.54 o
  -9   5   2        119.24        117.91         2.02 o
  -8   5   2         47.67         40.85         1.31 o
  -7   5   2        592.85        564.84         4.80 o
  -6   5   2        632.94        602.40         4.74 o
  -5   5   2        677.49        677.25         5.14 o
  -4   5   2       1268.89       1265.08         9.35 o
  -3   5   2       1523.44       1554.70        11.11 o
  -2   5   2       1497.16       1508.62        11.67 o
  -1   5   2       1299.87       1290.91         9.14 o
   0   5   2        693.34        703.53         5.48 o
   1   5   2        637.36        615.58         4.81 o
   2   5   2        590.87        566.25         4.78 o
   3   5   2         42.35         37.19         1.34 o
   4   5   2        124.04        123.05         2.47 o
   5   5   2         40.57         43.15         2.42 o
 -10   6   2        138.30        137.30         3.78 o
  -9   6   2         31.89         30.36         1.38 o
  -8   6   2        345.54        336.41         3.97 o
  -7   6   2        207.94        207.66         2.85 o
  -6   6   2       1186.58       1201.91        10.17 o
  -5   6   2       1494.03       1480.66        11.20 o
  -4   6   2       6486.93       6601.35        46.55 o
  -3   6   2        414.39        397.31         3.32 o
  -2   6   2       6468.80       6593.50        45.30 o
  -1   6   2       1477.57       1488.23        10.66 o
   0   6   2       1164.99       1178.07         9.41 o
   1   6   2        198.98        194.08         2.50 o
   2   6   2        362.11        350.66         3.73 o
   3   6   2         30.94         31.67         1.48 o
   4   6   2        143.37        144.54         3.73 o
 -10   7   2         78.12         76.75         2.98 o
  -9   7   2        227.90        212.35         3.23 o
  -8   7   2        277.13        285.98         3.85 o
  -7   7   2       1370.61       1387.00        12.76 o
  -6   7   2         19.47         19.72         1.15 o
  -5   7   2        825.61        839.92         7.54 o
  -4   7   2        556.92        539.22         4.69 o
  -3   7   2        522.53        513.78         4.69 o
  -2   7   2        843.53        843.57         6.90 o
  -1   7   2         18.38         17.94         1.04 o
   0   7   2       1368.92       1387.72        11.33 o
   1   7   2        257.32        261.05         3.62 o
   2   7   2        223.06        206.26         3.39 o
   3   7   2         78.56         79.34         3.36 o
 -10   8   2        188.26        201.49         4.69 o
  -9   8   2          4.07          4.80         1.85 o
  -8   8   2         71.38         75.74         2.95 o
  -7   8   2         61.93         59.95         1.82 o
  -6   8   2        269.50        269.89         3.82 o
  -5   8   2        660.71        641.54         5.89 o
  -4   8   2       1059.52       1043.92         9.29 o
  -3   8   2        633.34        616.10         5.78 o
  -2   8   2        267.69        268.07         3.36 o
  -1   8   2         62.91         62.48         1.93 o
   0   8   2         73.39         80.38         2.42 o
   1   8   2          5.13          0.87         1.76 o
   2   8   2        197.58        209.86         6.01 o
  -9   9   2         99.26         97.08         3.86 o
  -8   9   2         58.74         56.11         2.45 o
  -7   9   2        358.80        364.47         5.34 o
  -6   9   2        123.40        118.99         2.30 o
  -5   9   2        348.85        347.29         4.39 o
  -4   9   2        346.54        336.65         4.11 o
  -3   9   2        124.78        120.55         2.60 o
  -2   9   2        367.49        368.63         4.40 o
  -1   9   2         59.27         59.26         2.39 o
   0   9   2         91.53         84.41         3.47 o
  -8  10   2         43.88         47.11         2.25 o
  -7  10   2         95.21         94.68         3.19 o
  -6  10   2         19.03         21.32         2.06 o
  -5  10   2        185.20        192.95         4.14 o
  -4  10   2         16.57         19.32         1.97 o
  -3  10   2         86.96         94.69         3.67 o
  -2  10   2         50.29         51.37         3.29 o
   1   1   3       2107.05       1941.59        13.42 o
  -3   2   3       3469.21       3463.07        24.60 o
  -2   2   3      11100.71      10700.54        72.27 o
  -1   2   3      19621.81      18387.12       136.68 o
   0   2   3      11065.04      10740.02        75.64 o
   1   2   3       3630.19       3628.26        23.96 o
   2   2   3        949.32       1006.75         7.35 o
  -5   3   3       3873.46       4074.51        27.62 o
  -4   3   3       1659.75       1740.45        11.64 o
  -3   3   3       8360.68       8407.25        56.74 o
  -2   3   3       6714.68       6618.70        47.24 o
  -1   3   3       6809.56       6637.49        43.69 o
   0   3   3       8280.07       8346.74        57.95 o
   1   3   3       1562.23       1656.63        12.14 o
   2   3   3       3923.90       4113.52        28.21 o
   3   3   3         14.32         15.08         0.81 o
  -7   4   3        983.93       1003.92         7.53 o
  -6   4   3        923.33        893.61         6.56 o
  -5   4   3       1206.64       1216.68         8.35 o
  -4   4   3       2142.65       2251.80        15.70 o
  -3   4   3       1099.83       1136.96         8.42 o
  -2   4   3        397.82        403.76         4.04 o
  -1   4   3       1068.77       1115.04        10.14 o
   0   4   3       2146.97       2248.31        16.07 o
   1   4   3       1223.59       1237.06         8.57 o
   2   4   3        961.70        935.38         6.60 o
   3   4   3        961.66        984.87         7.53 o
   4   4   3        326.59        323.73         3.73 o
  -9   5   3         89.14         85.97         1.91 o
  -8   5   3         58.73         61.73         1.48 o
  -7   5   3        398.14        380.28         3.36 o
  -6   5   3        320.46        309.39         2.56 o
  -5   5   3       2205.37       2243.07        15.31 o
  -4   5   3         73.75         78.05         1.17 o
  -3   5   3       1424.61       1458.94        10.88 o
  -2   5   3       1417.13       1464.91        10.90 o
  -1   5   3         62.24         68.53         1.34 o
   0   5   3       2205.69       2222.27        16.47 o
   1   5   3        292.48        288.85         2.56 o
   2   5   3        379.86        364.01         3.20 o
   3   5   3         63.68         65.39         1.89 o
   4   5   3         88.57         88.14         2.23 o
   5   5   3          2.76         -0.05         1.67 o
 -10   6   3         57.97         56.59         2.16 o
  -9   6   3        146.88        140.08         2.78 o
  -8   6   3       1017.43       1021.70         9.34 o
  -7   6   3        316.25        316.17         3.29 o
  -6   6   3       2555.82       2582.32        21.70 o
  -5   6   3        104.86         99.44         1.94 o
  -4   6   3       1391.69       1413.64        10.92 o
  -3   6   3         11.43         12.98         0.77 o
  -2   6   3       1405.57       1415.35         9.91 o
  -1   6   3        101.03         96.27         1.50 o
   0   6   3       2626.10       2668.97        20.57 o
   1   6   3        253.27        248.71         3.08 o
   2   6   3       1068.82       1085.82         9.73 o
   3   6   3        136.47        133.30         2.58 o
   4   6   3         49.42         51.84         2.46 o
 -10   7   3         16.41         16.47         1.68 o
  -9   7   3         30.48         26.84         1.55 o
  -8   7   3        227.87        238.35         3.60 o
  -7   7   3        154.33        142.19         2.37 o
  -6   7   3       1074.39       1057.44         9.76 o
  -5   7   3        643.70        631.75         6.27 o
  -4   7   3        509.53        511.12         4.77 o
  -3   7   3        519.83        519.26         4.79 o
  -2   7   3        630.87        623.69         5.51 o
  -1   7   3       1090.94       1098.19         8.73 o
   0   7   3        148.76        138.95         2.40 o
   1   7   3        245.40        253.53         3.82 o
   2   7   3         28.36         27.77         1.67 o
   3   7   3         14.32         11.99         1.86 o
 -10   8   3         98.42        113.91         3.99 o
  -9   8   3         96.36         96.96         3.43 o
  -8   8   3        981.68        995.08        10.62 o
  -7   8   3        226.76        225.70         3.02 o
  -6   8   3        881.93        868.29         8.80 o
  -5   8   3         16.24         15.99         1.01 o
  -4   8   3        254.69        252.25         3.32 o
  -3   8   3         20.38         18.73         1.16 o
  -2   8   3        884.81        871.88         7.98 o
  -1   8   3        212.66        210.99         3.01 o
   0   8   3        985.43        991.54         9.16 o
   1   8   3         93.57         93.97         3.06 o
   2   8   3         96.17        103.13         3.57 o
  -9   9   3         26.43         29.08         2.41 o
  -8   9   3        225.88        221.34         3.83 o
  -7   9   3        115.57        120.36         2.93 o
  -6   9   3        281.94        283.12         3.41 o
  -5   9   3        346.21        338.26         4.35 o
  -4   9   3        343.96        332.81         4.41 o
  -3   9   3        273.95        278.12         3.68 o
  -2   9   3        114.98        117.86         3.05 o
  -1   9   3        222.98        220.40         4.48 o
   0   9   3         25.23         20.39         2.17 o
  -8  10   3        125.46        127.42         3.72 o
  -7  10   3        155.12        156.63         3.86 o
  -6  10   3        181.68        193.20         4.33 o
  -5  10   3        316.73        322.79         5.24 o
  -4  10   3        190.88        199.80         4.26 o
  -3  10   3        164.56        176.26         4.44 o
  -2  10   3        126.25        128.12         4.45 o
  -1   1   4       9095.12       8656.47        65.72 o
   0   1   4       9462.83       8961.56        63.80 o
  -3   2   4        923.68        938.36         6.06 o
  -2   2   4       8416.64       8279.47        57.34 o
  -1   2   4        329.33        339.38         2.89 o
   0   2   4       8534.25       8276.55        57.12 o
   1   2   4        835.21        843.49         6.36 o
   2   2   4      10580.70      10120.59        71.59 o
  -5   3   4       2151.82       2227.57        15.35 o
  -4   3   4       3576.01       3740.50        24.53 o
  -3   3   4       8060.03       7759.87        50.03 o
  -2   3   4      23611.03      22547.76       165.71 o
  -1   3   4      23433.31      22129.66       157.16 o
   0   3   4       7959.78       7671.99        53.31 o
   1   3   4       3540.45       3677.10        25.56 o
   2   3   4       2217.20       2276.78        16.44 o
   3   3   4          2.49          4.37         0.79 o
  -7   4   4        775.56        758.20         5.92 o
  -6   4   4       6044.98       6279.66        42.96 o
  -5   4   4        133.15        135.71         1.92 o
  -4   4   4       3560.69       3608.51        25.77 o
  -3   4   4        959.77        953.67         7.54 o
  -2   4   4       1129.06       1276.76         9.72 o
  -1   4   4        939.98        936.73         7.13 o
   0   4   4       3750.17       3824.41        25.64 o
   1   4   4        122.75        123.85         1.74 o
   2   4   4       5924.47       6168.62        42.80 o
   3   4   4        766.86        756.96         6.08 o
   4   4   4       1316.86       1288.25         9.93 o
  -9   5   4        440.74        442.29         4.54 o
  -8   5   4        240.06        223.78         2.60 o
  -7   5   4        653.81        634.25         5.48 o
  -6   5   4        814.88        810.44         6.34 o
  -5   5   4       3292.27       3382.71        22.31 o
  -4   5   4       5037.27       5203.23        36.81 o
  -3   5   4       6235.92       6190.91        47.12 o
  -2   5   4       6204.15       6152.12        42.42 o
  -1   5   4       5072.33       5218.98        35.94 o
   0   5   4       3253.06       3347.99        24.58 o
   1   5   4        813.02        817.56         6.25 o
   2   5   4        687.99        675.13         5.42 o
   3   5   4        242.19        226.44         2.58 o
   4   5   4        461.83        458.77         4.49 o
   5   5   4         93.51         92.80         3.19 o
 -10   6   4         46.61         45.71         2.05 o
  -9   6   4        326.69        317.91         3.43 o
  -8   6   4        220.31        211.29         2.65 o
  -7   6   4         55.74         52.32         1.58 o
  -6   6   4        222.76        218.21         2.51 o
  -5   6   4        379.70        356.98         3.47 o
  -4   6   4       1037.58       1019.08         8.24 o
  -3   6   4       1620.87       1611.51        12.04 o
  -2   6   4       1080.92       1066.30         7.65 o
  -1   6   4        374.63        350.10         3.12 o
   0   6   4        222.94        218.09         2.41 o
   1   6   4         75.57         70.41         1.80 o
   2   6   4        232.89        228.75         2.60 o
   3   6   4        319.13        317.71         3.86 o
   4   6   4         51.91         51.53         2.54 o
 -10   7   4         63.12         63.41         2.44 o
  -9   7   4        130.59        132.20         3.21 o
  -8   7   4         14.85         17.94         1.08 o
  -7   7   4        288.59        282.22         3.53 o
  -6   7   4        315.53        323.46         3.91 o
  -5   7   4         94.71         93.83         2.79 o
  -4   7   4        133.04        133.00         2.16 o
  -3   7   4        137.37        137.00         2.14 o
  -2   7   4        102.57         97.84         2.65 o
  -1   7   4        342.86        354.73         3.77 o
   0   7   4        305.78        291.80         3.62 o
   1   7   4         13.01         16.15         1.28 o
   2   7   4        121.65        124.23         2.99 o
   3   7   4         62.80         64.40         2.68 o
 -10   8   4         28.74         32.18         2.50 o
  -9   8   4          3.70          4.20         1.89 o
  -8   8   4        102.58        104.17         2.47 o
  -7   8   4         21.01         22.76         1.32 o
  -6   8   4        382.41        371.21         4.37 o
  -5   8   4        171.73        157.44         2.63 o
  -4   8   4        391.21        379.31         4.47 o
  -3   8   4        170.67        152.70         2.42 o
  -2   8   4        402.30        389.49         4.06 o
  -1   8   4         14.98         16.48         1.30 o
   0   8   4        110.71        112.23         3.32 o
   1   8   4          2.74          4.42         1.69 o
   2   8   4         28.67         33.34         2.47 o
  -9   9   4         49.60         52.19         2.74 o
  -8   9   4        136.73        136.70         3.53 o
  -7   9   4        206.04        204.57         3.47 o
  -6   9   4        140.66        137.34         2.81 o
  -5   9   4         37.46         44.16         1.81 o
  -4   9   4         34.38         39.91         1.91 o
  -3   9   4        146.87        142.51         2.80 o
  -2   9   4        187.52        185.20         3.23 o
  -1   9   4        128.74        129.68         3.75 o
   0   9   4         51.18         51.86         2.98 o
  -8  10   4        187.36        199.76         4.15 o
  -7  10   4         95.74        106.99         4.10 o
  -6  10   4        164.99        170.48         4.22 o
  -5  10   4          4.29          0.79         1.94 o
  -4  10   4        170.66        172.25         3.93 o
  -3  10   4         98.98        102.44         3.79 o
  -2  10   4        193.97        206.90         4.76 o
  -1   1   5      17074.61      15944.35       122.78 o
   0   1   5      16359.43      15099.14       118.98 o
   1   1   5      13679.62      13127.01        95.22 o
  -3   2   5       1816.32       1858.84        13.10 o
  -2   2   5      15278.66      14642.73       102.61 o
  -1   2   5      26935.44      24018.26       173.38 o
   0   2   5      15238.45      14441.40        99.87 o
   1   2   5       1974.66       2008.89        14.10 o
   2   2   5       3495.00       3429.20        25.51 o
  -5   3   5       1762.81       1802.53        12.18 o
  -4   3   5       1587.56       1611.13        10.50 o
  -3   3   5        394.00        372.79         2.73 o
  -2   3   5       4209.40       4508.51        31.48 o
  -1   3   5       4115.91       4371.78        30.57 o
   0   3   5        385.60        370.19         2.85 o
   1   3   5       1574.19       1581.30        11.43 o
   2   3   5       1790.23       1830.29        12.75 o
   3   3   5       1451.16       1455.77        10.16 o
  -7   4   5        678.76        658.99         5.36 o
  -6   4   5        266.05        266.47         2.91 o
  -5   4   5         11.09          9.15         0.70 o
  -4   4   5       5524.89       5553.17        38.82 o
  -3   4   5       1280.33       1297.36         9.71 o
  -2   4   5      23141.74      22735.28       160.73 o
  -1   4   5       1320.99       1320.11         9.00 o
   0   4   5       5439.89       5422.99        38.61 o
   1   4   5          8.07          9.09         0.82 o
   2   4   5        268.88        271.87         2.63 o
   3   4   5        673.78        656.02         5.22 o
   4   4   5        524.10        523.81         4.69 o
  -9   5   5        109.63         99.33         2.40 o
  -8   5   5         13.09         12.76         0.95 o
  -7   5   5       1619.82       1643.26        12.28 o
  -6   5   5        957.16        961.78         7.39 o
  -5   5   5       3502.02       3603.85        23.99 o
  -4   5   5       2517.30       2610.73        18.77 o
  -3   5   5       2432.33       2444.53        19.70 o
  -2   5   5       2465.80       2479.56        16.35 o
  -1   5   5       2536.84       2638.24        18.76 o
   0   5   5       3527.63       3648.58        25.78 o
   1   5   5        954.29        958.56         7.45 o
   2   5   5       1608.57       1635.09        12.69 o
   3   5   5         13.92         13.07         0.93 o
   4   5   5        110.02         97.63         2.19 o
   5   5   5          8.11          8.40         1.51 o
 -10   6   5        197.15        186.52         3.53 o
  -9   6   5         89.92         91.86         2.17 o
  -8   6   5        702.26        689.51         5.92 o
  -7   6   5        789.00        777.65         7.01 o
  -6   6   5        246.83        229.69         2.64 o
  -5   6   5        391.93        367.92         3.87 o
  -4   6   5       1515.49       1543.20        11.34 o
  -3   6   5          2.07          1.83         0.58 o
  -2   6   5       1539.55       1558.31        10.81 o
  -1   6   5        387.83        371.47         3.34 o
   0   6   5        221.10        212.33         2.50 o
   1   6   5        780.02        771.78         6.51 o
   2   6   5        682.89        665.41         5.82 o
   3   6   5         92.36         92.29         2.11 o
   4   6   5        192.30        184.84         4.52 o
 -10   7   5         42.33         42.80         2.05 o
  -9   7   5        157.49        152.44         2.70 o
  -8   7   5         28.50         30.91         1.30 o
  -7   7   5        268.08        259.58         3.36 o
  -6   7   5        482.37        483.23         5.23 o
  -5   7   5       1856.02       1886.37        16.16 o
  -4   7   5       1503.40       1535.34        14.12 o
  -3   7   5       1512.98       1554.96        13.16 o
  -2   7   5       1780.46       1819.02        15.68 o
  -1   7   5        502.87        505.51         4.93 o
   0   7   5        259.34        247.18         3.28 o
   1   7   5         28.96         31.73         1.51 o
   2   7   5        162.14        166.96         3.22 o
   3   7   5         47.25         46.59         2.40 o
 -10   8   5        144.74        144.57         4.33 o
  -9   8   5        293.25        299.14         5.18 o
  -8   8   5        152.84        150.01         2.89 o
  -7   8   5        529.88        520.04         5.40 o
  -6   8   5         77.50         76.98         2.16 o
  -5   8   5         70.74         60.98         2.10 o
  -4   8   5         95.85         82.92         2.30 o
  -3   8   5         66.10         53.06         1.88 o
  -2   8   5         76.67         72.57         2.04 o
  -1   8   5        538.90        530.04         5.61 o
   0   8   5        143.93        136.67         2.90 o
   1   8   5        288.46        295.06         4.95 o
   2   8   5        137.60        137.45         3.99 o
  -9   9   5         73.23         79.33         3.52 o
  -8   9   5         17.99         23.75         2.03 o
  -7   9   5         79.07         88.45         3.00 o
  -6   9   5        433.63        436.27         5.44 o
  -5   9   5        665.11        669.01         7.32 o
  -4   9   5        639.80        648.09         7.02 o
  -3   9   5        417.61        417.76         4.94 o
  -2   9   5         78.91         85.96         2.69 o
  -1   9   5         14.92         19.31         2.00 o
   0   9   5         83.97         83.91         3.23 o
  -8  10   5         24.61         29.18         2.06 o
  -7  10   5         59.07         60.66         3.02 o
  -6  10   5         95.29         99.28         3.92 o
  -5  10   5          3.51          0.45         2.00 o
  -4  10   5         89.08         97.96         3.91 o
  -3  10   5         66.31         64.42         3.07 o
  -2  10   5         25.48         25.91         2.40 o
   0   0   6      14704.62      13575.37       293.93 o
  -1   1   6       3620.33       3659.41        31.80 o
   0   1   6       3729.94       3782.58        28.10 o
   1   1   6       3112.11       3168.65        22.92 o
  -3   2   6      11043.43      10926.11        76.93 o
  -2   2   6      19063.70      18110.58       155.10 o
  -1   2   6       8918.35       8733.34        63.58 o
   0   2   6      19196.73      18246.03       131.22 o
   1   2   6      10848.45      10801.83        83.48 o
   2   2   6         69.62         57.03         1.16 o
  -5   3   6       3117.54       3201.54        22.96 o
  -4   3   6       3016.09       3179.33        22.51 o
  -3   3   6       1618.29       1647.01        11.33 o
  -2   3   6       1170.81       1162.01         8.50 o
  -1   3   6       1209.02       1188.01         8.27 o
   0   3   6       1628.09       1655.41        12.74 o
   1   3   6       2990.49       3153.66        22.97 o
   2   3   6       3146.27       3239.42        24.15 o
   3   3   6        913.55        932.09         7.28 o
  -7   4   6        778.03        789.20         6.37 o
  -6   4   6       2009.62       2043.48        15.02 o
  -5   4   6       6076.41       6209.34        40.14 o
  -4   4   6        165.43        168.62         1.74 o
  -3   4   6       5378.11       5552.33        39.30 o
  -2   4   6       1624.58       1808.23        13.65 o
  -1   4   6       5427.65       5572.26        39.15 o
   0   4   6        166.18        168.55         1.71 o
   1   4   6       6104.08       6247.18        42.78 o
   2   4   6       1978.31       1998.83        14.22 o
   3   4   6        789.29        804.64         6.36 o
   4   4   6        763.76        748.86         6.36 o
  -9   5   6         19.52         18.63         1.38 o
  -8   5   6         58.67         60.27         1.67 o
  -7   5   6         17.91         23.12         1.18 o
  -6   5   6        217.70        206.30         1.98 o
  -5   5   6         20.15         22.88         0.98 o
  -4   5   6        671.99        720.98         5.62 o
  -3   5   6        515.88        546.79         4.19 o
  -2   5   6        513.66        547.56         4.05 o
  -1   5   6        709.66        757.99         5.67 o
   0   5   6         24.18         26.04         1.12 o
   1   5   6        184.18        175.67         2.11 o
   2   5   6         18.50         24.34         1.15 o
   3   5   6         65.16         63.39         1.58 o
   4   5   6         17.21         16.75         1.28 o
   5   5   6          8.39          7.77         1.50 o
 -10   6   6          2.93          4.92         1.46 o
  -9   6   6        163.52        155.89         2.61 o
  -8   6   6        134.56        125.43         2.47 o
  -7   6   6        554.91        556.03         5.14 o
  -6   6   6       1326.15       1302.93        11.26 o
  -5   6   6       1241.32       1247.82        10.91 o
  -4   6   6        488.09        487.37         4.13 o
  -3   6   6        496.61        481.19         4.05 o
  -2   6   6        467.77        463.59         3.91 o
  -1   6   6       1296.80       1296.95        10.01 o
   0   6   6       1246.53       1239.93         9.73 o
   1   6   6        606.42        602.53         5.30 o
   2   6   6        130.17        121.16         2.12 o
   3   6   6        171.29        156.65         2.69 o
   4   6   6          2.82          5.21         1.52 o
 -10   7   6         34.11         36.75         1.98 o
  -9   7   6        287.07        285.20         4.35 o
  -8   7   6        257.63        253.99         3.18 o
  -7   7   6       1034.54       1040.37        10.26 o
  -6   7   6        370.92        363.39         3.95 o
  -5   7   6        787.64        784.35         7.75 o
  -4   7   6         16.09         12.98         1.06 o
  -3   7   6         15.60         13.41         1.17 o
  -2   7   6        810.72        817.19         7.08 o
  -1   7   6        369.81        355.42         3.80 o
   0   7   6       1020.01       1021.67         8.97 o
   1   7   6        269.77        265.68         3.53 o
   2   7   6        297.39        290.32         5.26 o
   3   7   6         32.39         37.07         2.48 o
 -10   8   6          5.72          4.27         2.13 o
  -9   8   6          6.56          8.28         1.86 o
  -8   8   6        280.97        271.03         4.36 o
  -7   8   6        327.47        319.37         3.95 o
  -6   8   6        401.42        389.61         4.45 o
  -5   8   6        818.39        761.00         7.56 o
  -4   8   6        491.60        503.22         5.74 o
  -3   8   6        814.38        753.47         7.07 o
  -2   8   6        395.61        379.17         4.11 o
  -1   8   6        320.27        312.01         3.93 o
   0   8   6        269.28        261.17         3.77 o
   1   8   6          5.21          6.10         1.71 o
   2   8   6          6.05          6.17         1.75 o
  -9   9   6        238.09        239.08         4.72 o
  -8   9   6        151.69        158.90         3.42 o
  -7   9   6        588.92        599.48         7.41 o
  -6   9   6        290.32        292.43         4.03 o
  -5   9   6        427.35        445.25         6.09 o
  -4   9   6        441.22        450.69         5.58 o
  -3   9   6        293.13        297.00         4.11 o
  -2   9   6        604.04        610.73         9.73 o
  -1   9   6        152.16        164.80         3.93 o
   0   9   6        241.82        251.38         5.41 o
  -8  10   6         67.35         71.95         3.05 o
  -7  10   6         58.00         64.00         3.23 o
  -6  10   6         15.81         15.92         2.32 o
  -5  10   6        102.77        104.58         4.01 o
  -4  10   6         15.38         15.00         2.15 o
  -3  10   6         55.32         53.39         2.86 o
  -2  10   6         65.98         71.67         3.41 o
  -1   1   7       1192.01       1213.16         9.41 o
   0   1   7       1211.03       1201.86         9.50 o
   1   1   7       1979.09       1981.01        13.74 o
  -3   2   7       2341.35       2471.36        17.12 o
  -2   2   7       7177.50       7100.61        53.77 o
  -1   2   7      10124.28       9974.26        72.69 o
   0   2   7       7338.70       7283.05        51.02 o
   1   2   7       2351.26       2458.74        20.21 o
   2   2   7       7034.22       7102.17        52.66 o
  -5   3   7       1521.79       1566.30        11.94 o
  -4   3   7        316.33        313.83         2.73 o
  -3   3   7       5575.17       5649.00        41.15 o
  -2   3   7       2691.49       2757.03        21.89 o
  -1   3   7       2725.04       2762.81        22.52 o
   0   3   7       5677.21       5707.62        41.06 o
   1   3   7        303.96        296.89         2.86 o
   2   3   7       1517.53       1553.67        12.33 o
   3   3   7       1777.46       1809.42        14.23 o
  -7   4   7        603.12        580.93         4.80 o
  -6   4   7        831.77        818.15         6.91 o
  -5   4   7        924.52        945.25         6.53 o
  -4   4   7       4033.19       4060.16        26.65 o
  -3   4   7      10351.49      10169.10        77.61 o
  -2   4   7       5486.37       5572.09        38.36 o
  -1   4   7      10286.16      10061.10        69.51 o
   0   4   7       3929.99       3986.03        28.46 o
   1   4   7        893.90        908.63         7.14 o
   2   4   7        852.66        842.48         6.33 o
   3   4   7        621.20        594.37         5.36 o
   4   4   7         45.78         51.01         1.48 o
  -9   5   7        273.20        264.09         3.43 o
  -8   5   7        581.09        568.65         5.26 o
  -7   5   7        973.94        948.24         8.03 o
  -6   5   7        714.97        721.63         5.64 o
  -5   5   7       1311.59       1339.46         9.74 o
  -4   5   7        600.13        615.06         4.49 o
  -3   5   7       2542.34       2526.61        18.13 o
  -2   5   7       2587.93       2561.54        21.50 o
  -1   5   7        577.81        591.69         4.45 o
   0   5   7       1422.63       1455.46        10.00 o
   1   5   7        717.95        727.99         5.94 o
   2   5   7        937.49        926.28         7.59 o
   3   5   7        599.47        582.26         5.62 o
   4   5   7        259.13        250.63         3.46 o
   5   5   7        108.84        118.13         4.29 o
 -10   6   7        171.96        174.55         3.30 o
  -9   6   7        233.78        236.45         3.20 o
  -8   6   7        124.84        128.61         2.48 o
  -7   6   7         49.47         52.00         1.57 o
  -6   6   7        754.77        749.37         6.24 o
  -5   6   7       2311.12       2332.47        19.15 o
  -4   6   7        137.01        132.93         1.97 o
  -3   6   7       6314.35       6477.26        48.26 o
  -2   6   7        135.30        136.28         1.93 o
  -1   6   7       2238.50       2271.98        17.06 o
   0   6   7        733.68        731.91         6.02 o
   1   6   7         53.15         56.07         1.75 o
   2   6   7        134.57        131.96         2.26 o
   3   6   7        236.16        240.95         3.62 o
   4   6   7        174.82        182.03         4.30 o
 -10   7   7         39.05         39.71         2.01 o
  -9   7   7         88.01         89.06         3.28 o
  -8   7   7        179.06        174.49         2.74 o
  -7   7   7        132.07        139.38         3.64 o
  -6   7   7         50.03         46.66         1.86 o
  -5   7   7        244.69        230.14         3.05 o
  -4   7   7         33.38         27.44         1.16 o
  -3   7   7         29.55         26.14         1.12 o
  -2   7   7        248.22        237.70         2.83 o
  -1   7   7         43.45         37.95         1.48 o
   0   7   7        124.58        128.49         2.69 o
   1   7   7        169.62        171.53         2.96 o
   2   7   7         81.30         87.23         3.02 o
   3   7   7         38.05         41.90         2.27 o
  -9   8   7         88.58         86.90         3.64 o
  -8   8   7        165.63        165.60         3.30 o
  -7   8   7        204.88        200.96         3.98 o
  -6   8   7        122.83        117.16         2.46 o
  -5   8   7        390.32        389.89         5.58 o
  -4   8   7        140.48        143.55         2.95 o
  -3   8   7        401.61        399.53         4.75 o
  -2   8   7        121.81        109.67         2.34 o
  -1   8   7        206.30        202.55         3.51 o
   0   8   7        165.56        163.49         3.93 o
   1   8   7         87.96         90.44         2.97 o
  -9   9   7         92.81        102.92         4.03 o
  -8   9   7         18.27         16.95         1.78 o
  -7   9   7         94.77         98.26         3.14 o
  -6   9   7         23.91         22.69         1.54 o
  -5   9   7         33.07         37.06         1.98 o
  -4   9   7         35.11         36.61         1.79 o
  -3   9   7         27.23         21.42         1.66 o
  -2   9   7         98.25        100.90         3.49 o
  -1   9   7         18.74         21.06         2.01 o
   0   9   7        100.56        111.81         3.77 o
  -7  10   7         61.97         67.29         3.23 o
  -6  10   7        148.61        156.79         4.47 o
  -5  10   7         28.55         30.56         2.59 o
  -4  10   7        143.21        146.72         4.41 o
  -3  10   7         57.94         63.03         4.22 o
  -1   1   8       9251.86       8827.68        65.43 o
   0   1   8       9506.35       9157.55        67.58 o
   1   1   8        987.19       1047.01         7.94 o
  -3   2   8      13534.33      13345.79        99.61 o
  -2   2   8        946.30        986.53         7.63 o
  -1   2   8       6926.10       6579.00        48.02 o
   0   2   8       1034.49       1057.66         7.66 o
   1   2   8      13399.55      13201.97       106.19 o
   2   2   8         81.96         74.74         1.46 o
  -5   3   8        890.43        918.29         7.79 o
  -4   3   8       2124.23       2152.62        15.24 o
  -3   3   8       2269.36       2394.90        16.52 o
  -2   3   8         99.09         96.60         1.93 o
  -1   3   8         77.13         77.66         1.54 o
   0   3   8       2109.77       2231.45        16.91 o
   1   3   8       2055.86       2097.40        16.02 o
   2   3   8        898.25        932.77         7.62 o
   3   3   8       1845.79       1858.53        15.19 o
  -7   4   8        298.87        283.52         2.87 o
  -6   4   8        827.89        821.71         7.39 o
  -5   4   8       1762.00       1771.53        12.36 o
  -4   4   8       1174.89       1186.04         8.37 o
  -3   4   8       2688.74       2777.79        19.44 o
  -2   4   8       7026.20       7185.78        50.72 o
  -1   4   8       2627.03       2677.24        18.85 o
   0   4   8       1267.09       1278.44         9.77 o
   1   4   8       1793.94       1805.43        12.94 o
   2   4   8        862.87        845.44         7.06 o
   3   4   8        296.26        286.54         3.43 o
   4   4   8        242.77        235.52         3.14 o
  -9   5   8        153.88        149.02         2.68 o
  -8   5   8        123.32        126.53         2.19 o
  -7   5   8        176.05        171.48         2.37 o
  -6   5   8        393.28        391.12         3.48 o
  -5   5   8        221.48        203.66         1.90 o
  -4   5   8        869.16        837.09         6.19 o
  -3   5   8        715.37        729.34         5.68 o
  -2   5   8        734.68        760.44         5.67 o
  -1   5   8        819.04        793.68         5.86 o
   0   5   8        200.05        188.57         2.08 o
   1   5   8        425.61        419.86         3.51 o
   2   5   8        173.97        168.92         2.11 o
   3   5   8        117.39        120.63         2.61 o
   4   5   8        148.01        143.43         3.21 o
   5   5   8          9.59         11.39         2.37 o
 -10   6   8         63.94         61.76         2.23 o
  -9   6   8         13.97         15.03         1.36 o
  -8   6   8        223.00        220.55         2.90 o
  -7   6   8        231.61        227.12         2.77 o
  -6   6   8        316.82        311.41         3.24 o
  -5   6   8        717.17        725.82         7.19 o
  -4   6   8       1646.48       1673.06        13.50 o
  -3   6   8        158.08        173.16         2.29 o
  -2   6   8       1696.94       1737.95        14.02 o
  -1   6   8        746.45        762.82         6.39 o
   0   6   8        343.35        338.60         3.36 o
   1   6   8        245.00        238.90         2.79 o
   2   6   8        207.28        206.32         3.03 o
   3   6   8         11.93         12.92         2.27 o
   4   6   8         70.14         70.55         3.55 o
 -10   7   8        148.17        151.68         3.65 o
  -9   7   8        342.84        346.40         4.86 o
  -8   7   8        225.87        223.09         3.19 o
  -7   7   8        451.62        449.39         5.42 o
  -6   7   8        271.48        266.03         3.30 o
  -5   7   8        494.54        493.83         5.75 o
  -4   7   8        123.10        127.38         2.11 o
  -3   7   8        119.44        125.19         2.20 o
  -2   7   8        510.95        508.01         4.84 o
  -1   7   8        279.72        269.74         3.21 o
   0   7   8        456.06        443.11         4.74 o
   1   7   8        226.12        229.72         3.28 o
   2   7   8        331.01        333.05         5.12 o
   3   7   8        150.15        165.98         5.40 o
  -9   8   8         13.05         13.91         2.00 o
  -8   8   8         38.01         35.61         1.94 o
  -7   8   8        616.32        607.31         6.13 o
  -6   8   8        452.73        445.73         5.18 o
  -5   8   8       2085.32       2116.40        19.13 o
  -4   8   8       1736.85       1744.98        17.55 o
  -3   8   8       2061.73       2095.99        18.54 o
  -2   8   8        430.74        429.53         4.59 o
  -1   8   8        605.88        604.78         5.94 o
   0   8   8         43.45         43.87         2.08 o
   1   8   8         15.01         21.09         1.73 o
  -8   9   8         90.96         91.77         3.32 o
  -7   9   8        138.82        130.44         3.20 o
  -6   9   8         26.29         27.55         1.49 o
  -5   9   8          5.10          4.08         1.60 o
  -4   9   8          9.80         10.43         1.60 o
  -3   9   8         34.82         36.71         1.97 o
  -2   9   8        151.71        147.11         3.70 o
  -1   9   8        100.43        105.79         3.34 o
  -7  10   8        141.94        162.83         5.09 o
  -6  10   8         69.35         73.61         3.49 o
  -5  10   8        257.05        289.78         6.13 o
  -4  10   8         65.78         64.41         3.36 o
  -3  10   8        146.12        167.83         4.78 o
   0   0   9       8443.56       8635.66       124.30 o
  -1   1   9       5850.52       5854.54        42.32 o
   0   1   9       5747.40       5732.20        43.43 o
   1   1   9      13618.96      13345.57       102.63 o
  -3   2   9       3942.39       3941.19        29.60 o
  -2   2   9       2388.27       2408.04        27.20 o
  -1   2   9         21.37         30.91         0.82 o
   0   2   9       2323.69       2358.52        19.57 o
   1   2   9       4012.26       4035.92        32.57 o
   2   2   9         83.18         81.07         2.32 o
  -5   3   9       3856.52       3920.40        30.42 o
  -4   3   9       3522.92       3670.87        25.56 o
  -3   3   9       2890.77       2896.34        21.22 o
  -2   3   9       9564.43       9395.00        68.99 o
  -1   3   9       9729.43       9538.36        65.51 o
   0   3   9       2913.85       2916.88        20.13 o
   1   3   9       3527.57       3711.72        28.37 o
   2   3   9       3888.37       3989.90        32.42 o
   3   3   9          0.89          0.75         0.98 o
  -7   4   9       1434.55       1461.02        13.14 o
  -6   4   9        228.19        220.77         2.46 o
  -5   4   9       2556.59       2577.91        17.90 o
  -4   4   9        974.30       1006.74         7.05 o
  -3   4   9       2169.82       2200.12        15.49 o
  -2   4   9        120.25        116.75         1.40 o
  -1   4   9       2209.14       2225.01        16.20 o
   0   4   9        968.81       1019.16         7.52 o
   1   4   9       2499.68       2520.07        18.73 o
   2   4   9        231.23        221.74         2.74 o
   3   4   9       1440.92       1470.15        12.66 o
   4   4   9        146.97        148.10         2.84 o
  -9   5   9         21.95         26.36         2.00 o
  -8   5   9         38.11         39.30         1.34 o
  -7   5   9        336.81        340.42         3.38 o
  -6   5   9        165.77        169.66         2.21 o
  -5   5   9        374.88        371.79         3.07 o
  -4   5   9        831.47        831.78         6.47 o
  -3   5   9        188.70        183.39         1.87 o
  -2   5   9        190.42        188.28         1.98 o
  -1   5   9        820.07        824.87         5.97 o
   0   5   9        362.70        363.39         3.29 o
   1   5   9        189.99        189.71         2.06 o
   2   5   9        327.73        330.55         4.00 o
   3   5   9         48.07         49.48         2.04 o
   4   5   9         23.76         28.14         2.18 o
   5   5   9          3.43          3.21         2.41 o
 -10   6   9         54.40         56.38         2.64 o
  -9   6   9         37.17         36.43         1.62 o
  -8   6   9        617.32        607.11         5.85 o
  -7   6   9        261.87        262.45         3.09 o
  -6   6   9        866.46        856.33         7.68 o
  -5   6   9        615.14        605.75         5.40 o
  -4   6   9        501.65        494.43         4.59 o
  -3   6   9        335.31        340.16         3.18 o
  -2   6   9        529.74        514.21         4.38 o
  -1   6   9        610.02        600.62         5.53 o
   0   6   9        869.80        855.52         7.28 o
   1   6   9        251.10        249.55         3.05 o
   2   6   9        650.49        642.01         7.08 o
   3   6   9         38.52         40.82         2.52 o
   4   6   9         53.82         53.79         2.92 o
  -9   7   9         11.02         14.55         1.82 o
  -8   7   9        361.62        365.26         4.13 o
  -7   7   9        203.65        186.36         2.98 o
  -6   7   9        964.73        987.16         8.98 o
  -5   7   9        135.55        125.72         3.00 o
  -4   7   9        907.47        875.46         8.12 o
  -3   7   9        907.43        874.40         8.50 o
  -2   7   9        156.03        139.99         2.70 o
  -1   7   9        947.85        963.93         8.54 o
   0   7   9        189.82        171.55         2.92 o
   1   7   9        352.33        361.63         5.04 o
   2   7   9          9.43         13.91         2.57 o
  -9   8   9         94.50         95.67         3.58 o
  -8   8   9        470.70        462.72         6.26 o
  -7   8   9        181.68        180.62         3.17 o
  -6   8   9        473.58        479.61         5.63 o
  -5   8   9        243.94        243.37         3.65 o
  -4   8   9          0.12          0.12         1.43 o
  -3   8   9        240.69        235.68         3.36 o
  -2   8   9        494.25        492.93         5.29 o
  -1   8   9        189.13        188.17         3.25 o
   0   8   9        473.16        481.25         6.46 o
   1   8   9         96.92         96.59         2.87 o
  -8   9   9         87.87         91.46         3.19 o
  -7   9   9        103.06         97.58         3.00 o
  -6   9   9        162.16        153.65         3.41 o
  -5   9   9        137.78        136.83         3.37 o
  -4   9   9        139.84        136.44         3.26 o
  -3   9   9        157.42        154.09         4.06 o
  -2   9   9         90.00         89.27         3.17 o
  -1   9   9         80.53         83.30         3.19 o
  -6  10   9         95.31         97.13         4.38 o
  -5  10   9        300.10        294.96         6.28 o
  -4  10   9         91.45         93.07         4.22 o
  -1   1  10       3684.42       3725.38        30.41 o
   0   1  10       3649.37       3687.00        32.50 o
   1   1  10          4.48          3.81         1.11 o
  -3   2  10       2537.72       2731.45        20.11 o
  -2   2  10       1014.34       1102.83         9.22 o
  -1   2  10        120.99        123.49         1.33 o
   0   2  10       1000.88       1075.44         8.37 o
   1   2  10       2563.91       2771.98        19.57 o
   2   2  10       4073.10       4294.27        34.10 o
  -5   3  10        340.47        321.03         3.20 o
  -4   3  10        855.57        832.55         6.57 o
  -3   3  10       9571.22       9634.83        69.32 o
  -2   3  10       7824.12       7788.68        57.98 o
  -1   3  10       7877.99       7709.54        53.57 o
   0   3  10       9479.13       9505.46        67.41 o
   1   3  10        882.05        862.77         7.22 o
   2   3  10        329.86        317.28         3.23 o
   3   3  10         84.95         86.02         2.03 o
  -7   4  10        652.63        646.35         6.11 o
  -6   4  10       1685.31       1683.97        14.40 o
  -5   4  10        827.68        833.58         6.73 o
  -4   4  10       2834.05       2911.23        20.72 o
  -3   4  10       1112.76       1125.70         9.47 o
  -2   4  10        173.09        177.31         2.24 o
  -1   4  10       1126.96       1133.48         8.53 o
   0   4  10       2946.15       3026.19        21.70 o
   1   4  10        835.07        837.84         7.24 o
   2   4  10       1684.18       1693.23        14.41 o
   3   4  10        606.41        608.88         6.29 o
   4   4  10         92.03         89.09         2.57 o
  -9   5  10        378.44        387.30         6.21 o
  -8   5  10         29.00         35.91         1.74 o
  -7   5  10        175.50        171.87         2.45 o
  -6   5  10        238.21        233.38         2.47 o
  -5   5  10       1354.37       1317.72        10.15 o
  -4   5  10       1611.59       1685.75        13.21 o
  -3   5  10       4277.51       4443.88        30.44 o
  -2   5  10       4163.58       4345.40        31.14 o
  -1   5  10       1609.69       1676.08        12.58 o
   0   5  10       1271.65       1270.55         9.85 o
   1   5  10        226.15        220.83         2.83 o
   2   5  10        181.30        176.15         3.05 o
   3   5  10         38.53         45.03         2.00 o
   4   5  10        394.19        409.80         6.35 o
   5   5  10         30.88         30.35         2.72 o
 -10   6  10         12.26         13.64         2.31 o
  -9   6  10        401.53        409.51         5.63 o
  -8   6  10        235.93        237.41         3.41 o
  -7   6  10        652.26        664.73         6.45 o
  -6   6  10        481.80        464.09         4.52 o
  -5   6  10        311.58        308.80         3.29 o
  -4   6  10        686.33        657.56         6.25 o
  -3   6  10       1245.45       1257.05        10.13 o
  -2   6  10        676.27        653.99         5.50 o
  -1   6  10        340.60        335.74         3.05 o
   0   6  10        463.35        443.79         3.99 o
   1   6  10        634.88        637.62         7.04 o
   2   6  10        238.76        243.03         4.20 o
   3   6  10        401.37        424.61         6.62 o
   4   6  10          9.54         12.95         2.64 o
  -9   7  10        128.96        124.77         3.49 o
  -8   7  10        156.74        165.69         3.13 o
  -7   7  10         94.16         89.56         2.44 o
  -6   7  10        553.29        549.42         5.57 o
  -5   7  10        844.61        837.71         8.89 o
  -4   7  10        779.97        777.45         7.14 o
  -3   7  10        789.06        786.05         7.34 o
  -2   7  10        849.79        834.23         8.00 o
  -1   7  10        549.12        546.27         5.40 o
   0   7  10         93.37         90.15         2.22 o
   1   7  10        158.50        166.74         4.46 o
   2   7  10        126.52        121.03         4.80 o
  -9   8  10         38.83         46.29         2.63 o
  -8   8  10          9.65         14.66         1.87 o
  -7   8  10         61.83         65.62         2.35 o
  -6   8  10         55.40         50.46         1.79 o
  -5   8  10        240.49        232.45         3.20 o
  -4   8  10         39.94         39.74         1.92 o
  -3   8  10        231.65        223.13         3.29 o
  -2   8  10         58.07         52.57         1.93 o
  -1   8  10         59.97         63.01         2.24 o
   0   8  10          8.25         12.83         1.59 o
   1   8  10         36.37         47.12         3.47 o
  -8   9  10        165.11        163.16         3.73 o
  -7   9  10         15.66         13.41         1.75 o
  -6   9  10         99.63         99.90         3.29 o
  -5   9  10         17.29         19.16         1.91 o
  -4   9  10         17.64         17.80         1.90 o
  -3   9  10        102.87        100.86         3.57 o
  -2   9  10         16.09         11.78         1.87 o
  -1   9  10        162.09        162.03         7.62 o
  -6  10  10         17.78         17.37         2.55 o
  -5  10  10          3.14         -1.06         2.25 o
  -4  10  10         20.28         22.93         2.59 o
  -1   1  11       9659.46       9494.60        71.23 o
   0   1  11       9677.86       9505.94        71.17 o
   1   1  11        950.82        940.23         7.15 o
  -3   2  11       4197.02       4263.26        33.57 o
  -2   2  11       2878.45       2960.72        21.33 o
  -1   2  11       6371.10       6518.73        48.44 o
   0   2  11       2793.36       2866.64        22.44 o
   1   2  11       4180.65       4201.00        30.01 o
   2   2  11       5551.15       5707.74        42.64 o
  -5   3  11       2157.90       2160.88        16.98 o
  -4   3  11         17.16         18.03         0.79 o
  -3   3  11       3279.69       3422.92        24.04 o
  -2   3  11        131.08        117.92         1.97 o
  -1   3  11         95.79         92.65         1.48 o
   0   3  11       3186.62       3348.11        24.73 o
   1   3  11         14.82         16.20         0.91 o
   2   3  11       2147.26       2152.81        17.00 o
   3   3  11         22.49         25.71         1.28 o
  -7   4  11        245.84        255.78         3.28 o
  -6   4  11        430.53        418.33         4.13 o
  -5   4  11        147.67        148.36         2.17 o
  -4   4  11       1725.46       1746.20        12.39 o
  -3   4  11        712.72        692.30         5.60 o
  -2   4  11        778.22        759.17         5.66 o
  -1   4  11        744.43        722.59         5.57 o
   0   4  11       1702.19       1731.58        12.93 o
   1   4  11        169.15        170.25         2.23 o
   2   4  11        450.23        435.78         4.47 o
   3   4  11        248.48        263.37         3.72 o
   4   4  11          9.52          8.34         1.65 o
  -9   5  11         14.40         14.25         2.27 o
  -8   5  11         19.45         18.81         1.82 o
  -7   5  11        792.48        778.45         7.22 o
  -6   5  11        298.64        296.32         3.18 o
  -5   5  11        949.93        960.12         8.36 o
  -4   5  11        653.90        649.75         5.84 o
  -3   5  11        560.50        561.25         5.08 o
  -2   5  11        549.59        557.43         4.74 o
  -1   5  11        686.89        680.26         5.73 o
   0   5  11        975.86        997.71         8.10 o
   1   5  11        318.06        313.74         3.74 o
   2   5  11        784.58        763.62         7.87 o
   3   5  11         20.05         21.42         1.92 o
   4   5  11         12.90         14.74         2.30 o
  -9   6  11        173.55        179.28         4.36 o
  -8   6  11         67.10         63.13         2.08 o
  -7   6  11        363.25        362.63         4.42 o
  -6   6  11         48.37         46.07         1.78 o
  -5   6  11        540.31        532.34         4.87 o
  -4   6  11        427.19        410.58         4.09 o
  -3   6  11         40.70         41.83         1.32 o
  -2   6  11        408.63        395.19         4.07 o
  -1   6  11        532.77        519.50         4.61 o
   0   6  11         49.90         46.95         1.21 o
   1   6  11        364.06        368.25         4.86 o
   2   6  11         69.44         64.15         3.41 o
   3   6  11        166.44        179.88         4.67 o
  -9   7  11         79.26         76.73         3.01 o
  -8   7  11         24.29         27.65         1.73 o
  -7   7  11        458.94        436.32         4.77 o
  -6   7  11       1010.42       1009.51        10.37 o
  -5   7  11       1113.23       1116.09        10.69 o
  -4   7  11       1873.35       1886.73        16.04 o
  -3   7  11       1876.99       1888.03        16.49 o
  -2   7  11       1139.71       1140.00        10.43 o
  -1   7  11        985.09        952.00         8.86 o
   0   7  11        467.91        442.62         5.28 o
   1   7  11         23.86         24.55         2.51 o
   2   7  11         84.91         92.48         4.14 o
  -9   8  11        265.70        267.83         5.13 o
  -8   8  11        156.33        152.98         3.73 o
  -7   8  11        424.09        430.15         5.61 o
  -6   8  11         19.08         23.46         1.59 o
  -5   8  11        280.61        280.13         3.87 o
  -4   8  11         42.09         38.66         1.52 o
  -3   8  11        292.23        287.48         3.80 o
  -2   8  11         24.15         25.17         1.57 o
  -1   8  11        439.82        443.52         6.05 o
   0   8  11        152.58        151.15         3.50 o
   1   8  11        263.18        275.79         6.74 o
  -8   9  11         42.64         42.66         2.30 o
  -7   9  11        143.52        145.16         3.67 o
  -6   9  11        344.64        350.83         5.60 o
  -5   9  11        455.71        475.44         6.90 o
  -4   9  11        461.52        478.34         6.99 o
  -3   9  11        334.54        348.87         5.77 o
  -2   9  11        131.47        132.35         3.85 o
  -1   9  11         39.94         41.48         2.53 o
   0   0  12      10945.45      11140.66       144.97 o
  -1   1  12        173.24        163.78         2.15 o
   0   1  12        178.22        171.28         2.31 o
   1   1  12       2121.53       2262.65        16.66 o
  -3   2  12       4155.20       4211.47        32.67 o
  -2   2  12       4698.85       4765.12        34.74 o
  -1   2  12       5066.90       5225.28        36.86 o
   0   2  12       4696.28       4802.16        35.70 o
   1   2  12       4184.15       4274.18        30.87 o
   2   2  12        284.11        303.59         3.01 o
  -5   3  12       1617.36       1628.78        13.34 o
  -4   3  12       1797.97       1793.71        13.03 o
  -3   3  12        726.94        724.12         5.71 o
  -2   3  12       1745.00       1763.48        12.97 o
  -1   3  12       1693.95       1722.26        12.65 o
   0   3  12        739.34        737.72         5.77 o
   1   3  12       1773.39       1775.34        14.17 o
   2   3  12       1593.34       1590.00        13.32 o
   3   3  12        264.27        252.50         3.19 o
  -7   4  12        684.47        673.17         7.59 o
  -6   4  12        292.40        284.69         3.25 o
  -5   4  12       3135.25       3241.25        24.04 o
  -4   4  12         32.15         36.66         1.14 o
  -3   4  12       1943.77       1936.36        14.74 o
  -2   4  12       1321.48       1301.50         9.87 o
  -1   4  12       2034.95       2026.34        14.71 o
   0   4  12         41.40         44.79         1.06 o
   1   4  12       3191.82       3317.11        28.13 o
   2   4  12        276.96        268.40         3.68 o
   3   4  12        658.31        647.26         7.24 o
   4   4  12        143.76        133.81         3.55 o
  -9   5  12         39.19         38.05         2.58 o
  -8   5  12         40.06         44.18         2.19 o
  -7   5  12         52.12         55.92         1.98 o
  -6   5  12         99.44         98.38         1.84 o
  -5   5  12        169.28        174.82         2.40 o
  -4   5  12       1855.46       1863.66        15.44 o
  -3   5  12        342.34        317.29         3.31 o
  -2   5  12        368.85        340.28         3.21 o
  -1   5  12       1796.46       1799.46        14.46 o
   0   5  12        159.96        169.81         2.11 o
   1   5  12         99.37        100.70         2.50 o
   2   5  12         46.49         54.09         2.19 o
   3   5  12         45.26         50.20         2.33 o
   4   5  12         36.99         37.38         2.66 o
  -9   6  12         78.32         82.78         3.23 o
  -8   6  12        385.78        389.03         5.69 o
  -7   6  12        864.76        886.08         8.43 o
  -6   6  12        584.78        579.14         5.86 o
  -5   6  12       1552.09       1533.21        13.05 o
  -4   6  12        271.18        264.41         3.03 o
  -3   6  12        399.07        382.00         3.70 o
  -2   6  12        277.29        273.37         3.03 o
  -1   6  12       1521.16       1509.14        12.57 o
   0   6  12        604.22        589.18         5.27 o
   1   6  12        854.18        868.75         9.67 o
   2   6  12        375.41        378.05         6.65 o
   3   6  12         72.69         79.40         3.79 o
  -9   7  12        106.05        103.34         3.97 o
  -8   7  12         87.36         83.14         2.88 o
  -7   7  12        229.82        233.60         3.26 o
  -6   7  12         72.11         67.07         2.00 o
  -5   7  12        730.13        722.70         6.53 o
  -4   7  12         85.96         75.77         1.94 o
  -3   7  12         80.69         72.22         1.86 o
  -2   7  12        734.71        723.45         6.53 o
  -1   7  12         69.29         69.36         2.07 o
   0   7  12        230.80        235.16         3.65 o
   1   7  12         90.92         94.24         4.32 o
   2   7  12        103.84        120.92         5.07 o
  -8   8  12         25.47         28.13         2.14 o
  -7   8  12        111.34        107.96         3.07 o
  -6   8  12         81.38         74.28         2.66 o
  -5   8  12        196.21        189.64         3.21 o
  -4   8  12         88.00         78.84         2.02 o
  -3   8  12        194.38        187.08         3.20 o
  -2   8  12         73.98         70.70         2.44 o
  -1   8  12        102.77         97.76         3.08 o
   0   8  12         22.17         19.78         2.77 o
  -7   9  12        128.25        129.23         3.65 o
  -6   9  12         93.28         97.01         3.20 o
  -5   9  12        166.14        167.88         4.46 o
  -4   9  12        162.37        168.91         4.64 o
  -3   9  12        101.75        108.25         3.71 o
  -2   9  12        138.51        135.29         4.75 o
  -1   1  13       2696.93       2687.36        20.13 o
   0   1  13       2640.91       2647.36        20.77 o
   1   1  13       3735.15       3803.29        28.54 o
  -3   2  13        196.33        194.65         2.03 o
  -2   2  13        997.92       1015.57         8.07 o
  -1   2  13        653.50        681.87         5.25 o
   0   2  13       1027.04       1037.40         8.06 o
   1   2  13        180.69        177.62         2.01 o
   2   2  13       1129.07       1142.16         9.97 o
  -5   3  13        908.68        886.21         7.77 o
  -4   3  13        180.78        169.22         2.13 o
  -3   3  13       1899.32       1863.23        14.00 o
  -2   3  13       1387.78       1364.44        10.22 o
  -1   3  13       1359.71       1340.86         9.92 o
   0   3  13       1943.81       1916.78        13.75 o
   1   3  13        170.24        154.85         2.34 o
   2   3  13        922.16        892.08         8.66 o
   3   3  13        360.50        381.95         4.94 o
  -7   4  13        104.29        105.30         3.03 o
  -6   4  13         28.73         28.85         1.58 o
  -5   4  13        148.15        149.45         2.18 o
  -4   4  13        366.70        359.88         4.08 o
  -3   4  13       3034.23       3181.87        26.32 o
  -2   4  13       1172.32       1181.19         9.29 o
  -1   4  13       3046.19       3185.52        25.44 o
   0   4  13        324.33        327.25         3.39 o
   1   4  13        168.98        174.89         2.73 o
   2   4  13         28.82         27.78         1.58 o
   3   4  13        119.27        121.87         3.06 o
   4   4  13          8.89          8.42         1.99 o
  -9   5  13        131.09        140.68         4.40 o
  -8   5  13        256.05        283.30         5.19 o
  -7   5  13        442.54        444.20         5.51 o
  -6   5  13        409.26        412.78         4.18 o
  -5   5  13        848.20        831.35         7.60 o
  -4   5  13        170.05        163.54         2.27 o
  -3   5  13        299.91        297.39         3.13 o
  -2   5  13        301.72        294.01         3.13 o
  -1   5  13        164.40        159.54         2.19 o
   0   5  13        864.99        846.68         7.32 o
   1   5  13        406.04        408.73         5.09 o
   2   5  13        445.08        442.52         5.58 o
   3   5  13        271.62        294.76         5.43 o
   4   5  13        125.64        136.56         4.56 o
  -9   6  13        124.13        117.94         4.46 o
  -8   6  13         82.88         76.77         3.18 o
  -7   6  13        128.37        137.06         2.78 o
  -6   6  13        252.32        239.96         3.41 o
  -5   6  13       2008.03       2061.38        18.02 o
  -4   6  13       1151.83       1132.38         9.65 o
  -3   6  13       4972.17       5117.57        41.97 o
  -2   6  13       1140.50       1127.50         9.92 o
  -1   6  13       1992.97       2044.45        16.24 o
   0   6  13        261.21        247.63         3.35 o
   1   6  13        131.63        138.67         3.50 o
   2   6  13         90.14         82.95         3.69 o
   3   6  13        134.35        131.29         4.97 o
  -9   7  13         66.95         75.60         3.22 o
  -8   7  13        246.59        252.90         4.47 o
  -7   7  13        144.92        149.06         2.93 o
  -6   7  13        287.84        291.61         3.68 o
  -5   7  13        301.53        297.56         3.40 o
  -4   7  13        195.41        186.39         2.73 o
  -3   7  13        196.53        184.86         2.69 o
  -2   7  13        302.73        293.67         3.51 o
  -1   7  13        295.69        295.63         3.83 o
   0   7  13        140.23        152.72         4.62 o
   1   7  13        245.90        255.71         5.84 o
   2   7  13         63.64         77.60         3.88 o
  -8   8  13         78.69         75.82         3.16 o
  -7   8  13        142.36        146.62         3.48 o
  -6   8  13        121.89        112.51         3.60 o
  -5   8  13        430.47        428.40         5.40 o
  -4   8  13         37.08         38.68         1.65 o
  -3   8  13        434.70        435.04         6.21 o
  -2   8  13        126.61        116.77         3.42 o
  -1   8  13        152.38        157.88         3.67 o
   0   8  13         77.23         80.73         5.18 o
  -7   9  13         65.71         71.22         2.86 o
  -6   9  13          4.03          5.87         1.98 o
  -5   9  13         67.19         66.92         3.20 o
  -4   9  13         67.09         62.70         2.87 o
  -3   9  13          3.79          5.81         1.91 o
  -2   9  13         65.53         67.29         3.48 o
  -1   1  14       3647.81       3706.23        27.76 o
   0   1  14       3614.43       3654.45        28.50 o
   1   1  14         71.57         65.98         2.43 o
  -3   2  14       4977.41       5058.36        39.81 o
  -2   2  14         61.72         58.72         1.70 o
  -1   2  14      10532.41      10369.62        73.19 o
   0   2  14         54.49         52.70         1.24 o
   1   2  14       4924.54       4988.48        37.44 o
   2   2  14        109.85        108.98         2.22 o
  -5   3  14        467.26        480.40         5.24 o
  -4   3  14       2307.54       2382.68        20.56 o
  -3   3  14        986.41        990.79         7.95 o
  -2   3  14          4.12          2.65         0.64 o
  -1   3  14          5.70          5.15         0.72 o
   0   3  14       1039.42       1032.87         8.34 o
   1   3  14       2299.38       2375.81        21.40 o
   2   3  14        522.29        539.76         5.75 o
   3   3  14        917.78        923.02         9.90 o
  -7   4  14         45.81         45.69         2.18 o
  -6   4  14         45.49         41.00         1.84 o
  -5   4  14        448.00        431.44         4.61 o
  -4   4  14        210.29        203.59         2.90 o
  -3   4  14        578.84        576.24         5.16 o
  -2   4  14        206.08        179.13         2.16 o
  -1   4  14        562.00        557.32         5.11 o
   0   4  14        218.19        211.89         2.55 o
   1   4  14        451.18        434.92         5.14 o
   2   4  14         40.67         37.99         1.75 o
   3   4  14         39.13         40.63         2.03 o
   4   4  14         73.37         72.67         3.00 o
  -9   5  14        102.44        103.77         4.11 o
  -8   5  14        207.90        217.15         4.65 o
  -7   5  14         64.06         61.06         2.45 o
  -6   5  14        917.69        927.57         8.42 o
  -5   5  14         65.83         66.82         1.85 o
  -4   5  14        420.72        416.99         4.22 o
  -3   5  14        268.54        264.62         2.86 o
  -2   5  14        273.12        265.17         2.88 o
  -1   5  14        425.61        411.26         3.95 o
   0   5  14         71.98         77.89         1.93 o
   1   5  14        899.02        924.51         9.61 o
   2   5  14         69.27         68.25         2.63 o
   3   5  14        202.60        211.61         5.17 o
   4   5  14        101.62        104.91         4.34 o
  -9   6  14          0.11         -2.11         2.44 o
  -8   6  14         39.44         36.72         2.36 o
  -7   6  14        281.89        272.21         3.83 o
  -6   6  14         60.89         56.34         1.83 o
  -5   6  14        525.14        534.11         5.37 o
  -4   6  14        398.41        389.80         4.08 o
  -3   6  14        526.98        546.58         5.04 o
  -2   6  14        409.53        397.50         4.27 o
  -1   6  14        535.75        541.43         5.00 o
   0   6  14         64.23         60.93         2.21 o
   1   6  14        283.30        268.93         4.61 o
   2   6  14         42.62         38.97         2.89 o
   3   6  14          0.10          1.78         2.76 o
  -8   7  14        104.39        108.32         3.10 o
  -7   7  14        245.96        239.86         3.77 o
  -6   7  14         81.22         84.79         2.41 o
  -5   7  14        130.38        126.11         2.33 o
  -4   7  14        105.63        103.52         2.18 o
  -3   7  14        104.83         98.90         2.36 o
  -2   7  14        136.00        131.32         2.37 o
  -1   7  14         76.94         79.58         1.92 o
   0   7  14        240.25        235.40         4.69 o
   1   7  14        104.35        116.14         4.72 o
  -7   8  14        291.88        291.23         4.60 o
  -6   8  14        176.58        169.05         3.59 o
  -5   8  14        723.37        742.25         8.06 o
  -4   8  14        228.31        227.10         4.10 o
  -3   8  14        713.46        750.77         9.54 o
  -2   8  14        170.05        164.06         3.90 o
  -1   8  14        277.52        278.16         4.92 o
  -6   9  14         62.70         59.17         3.05 o
  -5   9  14         16.85         16.35         2.48 o
  -4   9  14         18.00         17.67         2.24 o
  -3   9  14         62.53         59.11         2.87 o
   0   0  15          4.27          3.50         1.79 o
  -1   1  15       1407.69       1392.09        10.46 o
   0   1  15       1385.96       1367.38        10.76 o
   1   1  15       4342.65       4407.15        35.10 o
  -3   2  15       1379.81       1389.10        13.15 o
  -2   2  15          3.22          4.52         1.23 o
  -1   2  15        440.01        415.66         3.49 o
   0   2  15          3.05          4.01         0.78 o
   1   2  15       1371.58       1366.37        11.35 o
   2   2  15         48.44         41.96         1.58 o
  -5   3  15       1408.38       1405.83        13.81 o
  -4   3  15       1456.57       1494.93        15.96 o
  -3   3  15        624.67        615.73         5.88 o
  -2   3  15       1938.45       2009.17        16.16 o
  -1   3  15       1943.18       1986.98        16.15 o
   0   3  15        631.89        620.02         5.72 o
   1   3  15       1495.27       1533.77        13.38 o
   2   3  15       1403.75       1418.34        13.72 o
   3   3  15          7.91          7.62         1.70 o
  -7   4  15        370.66        366.88         5.51 o
  -6   4  15         70.89         67.11         3.09 o
  -5   4  15       1215.21       1241.72        11.60 o
  -4   4  15         22.61         24.48         1.21 o
  -3   4  15       1588.09       1569.92        12.63 o
  -2   4  15        129.26        143.06         1.99 o
  -1   4  15       1487.34       1476.72        12.96 o
   0   4  15         18.37         21.70         0.96 o
   1   4  15       1189.68       1214.56        12.13 o
   2   4  15         77.92         70.93         2.77 o
   3   4  15        361.76        364.78         5.55 o
   4   4  15         62.60         63.32         3.05 o
  -8   5  15        257.92        272.79         4.96 o
  -7   5  15        570.86        577.98         7.80 o
  -6   5  15        965.27        970.76         9.27 o
  -5   5  15        676.57        671.40         6.62 o
  -4   5  15       1117.70       1097.44         9.78 o
  -3   5  15        402.69        386.05         3.88 o
  -2   5  15        417.68        404.01         3.89 o
  -1   5  15       1122.00       1109.13         9.40 o
   0   5  15        673.09        664.56         6.62 o
   1   5  15        984.70        986.71        10.13 o
   2   5  15        573.40        559.50         7.82 o
   3   5  15        252.15        269.02         5.80 o
  -8   6  15         29.18         26.72         2.51 o
  -7   6  15        117.85        117.28         3.56 o
  -6   6  15        194.77        189.44         3.02 o
  -5   6  15        429.51        426.47         4.53 o
  -4   6  15        446.74        431.71         4.49 o
  -3   6  15        272.68        253.90         2.99 o
  -2   6  15        440.62        419.42         4.35 o
  -1   6  15        412.97        411.66         4.19 o
   0   6  15        200.82        198.21         3.76 o
   1   6  15        107.39        116.88         4.38 o
   2   6  15         25.05         23.63         2.81 o
  -8   7  15        151.32        164.13         4.31 o
  -7   7  15         94.26         86.78         2.88 o
  -6   7  15        505.30        496.33         6.19 o
  -5   7  15         44.33         37.90         1.74 o
  -4   7  15        233.02        231.05         3.11 o
  -3   7  15        246.38        245.34         3.27 o
  -2   7  15         37.47         31.49         1.47 o
  -1   7  15        507.90        502.90         6.13 o
   0   7  15         98.91         94.04         3.62 o
   1   7  15        153.55        173.06         5.71 o
  -7   8  15         36.95         42.62         2.31 o
  -6   8  15         78.18         67.67         2.72 o
  -5   8  15         34.74         34.05         1.80 o
  -4   8  15          1.28         -0.25         1.87 o
  -3   8  15         40.26         41.14         2.10 o
  -2   8  15         79.46         68.11         2.72 o
  -1   8  15         42.00         44.87         2.07 o
  -1   1  16       2604.54       2605.90        23.42 o
   0   1  16       2626.89       2635.96        25.63 o
   1   1  16       1673.56       1697.43        16.05 o
  -3   2  16         95.48         94.37         2.23 o
  -2   2  16        361.63        346.96         3.85 o
  -1   2  16        414.54        400.28         4.12 o
   0   2  16        364.67        349.17         3.72 o
   1   2  16         96.60         93.64         2.20 o
   2   2  16         83.16         75.59         1.98 o
  -5   3  16         40.66         37.74         2.23 o
  -4   3  16         52.03         51.18         2.48 o
  -3   3  16       1214.87       1224.08        11.24 o
  -2   3  16       1722.74       1744.98        14.54 o
  -1   3  16       1812.73       1827.31        15.03 o
   0   3  16       1188.40       1188.93        10.75 o
   1   3  16         62.30         56.97         1.47 o
   2   3  16         36.49         34.31         1.77 o
   3   3  16         18.96         19.09         2.03 o
  -7   4  16        312.00        330.50         5.63 o
  -6   4  16        161.63        153.95         4.34 o
  -5   4  16        267.12        268.72         3.65 o
  -4   4  16        170.16        159.32         2.55 o
  -3   4  16        278.58        274.33         3.09 o
  -2   4  16        679.57        624.04         5.50 o
  -1   4  16        291.54        283.17         3.11 o
   0   4  16        150.93        141.75         2.19 o
   1   4  16        289.50        293.38         4.08 o
   2   4  16        168.56        157.72         3.54 o
   3   4  16        320.21        348.83         6.10 o
   4   4  16        133.57        145.95         4.83 o
  -8   5  16         47.34         48.02         2.81 o
  -7   5  16         16.67         17.44         2.39 o
  -6   5  16         54.06         63.22         2.28 o
  -5   5  16       1137.32       1141.85        10.52 o
  -4   5  16        997.67       1007.69         8.94 o
  -3   5  16       3628.27       3647.64        28.38 o
  -2   5  16       3632.38       3658.94        29.28 o
  -1   5  16        963.56        974.33         8.84 o
   0   5  16       1125.36       1128.02        10.94 o
   1   5  16         53.08         60.59         2.39 o
   2   5  16         20.42         19.71         2.50 o
   3   5  16         55.91         55.35         3.36 o
  -8   6  16         94.42         89.74         4.31 o
  -7   6  16        449.49        472.21         6.54 o
  -6   6  16        344.14        341.39         4.20 o
  -5   6  16        872.12        873.28         8.12 o
  -4   6  16         47.79         46.26         1.62 o
  -3   6  16        341.43        315.98         3.50 o
  -2   6  16         58.96         51.39         1.63 o
  -1   6  16        885.73        872.74         7.77 o
   0   6  16        354.37        342.23         4.90 o
   1   6  16        437.95        465.73         7.65 o
   2   6  16         89.56         90.22         4.18 o
  -7   7  16         98.91         94.19         2.83 o
  -6   7  16        205.18        208.13         3.63 o
  -5   7  16        428.51        424.75         5.06 o
  -4   7  16        651.48        652.04         6.68 o
  -3   7  16        650.20        650.53         7.65 o
  -2   7  16        430.49        427.59         6.98 o
  -1   7  16        204.16        214.76         3.75 o
   0   7  16        108.33        106.95         4.78 o
  -6   8  16         63.83         67.01         2.83 o
  -5   8  16        180.53        173.90         3.60 o
  -4   8  16         16.34         15.48         1.86 o
  -3   8  16        180.46        177.21         3.77 o
  -2   8  16         62.73         62.68         2.70 o
  -1   1  17       3107.38       3113.11        33.89 o
   0   1  17       3135.40       3193.08        33.90 o
   1   1  17        616.19        597.46         7.22 o
  -3   2  17       1961.08       2030.63        22.22 o
  -2   2  17        360.87        355.88         4.51 o
  -1   2  17       1207.09       1204.39        12.78 o
   0   2  17        349.49        349.54         4.28 o
   1   2  17       2009.47       2056.28        20.00 o
   2   2  17        807.74        794.94         8.45 o
  -5   3  17        700.13        706.91         8.74 o
  -4   3  17         20.61         22.98         1.70 o
  -3   3  17       1637.09       1693.69        17.39 o
  -2   3  17        378.50        361.24         3.94 o
  -1   3  17        392.57        367.77         4.06 o
   0   3  17       1626.32       1644.90        17.06 o
   1   3  17         19.53         21.75         1.21 o
   2   3  17        662.89        679.02         8.22 o
   3   3  17        216.10        218.32         4.45 o
  -7   4  17        165.91        172.25         5.11 o
  -6   4  17        385.58        394.47         6.39 o
  -5   4  17        439.15        432.89         5.39 o
  -4   4  17        675.08        656.67         7.06 o
  -3   4  17        516.10        499.37         5.16 o
  -2   4  17        240.94        231.81         2.79 o
  -1   4  17        530.62        514.06         5.01 o
   0   4  17        680.52        658.08         6.41 o
   1   4  17        438.11        428.30         5.57 o
   2   4  17        366.03        374.07         5.68 o
   3   4  17        157.97        167.11         4.73 o
   4   4  17        101.62        108.25         4.78 o
  -8   5  17         14.12         14.85         2.57 o
  -7   5  17        123.03        110.65         4.47 o
  -6   5  17         81.75         81.88         2.89 o
  -5   5  17        410.85        400.22         4.58 o
  -4   5  17         53.74         57.04         2.37 o
  -3   5  17          6.32         11.97         1.27 o
  -2   5  17          3.10          8.38         1.16 o
  -1   5  17         60.24         61.01         1.87 o
   0   5  17        400.70        391.15         5.10 o
   1   5  17         84.92         82.88         3.34 o
   2   5  17        118.64        111.86         4.40 o
   3   5  17         14.37         17.70         3.09 o
  -7   6  17         89.13         99.27         3.71 o
  -6   6  17         23.71         27.24         1.57 o
  -5   6  17         16.80         21.34         1.46 o
  -4   6  17         19.92         20.28         1.45 o
  -3   6  17         17.88         19.83         1.35 o
  -2   6  17         24.97         22.39         1.35 o
  -1   6  17         16.70         23.02         1.26 o
   0   6  17         28.61         33.19         2.42 o
   1   6  17         83.07         96.85         3.96 o
  -7   7  17         81.12         76.61         2.67 o
  -6   7  17        195.65        183.56         3.67 o
  -5   7  17        151.84        144.75         3.17 o
  -4   7  17        349.80        341.89         4.86 o
  -3   7  17        346.62        339.47         5.13 o
  -2   7  17        141.60        135.70         3.35 o
  -1   7  17        196.41        189.86         3.73 o
   0   7  17         79.61         79.89         4.05 o
  -5   8  17         58.61         56.17         2.55 o
  -4   8  17          1.57         -1.44         2.07 o
  -3   8  17         65.52         64.07         2.77 o
   0   0  18        106.69        103.50         4.27 o
  -1   1  18        365.66        366.23         4.91 o
   0   1  18        368.65        361.01         5.33 o
   1   1  18         27.67         30.04         1.56 o
  -3   2  18       1034.18       1042.62        11.84 o
  -2   2  18        161.35        156.93         2.69 o
  -1   2  18       1979.33       2004.68        19.70 o
   0   2  18        154.83        151.42         2.75 o
   1   2  18       1016.16       1025.50        11.08 o
   2   2  18          1.11          1.31         0.98 o
  -5   3  18        148.14        153.07         3.94 o
  -4   3  18        137.97        130.92         3.33 o
  -3   3  18          2.20          3.34         1.60 o
  -2   3  18        220.08        217.31         3.21 o
  -1   3  18        212.60        210.52         3.05 o
   0   3  18          2.59          3.27         1.17 o
   1   3  18        144.90        135.00         2.47 o
   2   3  18        149.32        155.85         3.60 o
   3   3  18        125.92        111.13         3.60 o
  -7   4  18        310.13        329.31         6.81 o
  -6   4  18        288.33        277.71         6.22 o
  -5   4  18       1195.07       1239.44        13.04 o
  -4   4  18        385.33        390.93         5.08 o
  -3   4  18       1130.74       1141.82        10.84 o
  -2   4  18        101.90         90.39         2.25 o
  -1   4  18       1171.36       1160.57        10.89 o
   0   4  18        399.28        396.44         4.56 o
   1   4  18       1222.63       1273.41        13.87 o
   2   4  18        287.51        285.58         5.58 o
   3   4  18        318.96        338.95         6.38 o
  -7   5  18         80.23         90.32         3.95 o
  -6   5  18        130.27        118.95         3.76 o
  -5   5  18        216.43        222.89         3.65 o
  -4   5  18        776.93        766.25         7.67 o
  -3   5  18       1113.58       1148.76        10.36 o
  -2   5  18       1055.58       1091.36        10.30 o
  -1   5  18        762.93        736.34         7.04 o
   0   5  18        205.36        215.13         3.87 o
   1   5  18        120.00        108.89         4.25 o
   2   5  18         75.00         87.56         3.98 o
  -7   6  18        348.56        365.91         5.94 o
  -6   6  18        324.32        330.20         4.59 o
  -5   6  18        360.34        357.61         4.60 o
  -4   6  18        117.53        110.05         2.73 o
  -3   6  18        132.44        124.74         2.67 o
  -2   6  18        130.38        122.17         2.75 o
  -1   6  18        373.94        366.01         4.75 o
   0   6  18        332.76        340.83         6.21 o
   1   6  18        360.99        380.94         6.81 o
  -6   7  18         56.94         54.16         2.27 o
  -5   7  18        144.96        144.42         3.25 o
  -4   7  18        145.62        138.82         3.55 o
  -3   7  18        137.05        132.87         3.48 o
  -2   7  18        138.90        137.33         3.41 o
  -1   7  18         51.03         49.27         2.96 o
  -1   1  19       1054.65       1082.40        12.30 o
   0   1  19       1068.80       1078.09        12.41 o
   1   1  19       1779.23       1786.76        19.67 o
  -3   2  19         11.92          8.42         1.47 o
  -2   2  19          7.98          8.05         1.20 o
  -1   2  19         11.17         15.51         1.25 o
   0   2  19         10.80         13.26         1.31 o
   1   2  19          9.17          8.15         1.14 o
   2   2  19         15.09         16.99         1.34 o
  -5   3  19          4.35          1.85         1.95 o
  -4   3  19        291.62        287.89         4.76 o
  -3   3  19        329.66        315.74         4.25 o
  -2   3  19        758.29        723.61         7.66 o
  -1   3  19        713.73        674.44         7.57 o
   0   3  19        359.03        326.13         4.07 o
   1   3  19        268.05        258.88         3.69 o
   2   3  19          4.10          2.06         1.93 o
   3   3  19        105.20        120.05         4.62 o
  -7   4  19         22.51         25.78         3.02 o
  -6   4  19         35.58         41.28         2.79 o
  -5   4  19        345.70        357.12         4.88 o
  -4   4  19         60.45         60.38         3.17 o
  -3   4  19       1377.68       1440.08        14.63 o
  -2   4  19        230.49        237.38         3.25 o
  -1   4  19       1379.81       1438.10        13.42 o
   0   4  19         56.02         56.38         1.74 o
   1   4  19        330.45        341.42         5.39 o
   2   4  19         35.67         40.74         2.79 o
   3   4  19         21.49         23.16         2.90 o
  -7   5  19        151.85        149.21         4.83 o
  -6   5  19        159.76        159.14         4.25 o
  -5   5  19        180.37        177.13         3.42 o
  -4   5  19         37.10         41.70         1.79 o
  -3   5  19        120.19        104.60         2.43 o
  -2   5  19        123.25        107.67         2.92 o
  -1   5  19         42.51         44.40         1.81 o
   0   5  19        187.62        182.30         4.08 o
   1   5  19        165.64        169.40         4.79 o
   2   5  19        148.11        142.05         5.47 o
  -6   6  19         25.02         21.80         1.93 o
  -5   6  19        534.70        551.18         6.47 o
  -4   6  19        181.40        179.17         3.62 o
  -3   6  19       1315.07       1308.92        13.64 o
  -2   6  19        181.88        181.26         3.55 o
  -1   6  19        527.27        547.76         6.99 o
   0   6  19         21.25         18.94         2.68 o
  -5   7  19        109.39        109.66         3.27 o
  -4   7  19         56.92         59.96         3.13 o
  -3   7  19         55.94         57.29         2.53 o
  -2   7  19        109.37        104.21         3.30 o
  -1   1  20        743.35        725.40         8.21 o
   0   1  20        724.87        708.59         8.74 o
   1   1  20        209.73        214.29         3.98 o
  -3   2  20        733.35        724.97         8.74 o
  -2   2  20         99.39        100.96         2.75 o
  -1   2  20       1353.82       1345.65        13.67 o
   0   2  20        109.67        111.44         2.89 o
   1   2  20        719.84        713.35         8.19 o
   2   2  20         10.01         10.32         1.30 o
  -5   3  20        244.02        247.07         5.49 o
  -4   3  20       1135.34       1150.98        13.46 o
  -3   3  20        799.87        793.02         8.68 o
  -2   3  20        289.71        284.85         4.08 o
  -1   3  20        297.82        294.38         4.33 o
   0   3  20        813.13        799.03         9.02 o
   1   3  20       1143.10       1162.92        12.09 o
   2   3  20        253.19        256.22         5.58 o
   3   3  20       1020.00       1110.16        15.35 o
  -7   4  20          6.05         10.27         3.47 o
  -6   4  20         34.30         37.17         2.92 o
  -5   4  20        155.04        148.46         3.37 o
  -4   4  20        197.10        192.92         3.76 o
  -3   4  20        273.63        265.63         4.02 o
  -2   4  20         92.09         92.47         2.36 o
  -1   4  20        272.82        266.83         3.56 o
   0   4  20        183.67        184.23         3.21 o
   1   4  20        145.00        142.92         4.72 o
   2   4  20         29.72         29.89         2.78 o
   3   4  20          6.23          8.09         3.26 o
  -6   5  20        168.26        164.42         4.49 o
  -5   5  20         95.74         92.04         3.17 o
  -4   5  20        106.73        100.34         3.05 o
  -3   5  20        108.87         94.09         2.72 o
  -2   5  20        110.41         95.84         2.66 o
  -1   5  20         96.46         94.20         2.58 o
   0   5  20        102.33        100.41         4.17 o
   1   5  20        172.61        168.06         5.51 o
  -6   6  20          6.94          4.88         1.80 o
  -5   6  20         65.21         68.69         2.65 o
  -4   6  20          7.23          6.05         1.70 o
  -3   6  20        108.75        116.41         3.20 o
  -2   6  20          8.60          8.64         1.65 o
  -1   6  20         62.44         65.50         2.38 o
   0   6  20          6.90          6.79         2.60 o
  -4   7  20          9.91          8.26         1.79 o
  -3   7  20         12.39         11.01         1.87 o
   0   0  21        845.46        909.33        18.66 o
  -1   1  21         88.57         83.60         2.60 o
   0   1  21         89.95         86.18         2.57 o
   1   1  21        484.44        471.50         7.32 o
  -3   2  21         64.36         61.22         2.82 o
  -2   2  21        497.98        491.05         5.84 o
  -1   2  21         43.88         49.60         2.00 o
   0   2  21        480.54        467.83         6.34 o
   1   2  21         70.71         70.19         2.39 o
   2   2  21          7.20          5.98         1.62 o
  -5   3  21        174.40        172.38         7.05 o
  -4   3  21        434.30        447.31         6.76 o
  -3   3  21        193.42        196.12         3.75 o
  -2   3  21        973.60        973.61        10.35 o
  -1   3  21        964.55        972.88        10.87 o
   0   3  21        191.75        189.57         3.32 o
   1   3  21        432.31        440.49         5.90 o
   2   3  21        182.46        183.45         5.54 o
   3   3  21         10.05         16.97         3.15 o
  -6   4  21         40.14         46.09         3.19 o
  -5   4  21        187.75        193.38         4.07 o
  -4   4  21         80.27         86.67         3.16 o
  -3   4  21        855.15        868.39        10.47 o
  -2   4  21        282.99        276.83         4.30 o
  -1   4  21        846.91        858.35         8.61 o
   0   4  21         75.46         83.14         2.54 o
   1   4  21        179.14        188.81         5.73 o
   2   4  21         35.94         36.87         3.47 o
  -6   5  21        361.11        393.55         7.05 o
  -5   5  21        226.44        229.05         4.74 o
  -4   5  21        556.88        557.88         7.74 o
  -3   5  21        195.34        187.27         4.29 o
  -2   5  21        208.94        200.26         3.87 o
  -1   5  21        573.99        579.08         7.30 o
   0   5  21        243.43        254.67         5.55 o
   1   5  21        362.86        392.01         7.81 o
  -5   6  21        109.99        108.76         3.61 o
  -4   6  21        247.08        256.19         4.60 o
  -3   6  21        228.37        214.94         4.21 o
  -2   6  21        230.11        224.75         4.36 o
  -1   6  21        106.82         99.90         2.83 o
  -1   1  22        642.18        606.19         7.40 o
   0   1  22        639.77        614.20         7.03 o
   1   1  22        317.94        312.76         4.95 o
  -3   2  22         91.31         85.91         3.19 o
  -2   2  22        358.01        358.78         5.10 o
  -1   2  22        234.52        215.71         3.65 o
   0   2  22        341.61        339.20         4.67 o
   1   2  22         88.20         81.87         2.88 o
   2   2  22        288.10        307.49         5.13 o
  -5   3  22         54.59         57.42         3.50 o
  -4   3  22        102.76         98.16         3.49 o
  -3   3  22        100.16         96.28         3.32 o
  -2   3  22        235.42        232.83         3.99 o
  -1   3  22        265.90        259.09         4.02 o
   0   3  22         96.49         92.19         2.70 o
   1   3  22        101.61         99.98         3.08 o
   2   3  22         52.44         55.37         3.97 o
  -5   4  22         42.23         41.89         2.29 o
  -4   4  22        193.27        193.23         4.87 o
  -3   4  22         74.37         76.14         3.30 o
  -2   4  22        353.10        358.40         5.61 o
  -1   4  22         81.37         75.75         2.85 o
   0   4  22        194.18        196.49         3.95 o
   1   4  22         39.02         43.99         3.79 o
  -5   5  22        133.63        138.06         3.97 o
  -4   5  22         68.98         69.35         3.19 o
  -3   5  22        360.69        355.76         5.52 o
  -2   5  22        363.41        358.32         5.38 o
  -1   5  22         68.92         70.65         3.67 o
   0   5  22        126.17        127.35         4.87 o
  -1   1  23        145.06        141.51         3.22 o
   0   1  23        148.48        140.57         3.18 o
   1   1  23         16.10         11.97         1.68 o
  -3   2  23        411.41        417.65         5.88 o
  -2   2  23        120.55        117.45         3.56 o
  -1   2  23        141.17        136.13         3.20 o
   0   2  23        129.15        123.12         3.28 o
   1   2  23        424.89        430.37         7.39 o
   2   2  23        318.29        338.88         5.94 o
  -5   3  23        310.80        330.48         9.00 o
  -4   3  23         70.95         65.88         2.74 o
  -3   3  23        475.40        491.33         7.43 o
  -2   3  23        212.30        219.60         5.06 o
  -1   3  23        208.56        211.08         4.78 o
   0   3  23        473.24        497.57         8.93 o
   1   3  23         66.61         58.80         2.54 o
   2   3  23        296.36        310.63        15.05 o
  -4   4  23        245.72        262.71         5.70 o
  -3   4  23        149.20        135.49         4.09 o
  -2   4  23        233.83        240.19         4.69 o
  -1   4  23        151.95        138.62         3.84 o
   0   4  23        248.03        262.01         5.40 o
  -3   5  23         59.81         57.01         2.89 o
  -2   5  23         60.49         61.07         3.10 o
   0   0  24          8.38          9.30         3.69 o
  -1   1  24        258.80        259.08         5.05 o
   0   1  24        255.62        259.14         4.93 o
   1   1  24         56.88         56.49         3.40 o
  -3   2  24        185.58        185.40         4.60 o
  -2   2  24         25.74         22.21         2.47 o
  -1   2  24        631.70        664.08         9.20 o
   0   2  24         25.20         24.23         2.35 o
   1   2  24        182.85        179.93         5.03 o
   2   2  24          2.19          3.00         1.64 o
  -4   3  24         90.50         84.29         5.16 o
  -3   3  24         46.62         49.76         3.02 o
  -2   3  24         51.81         62.49         3.11 o
  -1   3  24         58.88         62.09         3.14 o
   0   3  24         41.18         43.50         3.24 o
   1   3  24         90.37         90.25         3.39 o
  -3   4  24        169.95        168.17         5.22 o
  -2   4  24         12.80         15.80         2.27 o
  -1   4  24        165.12        170.21         4.29 o
  -1   1  25        170.66        172.49         5.27 o
   0   1  25        167.81        177.56         5.94 o
   1   1  25        678.55        656.10        21.99 o
  -3   2  25          1.76          4.42         2.15 o
  -2   2  25         29.92         26.68         2.88 o
  -1   2  25         23.73         19.79         2.69 o
   0   2  25         34.76         33.05         2.64 o
   1   2  25          2.25          2.04         2.18 o
  -2   3  25        257.09        272.04         6.35 o
  -1   3  25        245.37        253.63         5.95 o
  -1   1  26         18.15         15.84         3.30 o
   0   1  26         20.52         21.67         2.79 o
                                                
